# Supplementary material for: Revisiting fecal metatranscriptomics analyses of macaques with idiopathic chronic diarrhoea with a focus on trichomonad parasites
Source: Parasitology. 2022 Dec 12;150(3):248–61. doi: 10.1017/S0031182022001688 (PMC10090643; doi:10.1017/S0031182022001688)
Supplement: Supplementary file 1 [file S0031182022001688sup.zip]

Archive with 4 entries (4 files):
- S0031182022001688sup001.docx
- S0031182022001688sup002.xlsx
- S0031182022001688sup003.xlsx
- S0031182022001688sup004.xlsx
