# Supplementary material for: Revisiting fecal metatranscriptomics analyses of macaques with idiopathic chronic diarrhoea with a focus on trichomonad parasites
Source: Parasitology. 2022 Dec 12;150(3):248–61. doi: 10.1017/S0031182022001688 (PMC10090643; doi:10.1017/S0031182022001688)
Supplement: Supplementary file 1 [file S0031182022001688sup.zip › S0031182022001688sup002.xlsx]

## Sheet: 18S rRNA
Query Genbank Accession	Contig name	Tree label	Percentage Identity	Query length	Alignment length	E value	Bitscore
KJ404269.1	NODE_68218	Macaque1:2	97.598	339	333	1.22e-160	568
KJ404269.1	NODE_39063	Macaque1:1	97.598	339	333	1.22e-160	568
AY754332.1	NODE_68218	Macaque1:2	91.514	642	601	0	822
AY754332.1	NODE_39063	Macaque1:1	90.461	642	608	0	791
KJ404269.1	NODE_71229	Macaque11:1	99.705	339	339	9.87e-177	621
KJ404269.1	NODE_63125	Macaque18:2	95.77	339	331	3.24e-149	531
KJ404269.1	NODE_63042	Macaque18:1	95.77	339	331	3.24e-149	531
AY754332.1	NODE_63125	Macaque18:2	89.145	642	608	0	747
AY754332.1	NODE_63042	Macaque18:1	89.145	642	608	0	747
KJ404269.1	NODE_158697	Macaque21:17	96.785	339	311	6.91e-146	520
KJ404269.1	NODE_77900	Macaque21:2	96.785	339	311	6.91e-146	520
KJ404269.1	NODE_143278	Macaque21:16	94.855	339	311	7.01e-136	486
KJ404269.1	NODE_117062	Macaque21:15	94.855	339	311	7.01e-136	486
KJ404269.1	NODE_87406	Macaque21:14	94.855	339	311	7.01e-136	486
KJ404269.1	NODE_87405	Macaque21:13	94.855	339	311	7.01e-136	486
KJ404269.1	NODE_87404	Macaque21:12	94.855	339	311	7.01e-136	486
KJ404269.1	NODE_87403	Macaque21:11	94.855	339	311	7.01e-136	486
KJ404269.1	NODE_87402	Macaque21:10	94.855	339	311	7.01e-136	486
KJ404269.1	NODE_81599	Macaque21:9	94.855	339	311	7.01e-136	486
KJ404269.1	NODE_79661	Macaque21:8	94.855	339	311	7.01e-136	486
KJ404269.1	NODE_79660	Macaque21:7	94.855	339	311	7.01e-136	486
KJ404269.1	NODE_79659	Macaque21:6	94.855	339	311	7.01e-136	486
KJ404269.1	NODE_79658	Macaque21:5	94.855	339	311	7.01e-136	486
KJ404269.1	NODE_79657	Macaque21:4	94.855	339	311	7.01e-136	486
KJ404269.1	NODE_79656	Macaque21:3	94.855	339	311	7.01e-136	486
KJ404269.1	NODE_64696	Macaque21:1	94.855	339	311	7.01e-136	486
KJ404269.1	NODE_69292	Macaque4:1	98.525	339	339	4.12e-170	599
AY754332.1	NODE_69292	Macaque4:1	90.132	642	608	0	780
KJ404269.1	NODE_79044	Macaque5:12	97.436	339	312	2.2e-149	531
KJ404269.1	NODE_79043	Macaque5:11	97.436	339	312	2.2e-149	531
KJ404269.1	NODE_78592	Macaque5:10	97.436	339	312	2.2e-149	531
KJ404269.1	NODE_66283	Macaque5:8	97.436	339	312	2.2e-149	531
KJ404269.1	NODE_65108	Macaque5:7	97.436	339	312	2.2e-149	531
KJ404269.1	NODE_65107	Macaque5:6	97.436	339	312	2.2e-149	531
KJ404269.1	NODE_64265	Macaque5:4	97.436	339	312	2.2e-149	531
KJ404269.1	NODE_64046	Macaque5:3	97.436	339	312	2.2e-149	531
KJ404269.1	NODE_23925	Macaque5:2	97.436	339	312	2.2e-149	531
KJ404269.1	NODE_23924	Macaque5:1	97.436	339	312	2.2e-149	531
KJ404269.1	NODE_78460	Macaque5:9	96.129	339	310	1.33e-141	505
KJ404269.1	NODE_65059	Macaque5:5	96.129	339	310	1.33e-141	505
AY754332.1	NODE_64265	Macaque5:4	91.394	642	581	0	793
AY754332.1	NODE_23924	Macaque5:1	90.102	642	586	0	754
AY754332.1	NODE_66283	Macaque5:8	89.796	642	588	0	745
AY754332.1	NODE_64046	Macaque5:3	89.761	642	586	0	743
AY754332.1	NODE_23925	Macaque5:2	89.761	642	586	0	743
AY754332.1	NODE_65108	Macaque5:7	89.231	642	585	0	725
AY754332.1	NODE_65107	Macaque5:6	89.06	642	585	0	719
AY754332.1	NODE_65059	Macaque5:5	88.946	642	588	0	717
KJ404269.1	NODE_65915	Macaque8:2	99.115	339	339	9.02e-173	608
KJ404269.1	NODE_60843	Macaque8:1	99.115	339	339	9.02e-173	608
AY754332.1	NODE_65915	Macaque8:2	90.849	642	601	0	798
AY754332.1	NODE_60843	Macaque8:1	89.934	642	606	0	771
KJ404269.1	NODE_74758	Macaque9:3	96.096	339	333	2.96e-152	540
KJ404269.1	NODE_74450	Macaque9:2	96.096	339	333	2.96e-152	540
KJ404269.1	NODE_72791	Macaque9:1	94.864	339	331	1.8e-144	514
AY754332.1	NODE_74758	Macaque9:3	91.015	642	601	0	806
AY754332.1	NODE_74450	Macaque9:2	89.769	642	606	0	767
AY754332.1	NODE_72791	Macaque9:1	88.651	642	608	0	730

## Sheet: Actin
Query Genbank Accession	Contig name	Tree label	Percentage Identity	Query length	Alignment length	E value	Bitscore
EU076578.1	NODE_94026	Macaque14_1	89.015	1100	1056	0	1306
EU076578.1	NODE_69365	Macaque17_1	88.828	1100	1092	0	1339
EU076578.1	NODE_117113	Macaque18_1	88.462	1100	1092	0	1315
EU076578.1	NODE_118681	Macaque20_1	88.536	1100	1038	0	1256
EU076578.1	NODE_118682	Macaque20_2	88.343	1100	1038	0	1245
EU076578.1	NODE_109173	Macaque21_1	88.919	1100	1092	0	1345
EU076578.1	NODE_61037	Macaque4_1	88.828	1100	1101	0	1351
EU076578.1	NODE_83787	Macaque5_1	88.828	1100	1101	0	1351
EU076578.1	NODE_90890	Macaque6_1	89.132	1100	1095	0	1362
EU076578.1	NODE_108561	Macaque7_1	88.919	1100	1101	0	1356

## Sheet: EF1α
Query Genbank Accession	Contig name	Tree label	Percentage Identity	Query length	Alignment length	E value	Bitscore
KJ404271.1	NODE_57206	Macaque11_1	94.501	782	782	0	1206
KJ404271.1	NODE_80714	Macaque12_1	95.082	782	732	0	1153
KJ404271.1	NODE_64198	Macaque17_1	96.292	782	782	0	1284
KJ404271.1	NODE_92246	Macaque1_1	96.547	782	782	0	1295
KJ404271.1	NODE_65924	Macaque2_1	96.931	782	782	0	1312
KJ404271.1	NODE_89825	Macaque2_2	96.364	782	715	0	1177
KJ404271.1	NODE_51813	Macaque4_1	96.292	782	782	0	1284
KJ404271.1	NODE_72008	Macaque5_1	96.419	782	782	0	1290
KJ404271.1	NODE_76465	Macaque6_1	95.652	782	782	0	1256
KJ404271.1	NODE_97904	Macaque7_1	96.419	782	782	0	1290
KJ404271.1	NODE_62616	Macaque8_1	97.442	782	782	0	1334
