# Supplementary material for: Revisiting fecal metatranscriptomics analyses of macaques with idiopathic chronic diarrhoea with a focus on trichomonad parasites
Source: Parasitology. 2022 Dec 12;150(3):248–61. doi: 10.1017/S0031182022001688 (PMC10090643; doi:10.1017/S0031182022001688)
Supplement: Supplementary file 1 [file S0031182022001688sup.zip › S0031182022001688sup003.xlsx]

## Sheet: AllParab_Xpr_tab_filtered_11-8-
Contig ID	Contig length	Top Trichomonas hit	%ID	Transcript coverage %	Closest hit annotation	Expression Macaque1 (RPM)	Expression Macaque2 (RPM)	Expression Macaque3 (RPM)	Expression Macaque4 (RPM)	Expression Macaque5 (RPM)	Expression Macaque6 (RPM)	Expression Macaque7 (RPM)	Expression Macaque8 (RPM)	Expression Macaque9 (RPM)	Expression Macaque10 (RPM)	Expression Macaque11 (RPM)	Expression Macaque12 (RPM)	Expression Macaque13 (RPM)	Expression Macaque14 (RPM)	Expression Macaque15 (RPM)	Expression Macaque16 (RPM)	Expression Macaque17 (RPM)	Expression Macaque18 (RPM)	Expression Macaque19 (RPM)	Expression Macaque20 (RPM)	Expression Macaque21 (RPM)	Expression Macaque22 (RPM)	Expression Macaque23 (RPM)	Expression Macaque24 (RPM)	Mean expression (RPM)
NODE_1480	803	TVAG_072100	56.126	94.396	glutamate dehydrogenase, putative [Trichomonas vaginalis G3]	109.806	2.77781	685.485	0	732.686	86.6581	245.883	2374.62	886.242	60.4668	22.9991	3.9881	7042.25	8333.13	13527.1	11711.9	65.349	16309	46646.6	8468.7	2094.8	9339.2	3644.41	12341.5	6030.65
NODE_1588	778	TVAG_228780	75.591	97.8149	alcohol dehydrogenase 1, putative [Trichomonas vaginalis G3]	54.9028	2.77781	48.9632	0	8.93519	0	4.23935	5.61375	35.4497	120.934	0	7.9762	33893.7	70459.6	0	0	2.42033	0	53.7403	14646.9	15.3465	0	477.244	790.157	5026.2
NODE_1122	907	TVAG_420390	55.911	99.4487	phosphoenol pyruvate carboxykinase, putative [Trichomonas vaginalis	54.9028	2.77781	24.4816	0	446.76	17.3316	33.9148	0	0	60.4668	45.9982	0	11767.4	1711.27	0	20276.5	0	39.2989	8920.89	20282.7	1388.86	9675.14	0	25736.5	4186.89
NODE_1126	906	TVAG_453180	47.973	97.2406	starch branching enzyme, putative [Trichomonas vaginalis G3]	24816.1	316.67	244.816	3318.54	1340.28	3518.32	496.004	948.724	11237.5	20316.8	3150.87	1411.79	136.302	124.005	616.343	1341.45	12.1017	157.196	322.442	1326.06	38.3662	33.5942	216.929	1617.94	3210.8
NODE_442	1350	TVAG_067400	80	93.037	elongation factor 1 alpha, putative [Trichomonas vaginalis G3]	0	0	661.003	0	12402	17.3316	34809.3	5.61375	1630.69	120.934	22.9991	0	5906.41	595.223	2335.61	0	249.294	39.2989	214.961	4098.73	161.138	67.1885	3210.55	9369	3163.22
NODE_791	1069	TVAG_043070	65.663	91.1132	fructose-1,6-bisphosphate aldolase [Trichomonas vaginalis G3]	22894.5	1183.35	7075.18	4612.69	1099.03	9480.4	652.861	5.61375	992.591	11367.8	1356.95	2372.92	454.339	0	389.269	1135.07	99.2337	0	967.326	4912.45	107.425	638.291	130.157	225.759	3006.38
NODE_1578	780	TVAG_534990	80.444	86.4103	actin [Trichomonas vaginalis G3]	164.708	20305.8	73.4448	1829.17	35.7408	3986.27	21.1968	11.2275	177.248	120.934	22.9991	19067.1	863.244	124.005	5514.65	206.377	14093.6	39.2989	161.221	60.2755	713.612	470.319	130.157	75.253	2844.49
NODE_638	1174	TVAG_366380	85.873	91.908	hypothetical protein TVAG_366380 [Trichomonas vaginalis G3]	1647.08	636.118	269.298	3759.56	6406.53	7955.22	17182.1	5.61375	815.343	483.734	45.9982	75.7739	45.4339	12177.3	2173.42	1599.42	2969.75	6052.03	53.7403	331.515	1573.01	33.5942	173.543	526.771	2791.33
NODE_424	1366	TVAG_067400	90.741	94.8023	elongation factor 1 alpha, putative [Trichomonas vaginalis G3]	1921.6	1725.02	293.779	5147.71	5387.92	7157.96	16855.7	5.61375	248.148	1148.87	22.9991	67.7977	90.8678	8233.92	2919.52	1083.48	2350.14	4833.77	0	873.994	2716.33	67.1885	347.087	1128.8	2692.84
NODE_324	1502	TVAG_467840	99.545	87.8162	alpha-tubulin 1, putative [Trichomonas vaginalis G3]	1921.6	1491.68	122.408	5082.64	4699.91	8925.79	13464.2	11.2275	1311.64	1088.4	22.9991	127.619	45.4339	5084.2	1557.08	567.537	1532.07	3772.7	0	1326.06	3184.4	67.1885	303.701	827.783	2355.76
NODE_1205	878	TVAG_067400	83.955	91.4579	elongation factor 1 alpha, putative [Trichomonas vaginalis G3]	274.514	13080.7	97.9264	2920.89	17.8704	8423.17	8.47871	5.61375	177.248	120.934	45.9982	13256.4	499.773	24.801	5547.09	0	7207.76	117.897	107.481	60.2755	0	67.1885	0	0	2169.25
NODE_1712	751	TVAG_027620	42.437	94.9401	Phosphoglucomutase/phosphomannomutase, C-terminal domain containing	16415.9	352.782	734.448	2819.67	518.241	3102.36	207.728	639.968	2339.68	12214.3	7267.71	646.072	363.471	297.612	1232.69	257.971	212.989	550.185	107.481	452.066	61.3859	134.377	173.543	150.506	2135.55
NODE_71	2611	TVAG_276410	87.366	96.3615	hypothetical protein TVAG_276410 [Trichomonas vaginalis G3]	2635.34	1313.9	146.89	4851.28	4967.97	8041.87	8143.8	0	1417.99	907.002	0	127.619	45.4339	3769.75	1394.88	464.348	1941.11	3143.91	53.7403	452.066	1910.64	33.5942	130.157	564.398	1935.74
NODE_1747	744	TVAG_072100	60.833	96.6398	glutamate dehydrogenase, putative [Trichomonas vaginalis G3]	384.32	141.668	3500.87	173.518	696.945	537.28	559.595	5.61375	3544.97	604.668	45.9982	79.762	7950.93	297.612	2530.25	3560	353.369	1414.76	10801.8	331.515	84.4057	5207.11	390.472	112.88	1804.6
NODE_354	1443	TVAG_034440	95.592	89.5357	beta-tubulin, putative [Trichomonas vaginalis G3]	54.9028	0	563.077	0	11356.6	0	18890.6	0	2729.63	60.4668	0	0	1999.09	148.806	1265.12	51.5943	176.684	39.2989	0	1567.16	84.4057	134.377	997.874	3123	1801.78
NODE_347	1453	TVAG_034440	98.144	88.9195	beta-tubulin, putative [Trichomonas vaginalis G3]	1317.67	1111.12	220.334	3875.24	3404.31	6551.35	9093.41	5.61375	921.692	725.602	0	103.691	0	3496.94	1362.44	619.131	1408.63	3536.9	0	783.581	2777.71	0	347.087	413.892	1753.18
NODE_531	1253	TVAG_013060	76.087	94.4932	hypothetical protein TVAG_013060 [Trichomonas vaginalis G3]	1043.15	861.121	244.816	2667.84	2939.68	4350.24	9220.59	0	921.692	907.002	0	71.7858	45.4339	3348.13	1427.32	154.783	1103.67	3694.1	53.7403	120.551	1841.58	0	347.087	602.024	1498.6
NODE_2131	677	TVAG_534990	91.163	95.1256	actin [Trichomonas vaginalis G3]	823.542	752.786	24.4816	4844.05	2180.19	329.301	4595.46	9088.66	354.497	604.668	8716.65	275.179	45.4339	49.6019	0	103.189	2200.08	0	53.7403	30.1377	0	235.16	0	451.518	1489.93
NODE_1373	827	TVAG_088050	50.813	88.7545	chaperonin 60, putative [Trichomonas vaginalis G3]	4007.91	522.228	367.224	2429.26	178.704	363.964	72.069	348.053	8082.53	1995.4	1701.93	418.75	408.905	74.4029	7623.19	1393.05	106.495	314.391	3493.12	60.2755	0	940.639	347.087	0	1468.73
NODE_11670	314	TVAG_585300	50.45	96.1783	pyruvate phosphate dikinase, putative [Trichomonas vaginalis G3]	0	11.1112	269.298	0	98.2871	2166.45	38.1542	0	1595.24	2841.94	229.991	127.619	0	49.6019	1070.49	2424.93	38.7254	2122.14	20206.4	391.79	23.0197	100.783	0	338.639	1422.69
NODE_74	2587	TVAG_276410	77.646	97.2555	hypothetical protein TVAG_276410 [Trichomonas vaginalis G3]	0	0	342.742	0	9122.83	0	12281.4	0	1630.69	0	22.9991	0	1363.02	124.005	1135.37	0	145.22	0	53.7403	1567.16	23.0197	33.5942	737.559	3536.89	1338.34
NODE_5809	447	TVAG_027620	44.966	99.7763	Phosphoglucomutase/phosphomannomutase, C-terminal domain containing	7796.2	147.224	0	462.715	464.63	1923.81	152.617	1341.69	638.094	8949.09	5036.8	374.881	136.302	74.4029	519.026	515.943	48.4067	707.38	2042.13	60.2755	76.7324	33.5942	303.701	225.759	1334.64
NODE_2561	627	TVAG_067400	34.081	98.4051	elongation factor 1 alpha, putative [Trichomonas vaginalis G3]	0	0	0	0	0	0	0	0	35.4497	60.4668	0	0	2498.86	2008.88	4249.52	3766.38	0	8016.98	4084.26	1567.16	153.465	1242.99	3427.48	0	1296.33
NODE_1352	833	TVAG_072100	38.158	78.7515	glutamate dehydrogenase, putative [Trichomonas vaginalis G3]	15208.1	0	1101.67	1576.12	17.8704	2305.11	16.9574	72.9788	106.349	5986.21	2759.89	15.9524	136.302	99.2039	778.538	0	33.8847	39.2989	0	30.1377	0	33.5942	130.157	0	1268.68
NODE_522	1258	TVAG_249200	76.139	88.8712	actin [Trichomonas vaginalis G3]	0	2.77781	440.669	0	7621.72	17.3316	14396.8	11.2275	1630.69	0	0	0	1090.41	148.806	746.099	0	135.539	0	0	693.168	15.3465	0	694.173	2558.6	1258.48
NODE_1406	820	TVAG_345360	63.18	86.5854	fructose-1,6-bisphosphate aldolase, putative [Trichomonas vaginalis	3294.17	469.45	269.298	361.496	1134.77	1265.21	377.302	207.709	1063.49	8949.09	4047.84	263.215	0	843.233	519.026	2218.55	77.4507	1296.86	2095.87	301.377	38.3662	470.319	43.3858	188.133	1241.48
NODE_410	1384	TVAG_467840	95.444	95.0867	alpha-tubulin 1, putative [Trichomonas vaginalis G3]	54.9028	0	293.779	21.6898	7416.21	34.6632	13286.1	0	1488.89	0	0	3.9881	1862.79	99.2039	486.586	0	113.756	0	0	1054.82	53.7127	100.783	564.016	2709.11	1235.21
NODE_890	1009	TVAG_403830	51.079	81.665	methionine adenosyltransferase, putative [Trichomonas vaginalis	658.834	5.55562	758.93	36.1496	848.843	311.969	139.899	421.031	248.148	544.201	91.9963	19.9405	13675.6	347.214	3406.11	1186.67	319.484	1493.36	859.845	241.102	329.949	1276.58	0	714.904	1164.01
NODE_1705	752	TVAG_345360	64.4	98.0053	fructose-1,6-bisphosphate aldolase, putative [Trichomonas vaginalis	603.931	161.113	465.15	166.288	1143.7	5667.44	423.935	673.65	3190.47	3083.81	2460.9	47.8572	1181.28	322.413	1167.81	309.566	60.5084	864.576	2687.02	813.719	76.7324	436.725	390.472	714.904	1129.75
NODE_1172	894	TVAG_523980	81.295	93.1767	alpha-tubulin 1 [Trichomonas vaginalis G3]	54.9028	322.226	0	665.153	26.8056	0	2488.5	1240.64	70.8994	60.4668	2368.91	95.7144	4997.73	322.413	227.074	51.5943	7251.32	0	0	331.515	7.67324	503.914	867.717	3837.9	1074.71
NODE_1553	786	TVAG_276530	55.779	75.827	Pyridoxal-phosphate dependent enzyme family protein [Trichomonas	0	0	0	0	0	0	0	0	35.4497	0	0	0	1135.85	1016.84	681.221	5778.56	0	1768.45	1504.73	3435.7	928.462	134.377	86.7717	9030.36	1064.03
NODE_2900	598	TVAG_013320	76.536	89.6321	elongation factor 1 alpha [Trichomonas vaginalis G3]	54.9028	6175.07	48.9632	1359.23	0	4384.9	4.23935	0	35.4497	0	45.9982	5906.38	408.905	0	2951.96	0	3826.55	78.5978	0	0	0	67.1885	43.3858	0	1057.99
NODE_1564	784	TVAG_013060	60.092	81.3776	hypothetical protein TVAG_013060 [Trichomonas vaginalis G3]	0	0	0	7.22993	0	86.6581	0	634.354	35.4497	0	0	3.9881	5179.46	322.413	64.8782	2115.36	0	785.978	2257.09	7052.23	713.612	335.942	4165.04	1392.18	1047.99
NODE_352	1447	TVAG_329460	83.19	95.9226	enolase 2, putative [Trichomonas vaginalis G3]	219.611	150.002	0	947.12	1304.54	2703.73	5663.78	0	212.698	120.934	22.9991	7.9762	0	7465.09	291.952	515.943	890.683	3419	107.481	30.1377	475.741	33.5942	86.7717	150.506	1034.18
NODE_3570	549	TVAG_038440	75.556	94.3534	fructose-1,6-bisphosphate aldolase, putative [Trichomonas vaginalis	1043.15	330.559	1934.05	173.518	393.148	450.622	97.5051	286.301	2942.32	604.668	22.9991	111.667	45.4339	1636.86	1265.12	928.697	145.22	2279.34	5965.18	120.551	299.256	1108.61	780.945	1053.54	1000.8
NODE_197	1807	TVAG_139300	77.983	98.7272	phosphoenol pyruvate carboxykinase, putative [Trichomonas vaginalis	658.834	252.781	73.4448	1236.32	2483.98	2981.04	6571	0	531.745	60.4668	0	15.9524	0	3695.34	421.708	515.943	1052.85	2122.14	0	0	1051.23	0	173.543	75.253	998.899
NODE_2291	656	TVAG_422780	63.095	75.3049	alcohol dehydrogensae, putative [Trichomonas vaginalis G3]	109.806	0	1615.79	0	134.028	363.964	267.079	0	425.396	0	0	31.9048	772.376	471.218	15343.7	1908.99	4.84067	353.69	214.961	0	322.276	167.971	303.701	150.506	956.758
NODE_3088	584	TVAG_401900	59.441	73.2877	hypothetical protein TVAG_401900 [Trichomonas vaginalis G3]	0	0	0	0	8.93519	17.3316	0	364.894	35.4497	0	0	0	5724.67	322.413	97.3173	1238.26	2.42033	707.38	1074.81	6991.95	728.958	100.783	3384.09	1730.82	938.77
NODE_1512	794	TVAG_027620	43.2	94.3325	Phosphoglucomutase/phosphomannomutase, C-terminal domain containing	12023.7	8.33343	0	2046.07	178.704	2981.04	131.42	252.619	212.698	2781.47	91.9963	35.8929	0	24.801	421.708	309.566	0	117.897	107.481	180.826	23.0197	100.783	130.157	37.6265	924.909
NODE_230	1717	TVAG_310250	77.352	99.8835	phosphoenol pyruvate carboxykinase, putative [Trichomonas vaginalis	0	0	0	0	0	0	0	0	0	0	0	0	0	6621.86	0	0	0	0	0	2983.64	8233.39	4031.31	0	75.253	914.394
NODE_896	1006	TVAG_276530	58.997	99.8012	Pyridoxal-phosphate dependent enzyme family protein [Trichomonas	0	0	0	0	0	17.3316	0	247.005	212.698	0	22.9991	0	4089.05	297.612	259.513	1341.45	0	392.989	806.105	7534.43	383.662	302.348	4251.81	1730.82	912.076
NODE_884	1011	TVAG_204360	65.257	96.637	malate dehydrogenase, putative [Trichomonas vaginalis G3]	54.9028	5386.17	0	730.223	0	1941.14	0	5.61375	106.349	241.867	0	4043.93	318.037	0	2789.76	154.783	5651.48	0	53.7403	30.1377	7.67324	33.5942	0	0	897.892
NODE_943	985	TVAG_043070	66.118	90.3553	fructose-1,6-bisphosphate aldolase [Trichomonas vaginalis G3]	5435.38	27.7781	0	325.347	44.676	1993.14	16.9574	5.61375	4608.46	5623.41	206.992	446.667	181.736	0	97.3173	361.16	29.044	0	107.481	512.341	0	1175.8	0	150.506	889.575
NODE_6882	413	TVAG_025980	64.516	89.8305	glutamate dehydrogenase, putative [Trichomonas vaginalis G3]	0	0	0	0	0	0	0	0	0	60.4668	0	0	0	0	6228.31	51.5943	486.487	78.5978	1343.51	90.4132	237.871	12026.7	0	413.892	875.745
NODE_24	3533	TVAG_242960	74.246	98.5565	pyruvate:ferredoxin oxidoreductase BII [Trichomonas vaginalis G3]	988.251	419.449	97.9264	2197.9	1894.26	3812.96	5430.61	0	638.094	302.334	0	27.9167	0	992.039	356.83	567.537	926.988	1178.97	0	90.4132	560.147	0	130.157	376.265	874.543
NODE_795	1067	TVAG_467970	77.483	84.8172	Clan CA, family C1, cathepsin L-like cysteine peptidase	713.737	877.788	195.853	2053.3	1867.46	2322.44	5706.17	0	425.396	241.867	22.9991	27.9167	0	818.432	583.904	51.5943	389.674	1925.65	0	241.102	1450.24	67.1885	477.244	413.892	869.743
NODE_22	3564	TVAG_198110	46.432	97.3625	pyruvate:ferredoxin oxidoreductase A [Trichomonas vaginalis G3]	0	91.6677	0	1171.25	35.7408	381.296	29.6755	13995.1	0	604.668	2552.9	27.9167	45.4339	24.801	0	309.566	1164.18	0	0	0	0	167.971	43.3858	225.759	869.637
NODE_374	1418	TVAG_464170	78.222	94.9224	enolase 4, putative [Trichomonas vaginalis G3]	54.9028	0	0	0	0	0	0	0	0	0	0	0	0	5704.22	0	0	0	0	53.7403	1958.95	8877.94	3594.58	0	75.253	846.65
NODE_2355	650	TVAG_196700	38.942	91.6923	glutamate dehydrogenase, putative [Trichomonas vaginalis G3]	0	0	7981	7.22993	0	7123.3	21.1968	247.005	602.645	120.934	2000.92	3.9881	181.736	0	64.8782	0	9.68134	0	53.7403	0	0	1377.36	0	0	824.817
NODE_5144	471	TVAG_345360	66.456	99.1507	fructose-1,6-bisphosphate aldolase, putative [Trichomonas vaginalis	1262.76	186.113	636.522	629.004	116.158	797.255	46.6329	95.4338	957.141	5804.81	1011.96	95.7144	90.8678	446.417	843.416	619.131	82.2914	668.081	3869.3	180.826	0	167.971	0	75.253	778.461
NODE_3661	543	TVAG_360700	69.822	91.5285	fructose-1,6-bisphosphate aldolase, putative [Trichomonas vaginalis	54.9028	0	0	0	0	0	0	0	0	0	0	0	2271.69	2430.5	1654.39	1702.61	0	3458.3	2901.98	150.689	0	705.479	3080.39	0	767.123
NODE_61	2768	TVAG_437410	71.35	98.591	pyruvate, phosphate dikinase family protein [Trichomonas vaginalis	0	0	171.371	7.22993	5557.69	0	8169.24	0	1417.99	60.4668	0	0	408.905	24.801	519.026	0	79.871	0	0	391.79	7.67324	0	390.472	1128.8	763.971
NODE_952	981	TVAG_368740	89.809	95.9225	ornithine carbamoyltransferase family protein [Trichomonas	274.514	200.002	146.89	1055.57	956.066	1923.81	4459.8	0	141.799	423.268	0	15.9524	45.4339	2182.49	324.391	103.189	648.65	2908.12	0	572.617	1335.14	0	216.929	263.386	758.251
NODE_532	1251	TVAG_072100	55.476	99.2006	glutamate dehydrogenase, putative [Trichomonas vaginalis G3]	0	0	0	0	0	0	0	0	0	0	0	11.9643	1135.85	446.417	2692.44	0	2.42033	2397.23	0	1506.89	560.147	0	8633.78	714.904	754.252
NODE_2207	667	TVAG_153560	66.667	70.015	heat shock protein, putative [Trichomonas vaginalis G3]	0	113.89	0	0	116.158	433.291	105.984	0	0	0	0	3.9881	4361.65	322.413	32.4391	361.16	346.108	668.081	4890.37	964.407	291.583	1041.42	1692.05	2295.22	751.675
NODE_2716	613	TVAG_527480	45.361	94.7798	Pyruvate phosphate dikinase, PEP/pyruvate binding domain containing	933.348	83.3343	587.558	332.577	187.639	502.617	38.1542	101.048	283.597	1451.2	390.984	35.8929	318.037	24.801	1200.25	4024.35	425.979	668.081	1343.51	542.479	99.7522	2889.11	997.874	225.759	736.997
NODE_693	1130	TVAG_183300	73.025	97.3451	aminotransferase, class V family protein [Trichomonas vaginalis	164.708	4622.27	24.4816	751.912	8.93519	1577.18	0	11.2275	70.8994	60.4668	22.9991	3692.98	136.302	49.6019	3633.18	51.5943	2613.96	39.2989	0	0	0	33.5942	43.3858	0	733.707
NODE_534	1246	TVAG_125550	77.184	94.5425	hypothetical protein TVAG_125550 [Trichomonas vaginalis G3]	219.611	522.228	0	2559.39	1974.68	138.653	3544.1	2324.09	177.248	544.201	3242.87	107.679	0	148.806	0	154.783	1607.1	39.2989	0	30.1377	0	67.1885	43.3858	112.88	731.597
NODE_350	1450	TVAG_213710	77.273	99.8621	phosphoenol pyruvate carboxykinase, putative [Trichomonas vaginalis	54.9028	4711.16	0	607.314	0	2235.78	0	5.61375	70.8994	0	0	3282.21	136.302	99.2039	1459.76	0	4741.44	39.2989	107.481	0	0	0	0	0	731.307
NODE_860	1024	TVAG_253650	79.217	97.168	malate dehydrogenase [Trichomonas vaginalis G3]	0	52.7784	0	1453.22	17.8704	259.974	33.9148	8308.35	35.4497	846.535	4093.84	79.762	0	0	32.4391	309.566	1420.74	0	0	60.2755	0	100.783	0	301.012	725.271
NODE_6113	437	TVAG_512800	76.552	99.3135	actin [Trichomonas vaginalis G3]	0	0	612.04	0	125.093	17.3316	364.584	0	638.094	181.4	0	0	272.603	0	875.856	257.971	0	510.886	10640.6	241.102	53.7127	235.16	780.945	1392.18	716.648
NODE_10389	335	TVAG_024080	87.387	99.1045	Tubulin alpha-2/alpha-4 chain, putative [Trichomonas vaginalis G3]	0	55.5562	0	0	80.4167	294.638	59.351	5.61375	0	60.4668	0	19.9405	3362.11	892.835	162.195	257.971	205.728	668.081	4299.23	1024.68	260.89	470.319	1301.57	3499.27	707.536
NODE_476	1310	TVAG_067400	91.569	97.7099	elongation factor 1 alpha, putative [Trichomonas vaginalis G3]	274.514	97.2233	97.9264	339.807	2278.47	2201.12	3972.27	0	779.893	725.602	22.9991	47.8572	45.4339	1984.08	421.708	309.566	922.148	2004.24	0	90.4132	76.7324	0	43.3858	75.253	700.444
NODE_1436	813	TVAG_162680	80.349	84.3788	hypothetical protein TVAG_162680 [Trichomonas vaginalis G3]	0	0	220.334	0	3171.99	0	8071.73	0	354.497	0	0	0	1363.02	24.801	454.147	0	55.6677	0	0	904.132	0	33.5942	433.858	1505.06	691.368
NODE_2043	690	TVAG_413930	47.297	95.5072	xylulokinase family protein [Trichomonas vaginalis G3]	0	0	0	0	0	0	0	0	0	0	0	0	0	0	0	0	0	0	53.7403	6298.79	1258.41	0	43.3858	8917.49	690.492
NODE_906	1002	TVAG_204360	80.665	98.4032	malate dehydrogenase, putative [Trichomonas vaginalis G3]	0	272.225	97.9264	1106.18	1393.89	745.26	3412.68	0	35.4497	181.4	0	3.9881	45.4339	2678.5	908.295	309.566	839.856	2554.43	0	271.24	1319.8	0	216.929	75.253	686.179
NODE_1691	755	TVAG_096520	46.61	93.6424	pyruvate:ferredoxin oxidoreductase D [Trichomonas vaginalis G3]	109.806	5.55562	0	224.128	1206.25	346.632	614.706	376.121	425.396	11670.1	1011.96	199.405	0	0	64.8782	0	0	0	0	0	0	100.783	0	0	681.488
NODE_828	1047	TVAG_043070	89.634	93.8873	fructose-1,6-bisphosphate aldolase [Trichomonas vaginalis G3]	0	4094.49	0	448.255	0	1091.89	0	0	35.4497	60.4668	0	2396.85	136.302	24.801	2432.93	51.5943	5317.48	0	53.7403	0	0	33.5942	0	75.253	677.212
NODE_7901	386	TVAG_585300	46.957	85.2332	pyruvate phosphate dikinase, putative [Trichomonas vaginalis G3]	329.417	2.77781	171.371	65.0693	402.084	363.964	127.181	538.92	283.597	8888.62	2644.89	295.119	181.736	471.218	389.269	412.754	77.4507	39.2989	107.481	30.1377	84.4057	0	86.7717	150.506	672.668
NODE_2009	694	TVAG_495790	31.304	99.2795	surface antigen BspA-like [Trichomonas vaginalis G3]	164.708	0	24.4816	1301.39	0	502.617	8.47871	95.4338	0	13605	45.9982	0	0	0	129.756	51.5943	12.1017	117.897	0	0	0	0	0	0	669.145
NODE_525	1257	TVAG_038530	54.497	90.1352	carbamoyl transferase Z4209 , putative [Trichomonas vaginalis G3]	0	288.892	48.9632	180.748	8.93519	0	59.351	1212.57	0	0	2161.91	71.7858	7814.63	248.01	32.4391	51.5943	99.2337	0	0	150.689	0	335.942	650.787	2596.23	667.196
NODE_404	1388	TVAG_016880	81.473	96.7579	hypothetical protein TVAG_016880 [Trichomonas vaginalis G3]	0	3486.15	0	1258.01	0	3674.3	0	0	70.8994	0	0	4247.33	181.736	24.801	843.416	51.5943	1967.73	0	0	30.1377	38.3662	0	0	0	661.436
NODE_1004	958	TVAG_298080	66.555	93.5282	Clan CA, family C1, cathepsin L-like cysteine peptidase	0	0	269.298	0	2698.43	17.3316	6774.49	5.61375	460.846	60.4668	0	0	2044.53	99.2039	421.708	0	84.7117	0	0	1145.23	23.0197	100.783	303.701	1316.93	659.429
NODE_2143	676	TVAG_345360	63.47	96.1538	fructose-1,6-bisphosphate aldolase, putative [Trichomonas vaginalis	54.9028	5.55562	440.669	28.9197	312.732	138.653	139.899	179.64	425.396	120.934	160.994	27.9167	4634.26	49.6019	1719.27	1908.99	60.5084	746.679	268.702	301.377	161.138	2788.32	433.858	714.904	659.326
NODE_1003	958	TVAG_298080	64.803	94.7808	Clan CA, family C1, cathepsin L-like cysteine peptidase	0	4055.6	0	549.474	8.93519	1681.17	4.23935	0	0	0	0	3401.85	681.508	24.801	2076.1	51.5943	3156.12	39.2989	0	0	0	33.5942	0	0	656.845
NODE_221	1737	TVAG_183790	70.629	98.7334	AP65-3 adhesin [Trichomonas vaginalis G3]	0	3672.26	0	809.752	0	2911.71	8.47871	0	0	0	0	3158.57	272.603	24.801	1200.25	51.5943	3429.61	39.2989	107.481	30.1377	0	0	43.3858	0	656.664
NODE_1292	850	TVAG_276530	61.338	94.4706	Pyridoxal-phosphate dependent enzyme family protein [Trichomonas	0	269.447	24.4816	159.058	0	17.3316	50.8722	1173.27	35.4497	241.867	1379.94	71.7858	7950.93	322.413	0	0	108.915	0	0	301.377	0	268.754	607.402	2596.23	649.147
NODE_1185	888	TVAG_212500	55.369	99.8874	ATP-dependent Zn protease, putative [Trichomonas vaginalis G3]	768.64	30.5559	244.816	202.438	294.861	641.27	76.3084	28.0688	70.8994	544.201	597.976	43.8691	363.471	124.005	908.295	2786.09	341.267	1021.77	3063.2	301.377	61.3859	1646.12	1084.65	188.133	643.069
NODE_707	1121	TVAG_366380	75.414	96.2533	hypothetical protein TVAG_366380 [Trichomonas vaginalis G3]	0	0	0	0	0	0	0	0	0	60.4668	0	0	0	4389.77	0	0	2.42033	0	107.481	1326.06	6944.28	2351.6	0	0	632.587
NODE_1450	811	TVAG_433790	52.574	98.6436	Clan MH, family M20, peptidase T-like metallopeptidase [Trichomonas	0	0	24.4816	0	0	69.3265	0	437.873	283.597	0	0	0	4588.82	99.2039	162.195	670.725	0	628.783	1021.07	5304.24	260.89	67.1885	824.331	639.651	628.432
NODE_1599	776	TVAG_072100	37.245	71.7784	glutamate dehydrogenase, putative [Trichomonas vaginalis G3]	0	0	0	0	0	0	0	0	0	0	0	0	0	1612.06	0	0	0	4165.68	429.923	994.545	15.3465	0	824.331	6960.91	625.117
NODE_629	1182	TVAG_125550	66.667	90.0169	hypothetical protein TVAG_125550 [Trichomonas vaginalis G3]	54.9028	0	171.371	0	3404.31	0	7037.33	0	389.946	0	22.9991	0	726.942	99.2039	421.708	0	48.4067	0	53.7403	512.341	30.693	0	260.315	1768.45	625.111
NODE_1748	743	TVAG_057000	36.17	92.7322	Clan CA, family C1, cathepsin L-like cysteine peptidase	0	0	0	7.22993	116.158	467.954	186.532	280.688	35.4497	0	22.9991	0	1499.32	49.6019	389.269	361.16	2.42033	0	1988.39	180.826	222.524	5375.08	1822.2	1542.69	606.271
NODE_656	1157	TVAG_139300	85.974	99.7407	phosphoenol pyruvate carboxykinase, putative [Trichomonas vaginalis	109.806	230.558	0	1113.41	1018.61	1733.16	2878.52	0	177.248	60.4668	0	47.8572	0	3124.92	259.513	361.16	726.1	1689.85	0	120.551	583.166	0	130.157	112.88	603.248
NODE_323	1505	TVAG_276530	84.362	96.8106	Pyridoxal-phosphate dependent enzyme family protein [Trichomonas	549.028	277.781	48.9632	686.843	893.519	1785.16	3624.65	0	283.597	120.934	0	3.9881	0	1587.26	810.977	154.783	430.82	1218.27	0	301.377	936.136	0	43.3858	225.759	582.634
NODE_5324	465	TVAG_314830	65.839	99.7849	phosphoenol pyruvate carboxykinase, putative [Trichomonas vaginalis	54.9028	0	0	0	0	0	0	0	35.4497	60.4668	0	0	45.4339	0	4476.6	0	723.68	0	2364.57	271.24	245.544	5475.86	0	225.759	582.479
NODE_1489	800	TVAG_088050	51.22	91.75	chaperonin 60, putative [Trichomonas vaginalis G3]	2415.72	33.3337	146.89	694.073	142.963	641.27	33.9148	151.571	815.343	1330.27	712.971	199.405	90.8678	24.801	1946.35	1238.26	24.2033	353.69	2633.28	120.551	61.3859	33.5942	130.157	0	582.286
NODE_3062	586	TVAG_394640	46.009	99.1468	PEP-utilizing enzyme, mobile domain containing protein [Trichomonas	7192.27	33.3337	171.371	245.817	17.8704	1646.5	72.069	247.005	212.698	2539.61	1057.96	19.9405	0	24.801	97.3173	0	31.4644	117.897	161.221	0	15.3465	0	0	37.6265	580.922
NODE_1684	758	TVAG_202440	35.135	72.2955	Aldose 1-epimerase family protein [Trichomonas vaginalis G3]	1811.79	408.338	293.779	679.613	312.732	537.28	118.702	690.491	106.349	5804.81	781.969	15.9524	363.471	0	259.513	773.914	38.7254	39.2989	107.481	210.964	7.67324	67.1885	0	188.133	567.424
NODE_3864	532	TVAG_143790	84.768	83.8346	hypothetical protein TVAG_143790 [Trichomonas vaginalis G3]	54.9028	355.56	195.853	903.741	902.454	1646.5	4273.27	11.2275	283.597	241.867	0	7.9762	0	1636.86	194.635	257.971	312.223	1100.37	0	271.24	805.69	0	43.3858	75.253	565.608
NODE_2955	593	TVAG_484570	80.571	87.8583	thioredoxin peroxidase [Trichomonas vaginalis G3]	329.417	255.558	73.4448	1250.78	1018.61	1663.84	2802.21	0	0	604.668	0	31.9048	0	1388.85	551.465	412.754	842.276	2004.24	0	0	237.871	0	0	0	561.162
NODE_1955	703	TVAG_270790	69.058	95.0213	renin binding protein, putative [Trichomonas vaginalis G3]	1647.08	122.224	0	462.715	268.056	1057.23	42.3935	117.889	6664.54	1148.87	666.973	35.8929	0	24.801	291.952	361.16	0	117.897	53.7403	90.4132	0	33.5942	0	225.759	559.716
NODE_2877	600	TVAG_201620	37.879	96.3333	glutamate dehydrogenase, putative [Trichomonas vaginalis G3]	0	0	48.9632	0	205.509	86.6581	59.351	67.365	35.4497	0	22.9991	0	0	74.4029	4281.96	257.971	0	589.484	1074.81	783.581	329.949	3796.15	1171.42	526.771	558.866
NODE_232	1703	TVAG_120600	68.539	93.4821	myosin-cross-reactive antigen, putative [Trichomonas vaginalis G3]	0	69.4452	0	686.843	0	242.643	25.4361	7982.75	0	604.668	2644.89	55.8334	0	0	0	51.5943	459.864	0	0	30.1377	0	67.1885	0	75.253	541.523
NODE_220	1740	TVAG_183790	69.93	98.5632	AP65-3 adhesin [Trichomonas vaginalis G3]	0	8.33343	0	0	0	0	0	5.61375	0	0	0	3.9881	0	1339.25	0	0	16.9423	0	0	1205.51	8248.74	2082.84	0	75.253	541.103
NODE_2121	678	TVAG_291010	87.019	91.8879	ribosomal protein, putative [Trichomonas vaginalis G3]	0	247.225	73.4448	1019.42	875.649	1299.87	3611.93	0	212.698	483.734	0	0	45.4339	1388.85	194.635	0	353.369	1571.96	161.221	30.1377	913.116	0	216.929	150.506	535.422
NODE_712	1118	TVAG_038530	87.634	99.195	carbamoyl transferase Z4209 , putative [Trichomonas vaginalis G3]	384.32	197.224	24.4816	527.785	822.038	1421.19	4523.39	0	141.799	241.867	22.9991	43.8691	0	1041.64	259.513	206.377	401.776	1532.66	0	30.1377	744.305	33.5942	173.543	37.6265	533.839
NODE_2318	654	TVAG_340510	46.626	74.6177	hypothetical protein TVAG_340510 [Trichomonas vaginalis G3]	988.251	8.33343	97.9264	144.599	321.667	69.3265	55.1116	67.365	1630.69	2902.41	827.967	594.227	1090.41	0	389.269	412.754	31.4644	0	752.365	1446.61	53.7127	67.1885	780.945	75.253	533.66
NODE_1976	699	TVAG_243660	24.49	76.681	Polysaccharide deacetylase family protein [Trichomonas vaginalis	329.417	2.77781	122.408	14.4599	196.574	138.653	173.814	196.481	283.597	544.201	45.9982	15.9524	499.773	99.2039	2530.25	1651.02	55.6677	3733.4	913.586	241.102	76.7324	604.696	0	112.88	524.277
NODE_1448	811	TVAG_306190	82.787	89.3958	ribosomal protein, putative [Trichomonas vaginalis G3]	658.834	336.115	0	1200.17	857.779	2131.79	3446.59	0	212.698	241.867	0	19.9405	0	744.029	324.391	361.16	338.847	550.185	0	150.689	583.166	0	173.543	75.253	516.96
NODE_594	1208	TVAG_025980	82.09	99.7517	glutamate dehydrogenase, putative [Trichomonas vaginalis G3]	164.708	3133.37	48.9632	303.657	0	1213.21	0	5.61375	35.4497	0	22.9991	2556.37	136.302	0	2887.08	0	1689.39	0	0	0	7.67324	0	86.7717	37.6265	513.716
NODE_858	1027	TVAG_298080	69.737	88.1207	Clan CA, family C1, cathepsin L-like cysteine peptidase	329.417	377.782	97.9264	976.04	920.325	935.908	2293.49	0	177.248	120.934	0	11.9643	0	1562.46	356.83	464.348	271.077	1375.46	0	210.964	1312.12	0	130.157	263.386	507.827
NODE_126	2129	TVAG_153560	72.841	98.8727	heat shock protein, putative [Trichomonas vaginalis G3]	0	0	220.334	0	2064.03	0	7702.91	0	460.846	0	0	0	272.603	24.801	162.195	0	33.8847	39.2989	53.7403	391.79	0	33.5942	390.472	263.386	504.745
NODE_4581	496	TVAG_073860	38.857	97.7823	pyruvate, phosphate dikinase family protein [Trichomonas vaginalis	2745.14	30.5559	2129.9	296.427	8.93519	693.265	0	0	1134.39	4535.01	252.99	23.9286	45.4339	24.801	64.8782	51.5943	14.522	39.2989	0	0	0	0	0	0	503.795
NODE_1639	769	TVAG_038530	57.031	99.7399	carbamoyl transferase Z4209 , putative [Trichomonas vaginalis G3]	0	0	0	0	0	0	0	258.233	141.799	0	0	0	1908.22	74.4029	227.074	877.102	0	471.587	698.624	4068.59	406.682	0	2342.83	526.771	500.08
NODE_2053	688	TVAG_043070	71.053	98.4012	fructose-1,6-bisphosphate aldolase [Trichomonas vaginalis G3]	0	0	0	0	0	51.9949	0	280.688	70.8994	0	0	0	3816.45	124.005	129.756	567.537	0	157.196	644.884	4339.83	115.099	33.5942	694.173	639.651	486.073
NODE_3051	587	TVAG_527480	47.904	84.1567	Pyruvate phosphate dikinase, PEP/pyruvate binding domain containing	3403.97	44.4449	48.9632	592.854	285.926	381.296	211.968	348.053	283.597	1753.54	2529.9	43.8691	136.302	0	97.3173	567.537	14.522	78.5978	161.221	30.1377	0	67.1885	86.7717	75.253	468.468
NODE_3933	528	TVAG_183300	44.118	92.4242	aminotransferase, class V family protein [Trichomonas vaginalis	0	155.557	48.9632	101.219	0	0	21.1968	1004.86	0	0	1402.94	43.8691	5770.1	99.2039	0	0	48.4067	0	53.7403	120.551	0	335.942	130.157	1806.07	464.283
NODE_895	1006	TVAG_253650	82.779	98.6083	malate dehydrogenase [Trichomonas vaginalis G3]	439.223	230.558	220.334	491.635	768.427	1559.85	3196.47	0	389.946	241.867	0	11.9643	0	1686.47	64.8782	257.971	358.21	825.277	0	60.2755	291.583	0	0	0	462.289
NODE_4385	506	TVAG_025980	47.5	94.664	glutamate dehydrogenase, putative [Trichomonas vaginalis G3]	0	0	0	0	169.769	86.6581	89.0264	5.61375	0	0	0	0	545.207	744.029	454.147	361.16	0	0	0	150.689	675.245	6416.5	1388.35	0	461.933
NODE_600	1205	TVAG_366380	76.454	89.2946	hypothetical protein TVAG_366380 [Trichomonas vaginalis G3]	0	2977.81	24.4816	303.657	0	1143.89	0	5.61375	35.4497	60.4668	22.9991	1782.68	318.037	0	1070.49	51.5943	3081.09	39.2989	0	0	7.67324	0	0	37.6265	456.786
NODE_764	1083	TVAG_242960	74.792	99.9077	pyruvate:ferredoxin oxidoreductase BII [Trichomonas vaginalis G3]	603.931	158.335	0	1323.08	1358.15	173.316	902.982	2576.71	70.8994	302.334	1701.93	31.9048	0	0	0	0	1483.67	0	0	0	0	33.5942	0	37.6265	448.269
NODE_285	1580	TVAG_433790	85.333	99.6203	Clan MH, family M20, peptidase T-like metallopeptidase [Trichomonas	219.611	197.224	0	679.613	696.945	1733.16	2522.42	0	106.349	483.734	0	43.8691	0	1091.24	259.513	0	261.396	943.174	0	120.551	936.136	0	303.701	112.88	446.313
NODE_190	1836	TVAG_213710	81.302	97.8214	phosphoenol pyruvate carboxykinase, putative [Trichomonas vaginalis	219.611	744.453	0	2638.92	1572.59	0	1839.88	1392.21	35.4497	0	252.99	43.8691	0	24.801	0	0	1752.32	39.2989	0	0	0	0	0	0	439.85
NODE_1498	798	TVAG_276310	49.057	98.7469	1,4-alpha-glucan branching enzyme IIB, chloroplast precursor,	494.125	33.3337	538.595	21.6898	160.833	294.638	16.9574	50.5238	354.497	544.201	873.965	3.9881	636.075	148.806	875.856	928.697	101.654	628.783	591.144	391.79	76.7324	1343.77	824.331	526.771	435.906
NODE_5933	443	TVAG_198960	42.017	79.684	ribosomal protein L6, putative [Trichomonas vaginalis G3]	54.9028	127.779	146.89	122.909	0	0	38.1542	258.233	0	302.334	574.977	51.8453	5997.27	148.806	32.4391	0	24.2033	0	0	180.826	7.67324	268.754	650.787	1392.18	432.54
NODE_1802	733	TVAG_249740	75.814	87.8581	ribosomal protein L10a [Trichomonas vaginalis G3]	109.806	283.336	122.408	679.613	768.427	1386.53	2814.93	5.61375	319.047	181.4	0	11.9643	0	843.233	291.952	206.377	268.657	982.473	0	180.826	698.265	0	130.157	37.6265	430.11
NODE_5374	463	TVAG_043070	75.497	93.0886	fructose-1,6-bisphosphate aldolase [Trichomonas vaginalis G3]	768.64	11.1112	0	151.828	89.3519	207.979	8.47871	95.4338	35.4497	604.668	5795.77	63.8096	0	0	0	464.348	4.84067	196.495	53.7403	30.1377	291.583	235.16	43.3858	1166.42	429.943
NODE_18	3844	TVAG_006480	84.778	99.948	Dynein heavy chain family protein [Trichomonas vaginalis G3]	219.611	261.114	0	1359.23	839.908	1455.86	1352.35	0	425.396	181.4	0	35.8929	0	868.034	227.074	51.5943	622.026	943.174	0	180.826	1112.62	0	0	150.506	428.609
NODE_4863	483	TVAG_534990	76.712	90.4762	actin [Trichomonas vaginalis G3]	0	0	0	0	0	0	0	0	0	0	0	0	90.8678	1612.06	0	0	0	0	0	723.306	6407.16	1377.36	0	0	425.448
NODE_4028	523	TVAG_090470	89.222	95.6023	actin [Trichomonas vaginalis G3]	0	3008.37	24.4816	195.208	0	485.285	0	0	0	0	45.9982	2731.85	136.302	223.209	973.173	154.783	1374.75	39.2989	0	0	774.998	0	0	0	423.654
NODE_3321	566	TVAG_527480	45.342	84.0989	Pyruvate phosphate dikinase, PEP/pyruvate binding domain containing	4666.74	97.2233	97.9264	542.244	125.093	294.638	33.9148	106.661	460.846	1753.54	597.976	155.536	0	49.6019	162.195	619.131	7.261	0	161.221	0	0	67.1885	0	150.506	422.893
NODE_3642	544	TVAG_054030	96.61	96.875	actin [Trichomonas vaginalis G3]	219.611	161.113	24.4816	1091.72	491.436	69.3265	847.871	3143.7	0	120.934	3127.87	83.7501	0	99.2039	0	0	471.965	0	0	60.2755	0	0	0	112.88	421.923
NODE_541	1242	TVAG_154750	82.785	95.3301	D-isomer specific 2-hydroxyacid dehydrogenase, putative	54.9028	269.447	122.408	1164.02	982.871	606.607	1627.91	0	35.4497	302.334	0	19.9405	0	1488.06	713.66	154.783	370.311	825.277	53.7403	210.964	821.037	0	0	301.012	421.864
NODE_2027	692	TVAG_437410	87.826	99.5665	pyruvate, phosphate dikinase family protein [Trichomonas vaginalis	439.223	180.558	24.4816	896.511	893.519	1837.15	2361.32	0	141.799	241.867	0	11.9643	0	793.631	259.513	257.971	309.803	628.783	0	0	399.009	33.5942	173.543	75.253	414.979
NODE_5240	468	TVAG_378980	52.033	70.2991	rubrerythrin, putative [Trichomonas vaginalis G3]	3898.1	0	97.9264	43.3796	107.222	69.3265	84.7871	5.61375	354.497	3083.81	183.993	35.8929	45.4339	520.82	389.269	412.754	24.2033	0	107.481	90.4132	0	302.348	0	0	410.72
NODE_208	1777	TVAG_205910	78.632	98.7057	Phosphoglucomutase/phosphomannomutase, alpha/beta/alpha domain I	164.708	144.446	0	412.106	830.973	1282.54	2026.41	0	212.698	241.867	0	15.9524	0	1661.67	421.708	0	445.342	1375.46	0	180.826	360.642	0	0	75.253	410.525
NODE_1495	799	TVAG_365520	44.867	98.6233	glucosamine-6-phosphate isomerase family protein [Trichomonas	549.028	169.446	783.411	383.186	187.639	329.301	63.5903	28.0688	1630.69	2297.74	574.977	35.8929	0	24.801	227.074	206.377	38.7254	235.793	1934.65	150.689	0	0	0	0	410.461
NODE_1728	748	TVAG_306190	74.757	81.6845	ribosomal protein, putative [Trichomonas vaginalis G3]	0	0	48.9632	0	1876.39	0	4591.22	0	283.597	0	0	0	681.508	124.005	389.269	0	16.9423	39.2989	53.7403	331.515	0	0	260.315	1091.17	407.831
NODE_1956	703	TVAG_011310	31.336	91.1807	Dynein heavy chain family protein [Trichomonas vaginalis G3]	0	19.4447	0	0	53.6112	138.653	25.4361	0	0	0	0	3.9881	2907.77	545.621	129.756	361.16	128.278	432.288	1128.55	210.964	199.504	436.725	1518.5	1542.69	407.622
NODE_5347	464	TVAG_527480	53.947	98.0603	Pyruvate phosphate dikinase, PEP/pyruvate binding domain containing	0	0	318.261	0	0	17.3316	0	106.661	0	0	0	3.9881	4997.73	24.801	0	980.291	0	157.196	3063.2	0	0	0	0	112.88	407.597
NODE_2421	643	TVAG_242960	43.21	73.0949	pyruvate:ferredoxin oxidoreductase BII [Trichomonas vaginalis G3]	0	0	0	0	80.4167	0	25.4361	78.5925	35.4497	0	0	0	726.942	768.83	421.708	1702.61	0	1100.37	698.624	361.653	115.099	940.639	1214.8	1467.43	405.775
NODE_851	1032	TVAG_253650	78.614	96.4147	malate dehydrogenase [Trichomonas vaginalis G3]	0	361.115	0	2183.44	1572.59	0	2043.37	1072.23	70.8994	60.4668	436.983	35.8929	45.4339	124.005	0	154.783	1411.06	0	0	0	0	33.5942	0	75.253	403.379
NODE_6255	432	TVAG_037570	36.957	94.213	64kDa iron hydrogenase, putative [Trichomonas vaginalis G3]	0	2.77781	24.4816	0	0	0	0	0	0	0	0	0	4770.56	0	0	2115.36	0	78.5978	2525.8	0	0	0	0	112.88	401.269
NODE_3117	582	TVAG_204360	45.251	89.0034	malate dehydrogenase, putative [Trichomonas vaginalis G3]	0	0	0	0	0	69.3265	0	174.026	106.349	0	0	0	2635.17	99.2039	227.074	773.914	0	117.897	268.702	3254.87	214.851	33.5942	1301.57	225.759	395.93
NODE_306	1528	TVAG_292690	85.714	97.5131	hypothetical protein TVAG_292690 [Trichomonas vaginalis G3]	603.931	83.3343	0	506.095	920.325	1178.55	2212.94	0	177.248	120.934	0	0	0	942.437	291.952	0	539.735	943.174	0	150.689	682.919	0	130.157	0	395.184
NODE_1537	791	TVAG_274830	81.148	92.4147	ribosomal protein L7Ae, putative [Trichomonas vaginalis G3]	109.806	238.892	48.9632	701.303	643.334	1230.55	2183.27	0	389.946	60.4668	0	11.9643	0	1240.05	356.83	206.377	295.281	864.576	53.7403	60.2755	506.434	0	43.3858	75.253	388.362
NODE_4195	515	TVAG_016880	61.35	91.8447	hypothetical protein TVAG_016880 [Trichomonas vaginalis G3]	0	141.668	0	159.058	8.93519	0	182.292	566.989	0	60.4668	873.965	87.7382	3271.24	49.6019	0	0	597.823	78.5978	53.7403	180.826	0	134.377	564.016	2182.34	383.07
NODE_494	1286	TVAG_383940	81.667	97.9005	Phosphoglycerate kinase, putative [Trichomonas vaginalis G3]	54.9028	72.223	73.4448	592.854	822.038	953.239	2039.13	0	35.4497	120.934	0	11.9643	0	2901.71	194.635	206.377	292.86	589.484	0	0	230.197	0	0	0	382.977
NODE_1548	788	TVAG_005910	83.761	88.9594	ribosomal protein L8, putative [Trichomonas vaginalis G3]	274.514	258.336	0	672.383	553.982	1022.57	2552.09	0	319.047	60.4668	0	31.9048	0	1289.65	324.391	51.5943	266.237	510.886	0	150.689	644.552	0	130.157	75.253	382.863
NODE_1330	840	TVAG_201620	58.088	97.0238	glutamate dehydrogenase, putative [Trichomonas vaginalis G3]	713.737	16.6669	0	0	17.8704	0	0	0	35.4497	0	0	0	136.302	24.801	227.074	2270.15	7.261	943.174	2418.31	0	23.0197	1780.5	216.929	112.88	372.672
NODE_1224	872	TVAG_337710	83.103	99.656	dihydroorotate dehydrogenase family protein [Trichomonas vaginalis	54.9028	1866.69	48.9632	520.555	0	1490.52	4.23935	0	0	0	0	2731.85	227.169	0	973.173	0	1023.8	0	0	0	0	0	0	0	372.577
NODE_616	1192	TVAG_276410	79.494	99.0772	hypothetical protein TVAG_276410 [Trichomonas vaginalis G3]	0	2011.13	24.4816	665.153	0	1802.49	4.23935	0	35.4497	0	22.9991	2468.63	0	0	519.026	0	1309.4	0	0	0	0	33.5942	43.3858	0	372.499
NODE_3282	569	TVAG_154640	67.55	79.4376	surface antigen BspA-like [Trichomonas vaginalis G3]	0	0	0	0	0	0	0	0	0	0	0	0	0	0	8823.43	0	0	0	53.7403	0	23.0197	0	0	0	370.841
NODE_1135	904	TVAG_429360	80.702	94.469	guanine nucleotide-binding protein beta subunit, putative	549.028	230.558	0	607.314	830.973	1074.56	1894.99	0	389.946	181.4	0	11.9643	0	892.835	259.513	103.189	309.803	746.679	0	0	552.473	0	130.157	37.6265	366.792
NODE_2911	597	TVAG_011780	26.613	98.8275	SIS domain containing protein [Trichomonas vaginalis G3]	0	2.77781	244.816	0	250.185	69.3265	16.9574	0	35.4497	0	45.9982	7.9762	999.546	644.825	356.83	206.377	0	903.875	376.182	271.24	153.465	974.233	1388.35	1843.7	366.338
NODE_6582	421	TVAG_043070	67.626	98.8124	fructose-1,6-bisphosphate aldolase [Trichomonas vaginalis G3]	0	5.55562	171.371	0	35.7408	69.3265	16.9574	11.2275	319.047	0	0	7.9762	90.8678	545.621	389.269	3198.84	0	2004.24	268.702	331.515	23.0197	537.508	520.63	188.133	363.982
NODE_942	985	TVAG_318670	92.739	92.1827	adhesin protein AP33-1 [Trichomonas vaginalis G3]	274.514	75.0008	122.408	788.062	536.112	1611.84	2670.79	0	283.597	181.4	0	7.9762	0	471.218	97.3173	51.5943	360.63	392.989	161.221	60.2755	230.197	0	43.3858	301.012	363.398
NODE_1918	710	TVAG_196700	37.5	83.9437	glutamate dehydrogenase, putative [Trichomonas vaginalis G3]	603.931	172.224	685.485	224.128	160.833	554.612	55.1116	398.576	708.994	60.4668	1034.96	175.476	590.641	148.806	616.343	567.537	205.728	157.196	1074.81	0	46.0395	369.537	86.7717	0	362.425
NODE_69	2633	TVAG_073860	81.344	98.2909	pyruvate, phosphate dikinase family protein [Trichomonas vaginalis	54.9028	36.1115	0	708.533	0	329.301	8.47871	3778.05	70.8994	544.201	2575.9	19.9405	0	0	0	0	399.355	39.2989	0	60.2755	0	67.1885	0	0	362.185
NODE_3263	570	TVAG_153560	68.783	99.2982	heat shock protein, putative [Trichomonas vaginalis G3]	0	0	0	0	0	103.99	0	325.598	0	0	0	0	3089.5	74.4029	64.8782	51.5943	0	78.5978	214.961	4008.32	115.099	0	347.087	112.88	357.788
NODE_702	1124	TVAG_358110	75.335	99.4662	enolase family protein [Trichomonas vaginalis G3]	54.9028	0	48.9632	0	1804.91	0	4586.98	0	460.846	0	45.9982	3.9881	454.339	74.4029	259.513	0	36.305	0	0	180.826	7.67324	33.5942	0	526.771	357.501
NODE_3755	538	TVAG_276410	47.126	95.7249	hypothetical protein TVAG_276410 [Trichomonas vaginalis G3]	0	0	0	0	0	242.643	0	0	0	0	0	0	1272.15	223.209	32.4391	103.189	0	39.2989	0	2200.05	38.3662	369.537	1301.57	2746.74	357.05
NODE_2666	618	TVAG_039980	79.167	93.0421	iron superoxide dismutase, putative [Trichomonas vaginalis G3]	384.32	130.557	0	773.602	875.649	727.928	2009.45	0	0	181.4	0	7.9762	0	1785.67	259.513	0	377.572	825.277	0	0	99.7522	0	86.7717	37.6265	356.795
NODE_945	984	TVAG_261970	89.423	94.4106	Carbamate kinase, putative [Trichomonas vaginalis G3]	219.611	208.336	146.89	462.715	357.408	1091.89	2458.83	0	35.4497	423.268	0	15.9524	0	595.223	194.635	103.189	188.786	785.978	0	271.24	782.671	33.5942	86.7717	37.6265	354.169
NODE_3133	581	TVAG_365520	50	98.9673	glucosamine-6-phosphate isomerase family protein [Trichomonas	6698.14	11.1112	24.4816	737.452	303.797	17.3316	93.2658	28.0688	0	120.934	114.995	27.9167	0	0	97.3173	0	0	39.2989	0	90.4132	0	0	0	0	350.189
NODE_4133	518	TVAG_090470	89.222	96.5251	actin [Trichomonas vaginalis G3]	0	330.559	0	72.2993	0	69.3265	0	0	0	0	0	307.084	0	1140.84	129.756	51.5943	113.756	0	53.7403	452.066	4565.58	940.639	43.3858	0	344.61
NODE_690	1132	TVAG_366380	83.934	95.318	hypothetical protein TVAG_366380 [Trichomonas vaginalis G3]	0	33.3337	24.4816	549.474	26.8056	173.316	8.47871	4434.86	0	0	1931.92	39.881	0	24.801	0	51.5943	723.68	0	0	0	0	0	0	225.759	343.683
NODE_4861	483	TVAG_071920	88.112	88.6128	40S ribosomal protein S23, putative [Trichomonas vaginalis G3]	0	0	122.408	0	1438.57	0	3620.41	5.61375	248.148	0	0	0	863.244	0	291.952	0	41.1457	0	0	180.826	0	33.5942	173.543	1166.42	341.078
NODE_2336	652	TVAG_114310	79.058	87.2699	thioredoxin peroxidase [Trichomonas vaginalis G3]	219.611	541.673	0	2176.21	1420.7	17.3316	1424.42	763.47	35.4497	60.4668	229.991	27.9167	0	24.801	0	0	1239.21	0	0	0	0	0	0	0	340.885
NODE_5325	465	TVAG_099560	52.482	89.4624	hypothetical protein TVAG_099560 [Trichomonas vaginalis G3]	0	33.3337	48.9632	7.22993	0	17.3316	0	33.6825	1843.38	0	22.9991	3.9881	2589.73	198.408	0	154.783	7.261	628.783	1558.47	512.341	30.693	100.783	347.087	37.6265	340.703
NODE_1834	727	TVAG_157940	43.902	99.3122	4-alpha-glucanotransferase family protein [Trichomonas vaginalis	878.445	83.3343	195.853	339.807	527.176	415.959	50.8722	291.915	708.994	2418.67	275.989	75.7739	272.603	124.005	227.074	154.783	4.84067	589.484	429.923	0	0	0	0	75.253	339.198
NODE_33	3286	TVAG_198110	63.206	99.8478	pyruvate:ferredoxin oxidoreductase A [Trichomonas vaginalis G3]	0	2202.8	48.9632	469.945	0	1057.23	0	0	0	0	0	2041.91	90.8678	0	551.465	0	1549.01	0	0	0	0	0	0	0	333.841
NODE_200	1796	TVAG_206500	63.793	86.804	hybrid-cluster protein, putative [Trichomonas vaginalis G3]	0	50.0006	0	679.613	0	51.9949	4.23935	3935.24	0	181.4	2207.91	19.9405	0	24.801	0	51.5943	576.04	0	0	0	0	33.5942	0	150.506	331.953
NODE_9175	358	TVAG_408160	46.552	96.9274	small GTP-binding protein, putative [Trichomonas vaginalis G3]	0	0	0	0	0	0	0	0	0	120.934	0	0	3498.41	3769.75	0	0	0	0	0	452.066	0	0	0	112.88	331.418
NODE_3702	541	TVAG_383940	46.154	99.6303	Phosphoglycerate kinase, putative [Trichomonas vaginalis G3]	0	0	0	0	0	0	0	0	0	0	0	0	0	2628.9	551.465	825.508	0	3379.71	322.442	60.2755	0	33.5942	43.3858	37.6265	328.454
NODE_386	1406	TVAG_359090	96.128	93.5989	alpha-tubulin 1, putative [Trichomonas vaginalis G3]	0	2227.8	24.4816	318.117	8.93519	710.597	0	0	0	0	0	2041.91	136.302	24.801	1167.81	0	1147.24	0	0	30.1377	30.693	0	0	0	327.867
NODE_2158	674	TVAG_343970	86.747	73.7389	60S ribosomal protein L11, putative [Trichomonas vaginalis G3]	219.611	191.669	97.9264	520.555	482.5	883.913	2352.84	0	70.8994	60.4668	0	19.9405	0	1041.64	162.195	51.5943	181.525	510.886	0	120.551	529.454	0	173.543	188.133	327.494
NODE_1051	937	TVAG_298080	59.866	95.3042	Clan CA, family C1, cathepsin L-like cysteine peptidase	0	0	146.89	0	1393.89	0	2463.06	0	283.597	0	45.9982	0	1681.05	74.4029	291.952	0	41.1457	0	0	391.79	7.67324	0	130.157	865.41	325.709
NODE_3969	526	TVAG_071920	90.21	81.3688	40S ribosomal protein S23, putative [Trichomonas vaginalis G3]	164.708	147.224	73.4448	419.336	545.047	1126.56	2280.77	5.61375	283.597	302.334	0	19.9405	0	868.034	162.195	206.377	167.003	353.69	0	180.826	314.603	33.5942	43.3858	75.253	323.897
NODE_1690	756	TVAG_043070	66.667	91.9312	fructose-1,6-bisphosphate aldolase [Trichomonas vaginalis G3]	164.708	105.557	122.408	7.22993	17.8704	155.985	16.9574	202.095	248.148	1027.94	0	11.9643	272.603	0	2660.01	1702.61	45.9864	314.391	214.961	0	30.693	403.131	43.3858	0	323.693
NODE_4173	516	TVAG_096520	47.222	81.7829	pyruvate:ferredoxin oxidoreductase D [Trichomonas vaginalis G3]	0	0	0	0	0	0	0	0	0	120.934	0	0	1226.72	347.214	486.586	619.131	0	589.484	0	873.994	30.693	403.131	2993.62	75.253	323.615
NODE_2590	625	TVAG_478320	28.4	99.68	glucosamine--fructose-6-phosphate aminotransferase, isomerizing	219.611	83.3343	97.9264	469.945	268.056	727.928	38.1542	112.275	283.597	2358.21	781.969	215.357	136.302	272.811	486.586	257.971	29.044	314.391	322.442	30.1377	7.67324	167.971	0	75.253	323.206
NODE_151	2000	TVAG_092490	88.835	92.65	endoplasmic reticulum heat shock protein 70, putative [Trichomonas	658.834	205.558	0	1482.13	786.297	1542.51	2051.85	0	389.946	302.334	0	39.881	0	24.801	0	103.189	4.84067	78.5978	0	30.1377	15.3465	0	0	0	321.511
NODE_3550	550	TVAG_401900	87.742	84.3636	hypothetical protein TVAG_401900 [Trichomonas vaginalis G3]	109.806	177.78	73.4448	383.186	616.528	883.913	2179.03	0	70.8994	241.867	0	19.9405	0	768.83	259.513	257.971	171.844	825.277	0	60.2755	422.028	0	43.3858	150.506	321.501
NODE_155	1983	TVAG_092490	78.409	93.1417	endoplasmic reticulum heat shock protein 70, putative [Trichomonas	0	1830.58	0	983.27	0	1143.89	0	0	35.4497	0	0	3409.83	136.302	49.6019	32.4391	0	62.9287	0	0	0	15.3465	0	0	0	320.818
NODE_912	999	TVAG_300000	85.89	97.7978	fructose-1,6-bisphosphate aldolase, putative [Trichomonas vaginalis	0	0	73.4448	21.6898	2287.41	0	3573.78	0	389.946	60.4668	0	0	408.905	0	194.635	0	33.8847	0	0	210.964	0	33.5942	130.157	263.386	320.094
NODE_2054	688	TVAG_282090	54.419	90.5523	enolase, putative [Trichomonas vaginalis G3]	0	0	0	0	0	0	0	0	0	0	0	0	908.678	719.228	227.074	1186.67	2.42033	1532.66	161.221	542.479	122.772	1209.39	954.488	112.88	319.998
NODE_5427	461	TVAG_446000	40.146	86.9848	ribosomal protein L21e, putative [Trichomonas vaginalis G3]	0	52.7784	0	0	17.8704	121.321	114.463	0	0	0	0	0	1999.09	620.024	64.8782	51.5943	154.901	235.793	1880.91	421.928	161.138	537.508	564.016	639.651	318.244
NODE_6311	430	TVAG_346790	40.336	82.093	fatty aldehyde dehydrogenase variant form, putative [Trichomonas	933.348	72.223	0	144.599	348.473	381.296	76.3084	84.2063	921.692	423.268	229.991	19.9405	0	322.413	0	103.189	14.522	550.185	1827.17	391.79	61.3859	302.348	173.543	225.759	316.985
NODE_2035	691	TVAG_345360	90.498	95.8032	fructose-1,6-bisphosphate aldolase, putative [Trichomonas vaginalis	0	0	0	0	0	0	0	0	0	0	0	0	0	4216.17	0	0	0	0	0	1115.1	1427.22	806.262	0	0	315.198
NODE_1487	801	TVAG_005910	71.186	88.2647	ribosomal protein L8, putative [Trichomonas vaginalis G3]	0	2.77781	122.408	0	1411.76	0	3319.41	0	389.946	0	0	0	817.81	24.801	194.635	0	24.2033	39.2989	0	210.964	15.3465	0	86.7717	903.036	315.132
NODE_1013	953	TVAG_125360	74.675	96.5373	thioredoxin-disulfide reductase family protein [Trichomonas	0	38.8893	48.9632	592.854	0	294.638	21.1968	3575.96	70.8994	544.201	1793.93	11.9643	0	24.801	0	51.5943	336.427	0	0	0	0	0	0	112.88	313.3
NODE_3643	544	TVAG_054030	96.61	96.875	actin [Trichomonas vaginalis G3]	384.32	208.336	0	1221.86	562.917	17.3316	1352.35	1352.91	35.4497	120.934	1425.94	31.9048	0	74.4029	0	0	595.402	0	0	0	0	0	0	112.88	312.373
NODE_1654	766	TVAG_495790	29.344	93.8642	surface antigen BspA-like [Trichomonas vaginalis G3]	0	5.55562	24.4816	7.22993	473.565	103.99	101.744	123.503	212.698	120.934	0	0	272.603	49.6019	2627.57	1496.23	36.305	589.484	268.702	0	53.7127	671.885	0	150.506	307.929
NODE_207	1777	TVAG_437410	76.91	99.381	pyruvate, phosphate dikinase family protein [Trichomonas vaginalis	329.417	1472.24	48.9632	665.153	0	1577.18	0	0	0	0	0	1778.69	45.4339	0	875.856	0	566.358	0	0	0	0	0	0	0	306.637
NODE_1308	845	TVAG_337240	71.841	97.8698	actin [Trichomonas vaginalis G3]	54.9028	0	0	0	8.93519	103.99	0	0	0	0	0	0	454.339	49.6019	32.4391	206.377	0	0	53.7403	4671.35	53.7127	33.5942	564.016	1015.92	304.288
NODE_399	1395	TVAG_067400	87.269	92.8315	elongation factor 1 alpha, putative [Trichomonas vaginalis G3]	329.417	277.781	0	1568.89	813.103	51.9949	958.094	959.951	0	241.867	942.962	11.9643	0	24.801	97.3173	0	910.046	0	0	0	0	0	0	112.88	304.211
NODE_79	2549	TVAG_461030	58.162	96.2338	ABC transporter family protein [Trichomonas vaginalis G3]	0	66.6674	0	433.796	0	69.3265	42.3935	4519.07	0	604.668	1172.95	23.9286	0	0	32.4391	0	285.599	0	0	0	0	33.5942	0	0	303.518
NODE_4808	485	TVAG_133150	79.389	80.8247	ribosomal protein S27a, putative [Trichomonas vaginalis G3]	109.806	177.78	171.371	592.854	518.241	866.581	1801.73	5.61375	35.4497	302.334	0	23.9286	0	793.631	454.147	103.189	188.786	550.185	0	60.2755	337.623	0	130.157	37.6265	302.554
NODE_1772	739	TVAG_270790	69.82	89.9865	renin binding protein, putative [Trichomonas vaginalis G3]	1482.38	91.6677	0	462.715	259.121	537.28	63.5903	50.5238	921.692	1572.14	459.982	151.548	0	49.6019	259.513	361.16	4.84067	78.5978	376.182	0	0	67.1885	0	0	302.071
NODE_785	1071	TVAG_043070	86.503	91.2232	fructose-1,6-bisphosphate aldolase [Trichomonas vaginalis G3]	54.9028	366.671	24.4816	1489.36	732.686	0	1038.64	1072.23	70.8994	0	91.9963	7.9762	0	0	0	103.189	2127.47	0	0	0	0	33.5942	0	0	300.588
NODE_65	2657	TVAG_461020	64.015	91.5318	ABC transporter family protein [Trichomonas vaginalis G3]	0	72.223	0	383.186	8.93519	69.3265	8.47871	4361.88	0	967.469	666.973	23.9286	0	0	0	51.5943	312.223	0	0	0	0	167.971	0	112.88	300.295
NODE_706	1122	TVAG_366380	83.657	96.1676	hypothetical protein TVAG_366380 [Trichomonas vaginalis G3]	54.9028	222.225	0	1366.46	1233.06	0	1055.6	1111.52	106.349	60.4668	206.992	11.9643	0	74.4029	0	0	1677.29	0	0	0	0	0	0	0	299.218
NODE_3482	555	TVAG_202440	32.374	73.8739	Aldose 1-epimerase family protein [Trichomonas vaginalis G3]	1866.7	33.3337	0	137.369	142.963	502.617	38.1542	95.4338	0	2902.41	850.966	135.595	272.603	24.801	97.3173	0	4.84067	0	53.7403	0	0	0	0	0	298.285
NODE_191	1836	TVAG_213710	80.801	97.8214	phosphoenol pyruvate carboxykinase, putative [Trichomonas vaginalis	0	47.2227	0	766.372	80.4167	103.99	42.3935	2829.33	35.4497	120.934	1885.92	63.8096	0	0	0	0	556.677	0	0	60.2755	7.67324	0	0	526.771	296.968
NODE_3116	582	TVAG_171670	61.658	99.3127	cytoplasmic heat shock protein 70 [Trichomonas vaginalis G3]	109.806	80.5565	0	173.518	0	0	398.499	668.036	0	120.934	620.975	23.9286	3452.98	0	0	0	307.383	0	0	0	0	0	0	1128.8	295.225
NODE_1169	896	TVAG_454000	62.876	90.9598	ribosomal protein L5 [Trichomonas vaginalis G3]	54.9028	244.447	24.4816	592.854	393.148	831.918	1894.99	0	0	120.934	0	19.9405	0	1041.64	162.195	103.189	94.3931	589.484	0	210.964	422.028	0	216.929	0	292.435
NODE_296	1555	TVAG_395550	82.261	98.9068	hypothetical protein TVAG_395550 [Trichomonas vaginalis G3]	0	1552.8	0	195.208	0	849.25	4.23935	0	0	60.4668	0	1415.78	0	0	1005.61	103.189	1740.22	0	0	0	0	0	43.3858	0	290.423
NODE_539	1243	TVAG_320780	83.586	95.4948	malic enzyme, putative [Trichomonas vaginalis G3]	219.611	47.2227	0	166.288	437.824	1317.2	1182.78	0	70.8994	241.867	0	3.9881	0	1190.45	389.269	51.5943	135.539	510.886	0	301.377	483.414	0	0	188.133	289.098
NODE_1025	946	TVAG_298080	73.422	95.3488	Clan CA, family C1, cathepsin L-like cysteine peptidase	0	52.7784	0	867.591	8.93519	121.321	12.7181	3458.07	0	302.334	1402.94	43.8691	0	0	0	103.189	133.118	0	0	0	0	33.5942	0	376.265	288.197
NODE_3238	572	TVAG_197710	33.721	83.2168	hypothetical protein TVAG_197710 [Trichomonas vaginalis G3]	0	0	0	0	0	17.3316	0	61.7513	70.8994	0	0	0	1999.09	148.806	64.8782	257.971	0	392.989	214.961	1627.44	115.099	201.565	1344.96	376.265	287.25
NODE_899	1005	TVAG_204360	62.987	90.9453	malate dehydrogenase, putative [Trichomonas vaginalis G3]	0	0	171.371	0	1331.34	0	3887.49	0	35.4497	0	0	0	272.603	49.6019	129.756	0	21.783	0	0	421.928	0	0	43.3858	526.771	287.145
NODE_1866	720	TVAG_178710	87.037	89.8611	ribosomal protein S3, putative [Trichomonas vaginalis G3]	109.806	188.891	73.4448	556.704	509.306	1091.89	2085.76	0	35.4497	0	22.9991	7.9762	45.4339	545.621	194.635	206.377	191.206	392.989	0	60.2755	360.642	0	43.3858	75.253	283.252
NODE_4747	488	TVAG_397610	68.519	99.3852	cytoplasmic heat shock protein 70 [Trichomonas vaginalis G3]	0	16.6669	0	0	8.93519	34.6632	21.1968	0	0	0	0	3.9881	2271.69	272.811	0	412.754	33.8847	117.897	1343.51	120.551	61.3859	134.377	867.717	1053.54	282.316
NODE_985	964	TVAG_298080	74.086	93.5685	Clan CA, family C1, cathepsin L-like cysteine peptidase	54.9028	602.784	24.4816	1272.47	804.167	34.6632	1246.37	1061	0	0	91.9963	15.9524	90.8678	24.801	0	51.5943	1302.14	0	0	0	0	33.5942	43.3858	0	281.465
NODE_134	2081	TVAG_044310	82.819	98.1259	aldehyde oxidase and xanthine dehydrogenase, putative [Trichomonas	219.611	233.336	97.9264	896.511	598.658	537.28	1305.72	5.61375	70.8994	120.934	0	19.9405	0	396.816	194.635	309.566	275.918	746.679	0	30.1377	529.454	0	0	150.506	280.839
NODE_2623	622	TVAG_242960	39.801	95.8199	pyruvate:ferredoxin oxidoreductase BII [Trichomonas vaginalis G3]	0	0	0	0	0	51.9949	0	319.984	70.8994	0	0	0	1726.49	74.4029	0	515.943	0	117.897	376.182	2290.47	184.158	0	520.63	413.892	277.622
NODE_2102	681	TVAG_068130	32.9	98.9721	malate dehydrogenase:SUBUNIT=A, putative [Trichomonas vaginalis	0	66.6674	0	159.058	0	0	16.9574	813.994	35.4497	0	1195.95	55.8334	2362.56	49.6019	0	0	70.1897	0	0	90.4132	0	268.754	216.929	1204.05	275.267
NODE_1628	771	TVAG_098450	85.714	97.9248	40S ribosomal protein S4-C, putative [Trichomonas vaginalis G3]	164.708	186.113	24.4816	563.934	562.917	1109.22	1555.84	0	212.698	120.934	0	19.9405	0	446.417	129.756	51.5943	261.396	432.288	0	30.1377	452.721	0	0	263.386	274.52
NODE_4225	513	TVAG_228160	51.079	81.0916	Cofilin/tropomyosin-type actin-binding protein [Trichomonas	0	1733.35	0	122.909	0	294.638	0	0	0	0	0	1994.05	136.302	0	583.904	0	1621.62	0	0	0	0	0	43.3858	37.6265	273.658
NODE_6655	419	TVAG_249200	89.209	99.284	actin [Trichomonas vaginalis G3]	54.9028	1897.24	0	86.7591	0	294.638	4.23935	0	0	0	0	1579.29	272.603	0	843.416	0	1444.94	0	0	30.1377	7.67324	0	43.3858	0	273.301
NODE_596	1207	TVAG_241160	79.188	97.8459	malic enzyme, putative [Trichomonas vaginalis G3]	219.611	244.447	0	1337.54	1688.75	0	975.051	589.444	0	0	137.994	7.9762	0	49.6019	0	0	1135.14	78.5978	0	0	7.67324	0	0	75.253	272.795
NODE_450	1344	TVAG_126970	82.558	95.9077	GDP dissociation inhibitor family protein [Trichomonas vaginalis	384.32	144.446	48.9632	383.186	393.148	745.26	1585.52	0	106.349	302.334	0	7.9762	0	669.626	64.8782	0	244.454	982.473	0	120.551	207.178	0	0	150.506	272.549
NODE_7939	385	TVAG_192480	42.718	80	hypothetical protein TVAG_192480 [Trichomonas vaginalis G3]	0	0	0	0	0	0	0	5.61375	0	0	0	0	1635.62	272.811	746.099	722.32	0	1296.86	0	150.689	38.3662	537.508	911.102	188.133	271.047
NODE_2707	614	TVAG_422780	60.294	99.5114	alcohol dehydrogensae, putative [Trichomonas vaginalis G3]	0	2.77781	0	0	17.8704	0	0	0	6168.24	0	45.9982	3.9881	45.4339	0	0	0	0	0	0	30.1377	7.67324	0	173.543	0	270.653
NODE_422	1368	TVAG_388060	42.118	93.1287	surfactant B protein, putative [Trichomonas vaginalis G3]	164.708	386.115	0	1677.34	1063.29	0	992.009	550.148	0	0	114.995	11.9643	0	49.6019	0	0	1374.75	0	0	0	0	67.1885	0	0	268.838
NODE_3538	551	TVAG_141940	77.358	85.8439	ribosomal protein L21e, putative [Trichomonas vaginalis G3]	384.32	130.557	0	368.726	553.982	762.591	1733.9	0	319.047	120.934	0	15.9524	0	595.223	194.635	154.783	142.8	275.092	0	90.4132	306.93	0	130.157	150.506	267.939
NODE_933	988	TVAG_038440	78.261	97.6721	fructose-1,6-bisphosphate aldolase, putative [Trichomonas vaginalis	0	19.4447	0	375.956	0	0	12.7181	4580.82	70.8994	302.334	735.971	7.9762	45.4339	0	0	0	133.118	0	53.7403	0	0	67.1885	0	0	266.9
NODE_1632	770	TVAG_043070	71.103	99.6104	fructose-1,6-bisphosphate aldolase [Trichomonas vaginalis G3]	0	0	1003.75	0	580.788	121.321	241.643	0	283.597	0	22.9991	151.548	318.037	24.801	0	515.943	29.044	39.2989	429.923	60.2755	0	0	1388.35	1166.42	265.739
NODE_6031	440	TVAG_280000	47.857	94.5455	ABC transporter family protein [Trichomonas vaginalis G3]	5380.48	11.1112	0	43.3796	0	121.321	4.23935	61.7513	283.597	241.867	160.994	3.9881	0	24.801	32.4391	0	0	0	0	0	0	0	0	0	265.415
NODE_2461	639	TVAG_365520	49.751	94.2097	glucosamine-6-phosphate isomerase family protein [Trichomonas	1372.57	2.77781	1444.41	166.288	0	242.643	0	0	921.692	1753.54	45.9982	95.7144	136.302	0	32.4391	103.189	16.9423	0	0	30.1377	0	0	0	0	265.194
NODE_1966	701	TVAG_453040	52.838	94.8645	methionine adenosyltransferase, putative [Trichomonas vaginalis	54.9028	36.1115	0	7.22993	107.222	103.99	50.8722	33.6825	638.094	241.867	45.9982	7.9762	136.302	1066.44	64.8782	928.697	31.4644	2240.04	107.481	90.4132	115.099	67.1885	0	188.133	265.17
NODE_291	1566	TVAG_242960	74.856	99.7446	pyruvate:ferredoxin oxidoreductase BII [Trichomonas vaginalis G3]	219.611	222.225	0	1229.09	1099.03	0	877.546	903.814	70.8994	0	321.987	19.9405	0	0	0	51.5943	1171.44	0	0	0	0	0	0	150.506	264.07
NODE_3077	585	TVAG_453180	31.481	79.3162	starch branching enzyme, putative [Trichomonas vaginalis G3]	439.223	16.6669	269.298	28.9197	71.4815	311.969	38.1542	117.889	0	1632.6	321.987	67.7977	136.302	173.607	713.66	257.971	84.7117	157.196	107.481	120.551	69.0592	537.508	564.016	0	259.919
NODE_194	1830	TVAG_213710	79.264	97.9781	phosphoenol pyruvate carboxykinase, putative [Trichomonas vaginalis	0	47.2227	24.4816	629.004	0	69.3265	16.9574	3895.94	0	362.801	758.97	3.9881	0	0	0	51.5943	220.25	0	0	90.4132	0	33.5942	0	0	258.523
NODE_8916	363	TVAG_314830	75.424	97.2452	phosphoenol pyruvate carboxykinase, putative [Trichomonas vaginalis	219.611	75.0008	0	441.025	196.574	450.622	1072.56	0	0	241.867	0	3.9881	0	1661.67	227.074	51.5943	229.932	1061.07	0	0	138.118	0	43.3858	75.253	257.889
NODE_2028	692	TVAG_282960	87.895	82.2254	ribosomal protein S6e, putative [Trichomonas vaginalis G3]	494.125	136.113	48.9632	296.427	375.278	606.607	1950.1	0	425.396	181.4	0	23.9286	0	496.019	259.513	51.5943	121.017	353.69	0	60.2755	268.563	0	0	37.6265	257.777
NODE_8222	379	TVAG_410260	51.754	89.1821	Clan CA, family C1, cathepsin L-like cysteine peptidase	0	0	685.485	0	0	0	8.47871	0	0	0	0	0	181.736	74.4029	291.952	103.189	0	117.897	3923.04	60.2755	0	134.377	477.244	75.253	255.556
NODE_4620	494	TVAG_360700	74.214	93.9271	fructose-1,6-bisphosphate aldolase, putative [Trichomonas vaginalis	0	16.6669	244.816	0	44.676	190.648	4.23935	28.0688	779.893	0	22.9991	0	590.641	297.612	129.756	206.377	19.3627	1100.37	537.403	572.617	199.504	235.16	260.315	639.651	255.032
NODE_35	3152	TVAG_218130	23.706	94.5749	hypothetical protein TVAG_218130 [Trichomonas vaginalis G3]	54.9028	25.0003	0	101.219	0	69.3265	16.9574	3514.21	0	0	1885.92	3.9881	0	0	0	103.189	91.9727	0	107.481	0	0	67.1885	0	37.6265	253.291
NODE_4270	511	TVAG_037570	56.875	91.9765	64kDa iron hydrogenase, putative [Trichomonas vaginalis G3]	0	0	122.408	0	53.6112	138.653	76.3084	16.8413	602.645	0	0	0	318.037	49.6019	454.147	825.508	24.2033	157.196	1397.25	180.826	30.693	302.348	997.874	263.386	250.481
NODE_954	980	TVAG_344700	71.519	95.7143	ribosomal protein L10, putative [Trichomonas vaginalis G3]	274.514	147.224	0	498.865	598.658	502.617	1666.07	0	35.4497	0	0	3.9881	0	694.427	227.074	0	176.684	628.783	0	180.826	268.563	0	43.3858	37.6265	249.365
NODE_292	1566	TVAG_242960	76.008	99.7446	pyruvate:ferredoxin oxidoreductase BII [Trichomonas vaginalis G3]	0	27.7781	0	650.693	8.93519	225.311	4.23935	2290.41	0	241.867	2184.91	15.9524	0	0	0	51.5943	174.264	0	53.7403	0	0	0	0	37.6265	248.639
NODE_1940	705	TVAG_178710	84.259	91.773	ribosomal protein S3, putative [Trichomonas vaginalis G3]	109.806	191.669	0	773.602	509.306	103.99	1127.67	870.131	0	423.268	1218.95	55.8334	0	0	0	0	471.965	0	0	0	0	67.1885	0	0	246.807
NODE_1386	825	TVAG_274830	76.639	88.6061	ribosomal protein L7Ae, putative [Trichomonas vaginalis G3]	109.806	225.002	0	751.912	589.723	0	1165.82	791.539	0	241.867	1379.94	39.881	45.4339	0	0	0	537.314	0	0	0	0	0	0	37.6265	246.495
NODE_2101	681	TVAG_276360	86.765	89.721	60S ribosomal protein L15-1, putative [Trichomonas vaginalis G3]	109.806	147.224	146.89	412.106	589.723	1109.22	1297.24	0	177.248	0	0	3.9881	0	595.223	227.074	0	142.8	314.391	0	60.2755	329.949	0	86.7717	112.88	244.284
NODE_9443	353	TVAG_043810	70.94	99.1501	ribosomal protein S13p/S18e, putative [Trichomonas vaginalis G3]	0	0	0	0	786.297	0	2492.74	5.61375	35.4497	0	0	0	772.376	74.4029	389.269	0	36.305	0	0	180.826	15.3465	0	477.244	564.398	242.928
NODE_2958	593	TVAG_212020	45.918	98.4823	transketolase family protein [Trichomonas vaginalis G3]	0	0	0	0	8.93519	155.985	42.3935	50.5238	35.4497	0	0	0	1135.85	24.801	129.756	257.971	0	117.897	1236.03	30.1377	76.7324	1612.52	564.016	338.639	242.401
NODE_4382	506	TVAG_133150	51.111	78.6561	ribosomal protein S27a, putative [Trichomonas vaginalis G3]	54.9028	1838.91	0	267.507	0	433.291	8.47871	0	35.4497	60.4668	0	1758.75	0	0	227.074	51.5943	992.337	39.2989	0	0	7.67324	0	0	37.6265	242.223
NODE_3174	577	TVAG_383940	55.026	97.0537	Phosphoglycerate kinase, putative [Trichomonas vaginalis G3]	0	0	269.298	0	8.93519	0	50.8722	0	35.4497	0	0	0	136.302	24.801	129.756	0	0	78.5978	3815.56	241.102	15.3465	470.319	86.7717	413.892	240.709
NODE_273	1608	TVAG_198110	64.259	97.8856	pyruvate:ferredoxin oxidoreductase A [Trichomonas vaginalis G3]	0	0	73.4448	7.22993	2153.38	0	2424.91	0	177.248	0	0	0	136.302	0	97.3173	0	50.827	0	0	120.551	0	0	43.3858	489.145	240.573
NODE_935	988	TVAG_036010	74.39	99.4939	Hydrogenosomal oxygen reductase [Trichomonas vaginalis G3]	274.514	58.334	0	260.277	357.408	675.933	902.982	0	141.799	0	0	0	0	992.039	64.8782	51.5943	338.847	1336.16	0	90.4132	99.7522	0	0	37.6265	236.773
NODE_606	1201	TVAG_241160	80.203	98.3347	malic enzyme, putative [Trichomonas vaginalis G3]	0	36.1115	48.9632	433.796	0	86.6581	16.9574	3373.86	0	241.867	781.969	3.9881	90.8678	24.801	0	0	353.369	0	0	0	0	67.1885	0	112.88	236.387
NODE_624	1187	TVAG_054030	82.842	94.187	actin [Trichomonas vaginalis G3]	0	338.893	0	36.1496	0	69.3265	0	11.2275	0	0	0	263.215	0	396.816	64.8782	0	217.83	0	0	542.479	3314.84	335.942	0	0	232.983
NODE_3972	526	TVAG_301440	30.719	84.7909	MoeZ/MoeB domain containing protein [Trichomonas vaginalis G3]	0	0	24.4816	0	44.676	17.3316	4.23935	11.2275	0	0	0	0	545.207	421.617	162.195	154.783	0	903.875	161.221	241.102	184.158	235.16	1041.26	1429.81	232.598
NODE_281	1585	TVAG_163000	92.216	94.7634	cytosolic heat shock protein 70, putative [Trichomonas vaginalis	164.708	77.7786	73.4448	910.971	241.25	970.571	1165.82	0	354.497	120.934	0	0	0	1116.04	0	0	162.162	78.5978	0	30.1377	30.693	0	43.3858	37.6265	232.443
NODE_143	2032	TVAG_006480	79.882	99.6063	Dynein heavy chain family protein [Trichomonas vaginalis G3]	164.708	175.002	0	614.544	446.76	693.265	665.579	0	70.8994	0	0	3.9881	0	520.82	454.147	154.783	251.715	707.38	0	120.551	460.395	0	0	0	229.356
NODE_3686	542	TVAG_013020	41.176	82.8413	alcohol acetaldehyde dehydrogenase, putative [Trichomonas vaginalis	109.806	111.112	146.89	21.6898	0	17.3316	148.377	11.2275	319.047	2479.14	298.988	75.7739	45.4339	0	227.074	361.16	26.6237	785.978	161.221	120.551	23.0197	0	0	0	228.768
NODE_2678	617	TVAG_405900	30.66	99.0276	Phosphoglucomutase/phosphomannomutase, alpha/beta/alpha domain I	1701.99	11.1112	0	187.978	53.6112	121.321	12.7181	67.365	177.248	1572.14	689.972	67.7977	0	99.2039	227.074	206.377	2.42033	157.196	53.7403	0	0	0	0	75.253	228.521
NODE_334	1480	TVAG_056190	73.474	96.2162	Clan MH, family M20, peptidase T-like metallopeptidase [Trichomonas	109.806	205.558	0	166.288	303.797	502.617	1276.05	0	106.349	181.4	22.9991	11.9643	0	496.019	129.756	412.754	193.627	903.875	0	0	291.583	0	130.157	0	226.858
NODE_418	1375	TVAG_124870	75.935	93.3091	coronin, putative [Trichomonas vaginalis G3]	219.611	141.668	24.4816	281.967	357.408	589.275	1157.34	0	35.4497	241.867	0	3.9881	0	694.427	454.147	0	242.033	392.989	0	150.689	237.871	0	86.7717	112.88	226.036
NODE_1251	864	TVAG_300510	78.472	99.8843	Phosphoglucomutase/phosphomannomutase, alpha/beta/alpha domain I	329.417	33.3337	0	571.164	473.565	51.9949	292.515	2071.47	0	60.4668	850.966	0	0	0	0	51.5943	595.402	0	0	0	0	0	0	37.6265	225.813
NODE_649	1162	TVAG_043070	93.902	84.5955	fructose-1,6-bisphosphate aldolase [Trichomonas vaginalis G3]	439.223	5.55562	0	354.266	536.112	693.265	1928.91	0	35.4497	0	0	0	0	694.427	32.4391	154.783	329.166	157.196	0	0	46.0395	0	0	0	225.284
NODE_3060	586	TVAG_283020	62.874	83.7884	translation initiation factor eIF-5A family protein [Trichomonas	274.514	1283.35	0	238.588	8.93519	675.933	4.23935	0	0	0	0	1280.18	0	24.801	778.538	0	808.392	0	0	0	7.67324	0	0	0	224.381
NODE_1984	698	TVAG_053990	28.509	91.8338	ATPase, putative [Trichomonas vaginalis G3]	3184.36	0	171.371	137.369	8.93519	190.648	0	5.61375	0	967.469	505.98	0	0	49.6019	129.756	0	7.261	0	0	0	0	0	0	0	223.265
NODE_1374	827	TVAG_298080	62.132	97.4607	Clan CA, family C1, cathepsin L-like cysteine peptidase	0	1550.02	0	173.518	0	485.285	0	0	0	0	0	1208.39	90.8678	0	648.782	51.5943	1077.05	39.2989	0	0	0	0	0	0	221.867
NODE_9870	344	TVAG_161300	37.168	96.5116	iron-containing superoxide dismutase [Trichomonas vaginalis G3]	0	5.55562	0	0	62.5464	0	29.6755	0	0	0	0	0	2408	173.607	97.3173	51.5943	82.2914	235.793	752.365	512.341	84.4057	403.131	260.315	150.506	221.227
NODE_1633	770	TVAG_038440	69.231	95.3247	fructose-1,6-bisphosphate aldolase, putative [Trichomonas vaginalis	0	0	0	0	0	0	0	0	0	0	0	0	2180.83	620.024	0	0	0	117.897	0	1928.81	30.693	67.1885	43.3858	301.012	220.41
NODE_2411	644	TVAG_206300	86.224	91.1491	hypothetical protein TVAG_206300 [Trichomonas vaginalis G3]	164.708	172.224	24.4816	448.255	250.185	901.244	1636.39	0	141.799	241.867	0	11.9643	0	421.617	97.3173	51.5943	91.9727	157.196	0	90.4132	253.217	0	130.157	0	220.275
NODE_547	1237	TVAG_041600	73.165	95.7154	Chain A, Methionine Gamma-Lyase [Trichomonas vaginalis G3]	164.708	122.224	0	310.887	232.315	727.928	1945.86	0	0	120.934	22.9991	3.9881	0	198.408	129.756	0	123.437	707.38	0	60.2755	329.949	0	0	37.6265	218.278
NODE_7866	387	TVAG_043070	66.142	98.1912	fructose-1,6-bisphosphate aldolase [Trichomonas vaginalis G3]	0	0	0	0	0	0	0	0	0	0	0	0	0	124.005	291.952	619.131	0	39.2989	0	1084.96	122.772	0	2950.24	0	218.015
NODE_3430	558	TVAG_537400	53.012	89.0681	hypothetical protein TVAG_537400 [Trichomonas vaginalis G3]	0	0	0	0	0	0	0	5.61375	0	0	0	0	318.037	0	291.952	51.5943	0	0	0	4068.59	130.445	0	0	338.639	216.87
NODE_3522	552	TVAG_155010	53.723	99.8188	Heat shock protein 82, putative [Trichomonas vaginalis G3]	0	0	0	0	0	17.3316	0	106.661	70.8994	0	0	0	1726.49	0	129.756	206.377	0	117.897	322.442	1868.54	46.0395	67.1885	260.315	263.386	216.805
NODE_4862	483	TVAG_021440	99.281	86.1284	Histone H2A-IV, putative [Trichomonas vaginalis G3]	329.417	155.557	73.4448	433.796	464.63	1022.57	1449.86	0	212.698	60.4668	0	27.9167	0	248.01	97.3173	51.5943	169.423	117.897	0	0	283.91	0	0	0	216.604
NODE_709	1121	TVAG_224040	79.189	98.9295	aminotransferase, class V family protein [Trichomonas vaginalis	0	77.7786	0	28.9197	312.732	398.627	1882.27	0	70.8994	0	0	7.9762	0	793.631	194.635	0	130.698	589.484	0	60.2755	445.048	0	43.3858	150.506	216.12
NODE_2378	648	TVAG_034440	71.5	92.4383	beta-tubulin, putative [Trichomonas vaginalis G3]	0	41.6671	0	65.0693	0	0	279.797	202.095	0	0	321.987	31.9048	2135.39	99.2039	0	0	411.457	0	0	150.689	0	67.1885	130.157	1241.68	215.762
NODE_3521	552	TVAG_296350	36.364	95.471	UvrD/REP helicase family protein [Trichomonas vaginalis G3]	274.514	25.0003	24.4816	14.4599	17.8704	34.6632	8.47871	16.8413	106.349	0	91.9963	3.9881	1408.45	148.806	389.269	1341.45	53.2474	314.391	322.442	60.2755	23.0197	268.754	0	225.759	215.605
NODE_3618	546	TVAG_241160	63.736	98.7179	malic enzyme, putative [Trichomonas vaginalis G3]	164.708	8.33343	146.89	0	62.5464	173.316	250.122	11.2275	496.296	604.668	114.995	0	227.169	124.005	356.83	412.754	29.044	235.793	752.365	120.551	76.7324	235.16	130.157	413.892	214.481
NODE_496	1282	TVAG_071080	76.995	99.61	Pyridoxal-phosphate dependent enzyme family protein [Trichomonas	54.9028	0	97.9264	0	1099.03	0	3213.43	0	0	0	0	0	136.302	0	162.195	0	12.1017	0	0	90.4132	0	0	130.157	150.506	214.457
NODE_971	973	TVAG_368740	74.603	97.0195	ornithine carbamoyltransferase family protein [Trichomonas	0	1072.23	0	245.817	0	693.265	4.23935	0	0	0	22.9991	1200.42	181.736	0	778.538	103.189	798.71	39.2989	0	0	0	0	0	0	214.185
NODE_246	1670	TVAG_120600	67.79	95.3293	myosin-cross-reactive antigen, putative [Trichomonas vaginalis G3]	0	219.447	0	1055.57	973.936	34.6632	1293	729.788	0	0	114.995	0	0	0	0	0	578.46	0	0	60.2755	0	33.5942	0	0	212.239
NODE_2921	596	TVAG_142060	67.677	99.4966	ribosomal protein S3Ae, putative [Trichomonas vaginalis G3]	164.708	188.891	0	354.266	339.537	797.255	1301.48	0	70.8994	0	0	3.9881	0	496.019	129.756	103.189	154.901	353.69	0	150.689	345.296	0	43.3858	37.6265	209.816
NODE_1236	869	TVAG_043070	66.434	97.2382	fructose-1,6-bisphosphate aldolase [Trichomonas vaginalis G3]	0	0	0	0	8.93519	0	8.47871	72.9788	177.248	60.4668	0	0	363.471	595.223	454.147	619.131	2.42033	746.679	214.961	843.856	122.772	201.565	216.929	263.386	207.194
NODE_2197	668	TVAG_163450	89.583	86.0778	40S ribosomal protein S5, putative [Trichomonas vaginalis G3]	219.611	86.1121	48.9632	339.807	321.667	554.612	1479.53	0	106.349	60.4668	0	7.9762	0	545.621	227.074	154.783	167.003	117.897	0	0	352.969	0	130.157	37.6265	206.593
NODE_2501	635	TVAG_433790	62.304	90.0787	Clan MH, family M20, peptidase T-like metallopeptidase [Trichomonas	0	0	0	0	0	485.285	0	0	0	0	0	0	1908.22	49.6019	0	722.32	0	39.2989	0	1024.68	153.465	33.5942	390.472	150.506	206.56
NODE_4686	491	TVAG_242960	41.358	96.945	pyruvate:ferredoxin oxidoreductase BII [Trichomonas vaginalis G3]	0	0	0	0	0	0	21.1968	0	0	0	0	0	272.603	272.811	324.391	773.914	0	235.793	1182.29	542.479	76.7324	100.783	390.472	714.904	204.515
NODE_2414	644	TVAG_158280	39.634	76.2422	hypothetical protein TVAG_158280 [Trichomonas vaginalis G3]	0	8.33343	171.371	21.6898	0	34.6632	0	16.8413	35.4497	181.4	22.9991	15.9524	1453.88	0	97.3173	825.508	33.8847	314.391	322.442	0	30.693	470.319	130.157	714.904	204.258
NODE_1049	940	TVAG_298080	74.172	96.2766	Clan CA, family C1, cathepsin L-like cysteine peptidase	0	269.447	0	968.81	688.01	17.3316	1530.41	595.058	0	0	206.992	11.9643	0	148.806	0	0	404.196	0	53.7403	0	0	0	0	0	203.948
NODE_434	1358	TVAG_061930	84.735	99.7791	glucose-6-phosphate isomerase family protein [Trichomonas vaginalis	109.806	27.7781	0	187.978	268.056	519.949	818.195	0	0	0	0	0	0	1612.06	32.4391	154.783	220.25	707.38	0	90.4132	76.7324	0	43.3858	0	202.884
NODE_3161	578	TVAG_059030	33.742	82.3529	AMP-binding enzyme family protein [Trichomonas vaginalis G3]	549.028	11.1112	122.408	14.4599	62.5464	138.653	12.7181	44.91	0	1934.94	137.994	35.8929	272.603	49.6019	259.513	154.783	55.6677	157.196	0	90.4132	76.7324	403.131	0	263.386	201.987
NODE_464	1327	TVAG_430830	80.378	95.3278	pyrophosphate-dependent fructose 6-phosphate 1-phosphotransferase	0	0	0	0	1143.7	0	2611.44	0	212.698	0	0	0	272.603	24.801	227.074	0	9.68134	0	0	120.551	15.3465	0	43.3858	150.506	201.325
NODE_2853	602	TVAG_354110	86.772	94.0199	elongation factor 1 alpha, putative [Trichomonas vaginalis G3]	0	41.6671	0	578.394	0	173.316	21.1968	1313.62	0	120.934	2161.91	19.9405	0	0	0	0	268.657	0	0	0	0	33.5942	43.3858	37.6265	200.593
NODE_1928	708	TVAG_197710	34.234	87.1469	hypothetical protein TVAG_197710 [Trichomonas vaginalis G3]	0	0	0	0	0	0	0	72.9788	70.8994	0	0	0	1090.41	49.6019	64.8782	515.943	0	117.897	537.403	1235.65	161.138	100.783	520.63	263.386	200.067
NODE_576	1222	TVAG_038530	88.265	96.1538	carbamoyl transferase Z4209 , putative [Trichomonas vaginalis G3]	164.708	100.001	0	947.12	509.306	17.3316	517.201	516.465	0	0	1517.94	7.9762	0	0	0	0	304.962	0	0	0	0	33.5942	0	75.253	196.327
NODE_1965	701	TVAG_171670	96.996	99.572	cytoplasmic heat shock protein 70 [Trichomonas vaginalis G3]	164.708	25.0003	48.9632	578.394	285.926	866.581	1051.36	11.2275	248.148	241.867	22.9991	3.9881	0	793.631	0	0	84.7117	235.793	0	0	7.67324	0	0	37.6265	196.192
NODE_209	1775	TVAG_300510	72.089	98.6479	Phosphoglucomutase/phosphomannomutase, alpha/beta/alpha domain I	0	1230.57	0	202.438	0	831.918	0	0	35.4497	60.4668	0	785.656	90.8678	0	746.099	0	684.955	0	0	30.1377	0	0	0	0	195.773
NODE_6146	436	TVAG_178000	80.328	83.7156	ribosomal protein L23, putative [Trichomonas vaginalis G3]	274.514	144.446	0	318.117	294.861	433.291	1521.93	0	106.349	120.934	0	0	0	322.413	97.3173	103.189	111.335	314.391	0	30.1377	368.316	0	130.157	0	195.487
NODE_2196	668	TVAG_178710	68.372	92.3653	ribosomal protein S3, putative [Trichomonas vaginalis G3]	0	0	73.4448	0	661.204	0	2547.85	0	141.799	0	0	0	499.773	0	64.8782	0	7.261	0	0	120.551	15.3465	0	43.3858	489.145	194.36
NODE_214	1762	TVAG_437410	80	97.8434	pyruvate, phosphate dikinase family protein [Trichomonas vaginalis	109.806	47.2227	146.89	325.347	473.565	571.944	1004.73	0	141.799	120.934	0	0	0	446.417	259.513	103.189	220.25	392.989	0	0	222.524	33.5942	0	37.6265	194.097
NODE_1744	745	TVAG_204360	65.217	99.7315	malate dehydrogenase, putative [Trichomonas vaginalis G3]	0	0	0	0	0	0	0	0	0	0	0	0	90.8678	1636.86	0	0	0	0	0	421.928	2332.67	167.971	0	0	193.762
NODE_1994	696	TVAG_276530	56.277	99.4253	Pyridoxal-phosphate dependent enzyme family protein [Trichomonas	0	0	0	0	0	34.6632	0	0	0	0	0	0	726.942	24.801	0	0	0	0	0	2139.78	46.0395	134.377	433.858	1091.17	192.985
NODE_3893	530	TVAG_457430	88.636	74.5283	polyubiquitin, putative [Trichomonas vaginalis G3]	0	0	48.9632	0	661.204	0	1903.47	0	141.799	0	0	0	636.075	49.6019	227.074	0	9.68134	0	0	180.826	15.3465	0	130.157	602.024	191.926
NODE_147	2014	TVAG_481370	59.621	94.3893	AMP-binding enzyme family protein [Trichomonas vaginalis G3]	0	55.5562	0	296.427	0	34.6632	0	2554.26	0	60.4668	1333.95	27.9167	0	0	0	0	164.583	0	0	0	0	0	0	75.253	191.795
NODE_472	1312	TVAG_345280	44.686	90.4726	major facilitator superfamily protein [Trichomonas vaginalis G3]	0	19.4447	0	469.945	0	103.99	8.47871	2464.44	0	302.334	574.977	3.9881	0	0	0	103.189	256.555	0	0	60.2755	0	134.377	0	75.253	190.718
NODE_2922	596	TVAG_198960	63.077	94.4631	ribosomal protein L6, putative [Trichomonas vaginalis G3]	329.417	133.335	73.4448	260.277	276.991	779.923	1382.03	0	141.799	120.934	0	11.9643	0	421.617	64.8782	0	87.132	78.5978	0	90.4132	199.504	0	43.3858	75.253	190.454
NODE_2744	611	TVAG_537400	53.012	81.3421	hypothetical protein TVAG_537400 [Trichomonas vaginalis G3]	0	0	0	0	44.676	398.627	4.23935	0	0	0	0	0	1044.98	74.4029	0	0	0	0	0	60.2755	7.67324	100.783	1475.12	1354.55	190.222
NODE_5069	474	TVAG_071920	90.278	90.9283	40S ribosomal protein S23, putative [Trichomonas vaginalis G3]	0	77.7786	73.4448	281.967	232.315	554.612	1475.3	0	106.349	120.934	0	19.9405	0	396.816	162.195	0	67.7694	392.989	0	30.1377	360.642	0	130.157	75.253	189.941
NODE_295	1559	TVAG_292690	84.055	97.6908	hypothetical protein TVAG_292690 [Trichomonas vaginalis G3]	0	11.1112	0	130.139	205.509	658.602	1259.09	0	0	241.867	0	0	0	1264.85	64.8782	0	239.613	235.793	53.7403	0	122.772	0	0	37.6265	188.566
NODE_8361	376	TVAG_099980	70.192	82.7128	ribosomal protein S10p/S20e, putative [Trichomonas vaginalis G3]	0	0	48.9632	7.22993	518.241	0	1945.86	0	0	0	0	0	636.075	99.2039	227.074	0	9.68134	0	0	391.79	15.3465	0	86.7717	526.771	188.042
NODE_1263	861	TVAG_251260	84.615	81.417	14-3-3 protein [Trichomonas vaginalis G3]	164.708	147.224	48.9632	433.796	428.889	571.944	1225.17	0	106.349	302.334	0	3.9881	0	272.811	194.635	103.189	183.945	78.5978	0	0	153.465	0	43.3858	37.6265	187.543
NODE_2437	641	TVAG_437020	86.893	96.2559	ribosomal protein, putative [Trichomonas vaginalis G3]	109.806	113.89	24.4816	484.405	518.241	103.99	809.717	639.968	35.4497	302.334	850.966	23.9286	0	49.6019	0	0	367.891	0	0	0	0	0	0	37.6265	186.346
NODE_1557	785	TVAG_368740	80	99.2357	ornithine carbamoyltransferase family protein [Trichomonas	0	0	48.9632	0	795.232	0	1873.79	0	319.047	0	0	0	408.905	0	259.513	0	9.68134	0	0	241.102	7.67324	0	130.157	376.265	186.264
NODE_1143	902	TVAG_043070	66.783	93.6807	fructose-1,6-bisphosphate aldolase [Trichomonas vaginalis G3]	0	0	48.9632	0	17.8704	103.99	4.23935	185.254	248.148	0	0	0	363.471	744.029	162.195	515.943	2.42033	314.391	483.663	391.79	184.158	167.971	347.087	150.506	184.837
NODE_468	1317	TVAG_067400	82.326	97.874	elongation factor 1 alpha, putative [Trichomonas vaginalis G3]	0	2.77781	0	0	0	0	0	0	0	0	0	0	0	421.617	0	0	0	0	0	60.2755	3261.13	671.885	0	0	184.07
NODE_3774	537	TVAG_083260	71.687	92.5512	ribosomal protein L22, putative [Trichomonas vaginalis G3]	274.514	116.668	73.4448	245.817	250.185	485.285	1254.85	0	177.248	181.4	0	3.9881	0	322.413	194.635	154.783	75.0304	275.092	0	60.2755	260.89	0	0	0	183.605
NODE_4479	501	TVAG_150270	89.024	98.004	actin, putative [Trichomonas vaginalis G3]	0	1250.01	0	93.989	0	259.974	0	0	0	0	0	1005	272.603	173.607	194.635	51.5943	692.216	39.2989	0	0	360.642	0	0	0	183.066
NODE_2147	676	TVAG_053990	35.165	79.2899	ATPase, putative [Trichomonas vaginalis G3]	878.445	180.558	122.408	224.128	125.093	207.979	59.351	325.598	0	1330.27	252.99	0	0	0	162.195	257.971	2.42033	196.495	53.7403	0	0	0	0	0	182.485
NODE_635	1175	TVAG_249200	93.085	95.9149	actin [Trichomonas vaginalis G3]	109.806	105.557	0	310.887	303.797	311.969	1199.74	0	70.8994	0	0	3.9881	0	471.218	454.147	154.783	169.423	275.092	0	241.102	176.485	0	0	0	181.62
NODE_3719	540	TVAG_261970	50.602	91.4815	Carbamate kinase, putative [Trichomonas vaginalis G3]	0	0	0	0	0	0	0	0	0	0	0	0	181.736	248.01	129.756	1805.8	0	1611.26	0	90.4132	46.0395	67.1885	43.3858	112.88	180.686
NODE_1149	900	TVAG_265530	52.471	86.8889	hypothetical protein TVAG_265530 [Trichomonas vaginalis G3]	0	69.4452	0	614.544	8.93519	138.653	0	1919.9	0	241.867	896.964	39.881	0	24.801	0	51.5943	256.555	0	0	0	0	33.5942	0	37.6265	180.598
NODE_4979	478	TVAG_264700	98.742	99.5816	polyubiquitin, putative [Trichomonas vaginalis G3]	219.611	80.5565	48.9632	469.945	598.658	277.306	869.068	0	141.799	60.4668	0	3.9881	45.4339	719.228	162.195	154.783	154.901	117.897	0	0	130.445	0	43.3858	0	179.11
NODE_1057	936	TVAG_298080	73.841	96.688	Clan CA, family C1, cathepsin L-like cysteine peptidase	0	83.3343	0	477.175	0	207.979	0	1661.67	0	120.934	1563.94	31.9048	0	0	0	0	116.176	0	0	0	0	33.5942	0	0	179.029
NODE_4111	519	TVAG_276530	56.395	99.2293	Pyridoxal-phosphate dependent enzyme family protein [Trichomonas	0	0	342.742	0	107.222	34.6632	55.1116	72.9788	1311.64	0	45.9982	0	90.8678	471.218	32.4391	464.348	2.42033	157.196	268.702	90.4132	7.67324	134.377	260.315	338.639	178.707
NODE_5407	462	TVAG_192620	61.594	88.7446	Cofilin/tropomyosin-type actin-binding protein [Trichomonas	0	1205.57	0	72.2993	0	155.985	0	0	70.8994	0	0	1168.51	136.302	0	648.782	0	791.449	0	0	0	0	33.5942	0	0	178.475
NODE_279	1599	TVAG_395550	89.905	98.4365	hypothetical protein TVAG_395550 [Trichomonas vaginalis G3]	274.514	52.7784	24.4816	506.095	330.602	554.612	1398.99	0	70.8994	60.4668	22.9991	11.9643	0	198.408	0	51.5943	246.874	117.897	0	0	92.0789	33.5942	43.3858	188.133	178.348
NODE_12806	299	TVAG_200200	98.99	98.9967	beta-tubulin, putative [Trichomonas vaginalis G3]	0	69.4452	0	607.314	598.658	0	504.483	926.269	0	181.4	689.972	3.9881	0	24.801	0	0	261.396	0	0	60.2755	207.178	134.377	0	0	177.898
NODE_3038	588	TVAG_225790	32.292	96.7687	surface antigen BspA-like [Trichomonas vaginalis G3]	0	0	0	0	0	0	0	0	0	0	0	0	2180.83	446.417	0	0	0	550.185	0	30.1377	0	671.885	43.3858	338.639	177.562
NODE_21	3722	TVAG_096520	71.061	96.8565	pyruvate:ferredoxin oxidoreductase D [Trichomonas vaginalis G3]	0	13.889	0	535.015	0	155.985	0	1925.52	0	483.734	965.961	11.9643	0	0	0	0	65.349	0	0	30.1377	0	33.5942	0	37.6265	177.449
NODE_1187	887	TVAG_523980	97.761	90.5299	alpha-tubulin 1 [Trichomonas vaginalis G3]	0	22.2225	0	2863.05	98.2871	69.3265	165.335	404.19	0	0	551.978	3.9881	0	0	0	0	79.871	0	0	0	0	0	0	0	177.427
NODE_2165	673	TVAG_337230	68.681	80.9807	iron superoxide dismutase, putative [Trichomonas vaginalis G3]	0	30.5559	0	325.347	17.8704	86.6581	4.23935	2509.35	0	604.668	505.98	15.9524	0	0	0	0	123.437	0	0	0	0	33.5942	0	0	177.402
NODE_3354	564	TVAG_235800	79.762	89.1844	Alanine dehydrogenase 2, putative [Trichomonas vaginalis G3]	219.611	125.001	73.4448	245.817	348.473	190.648	1772.05	0	35.4497	120.934	0	11.9643	0	124.005	64.8782	103.189	101.654	78.5978	0	0	299.256	0	216.929	112.88	176.866
NODE_3136	581	TVAG_432890	40.526	97.9346	Dynein heavy chain family protein [Trichomonas vaginalis G3]	0	5.55562	0	0	17.8704	34.6632	25.4361	0	0	0	0	0	999.546	198.408	0	0	45.9864	314.391	806.105	210.964	84.4057	167.971	86.7717	1241.68	176.656
NODE_3736	539	TVAG_201620	62.5	88.8683	glutamate dehydrogenase, putative [Trichomonas vaginalis G3]	109.806	0	293.779	0	80.4167	51.9949	29.6755	0	1701.58	0	0	0	90.8678	24.801	227.074	309.566	62.9287	78.5978	591.144	301.377	7.67324	201.565	0	75.253	176.588
NODE_432	1358	TVAG_456920	98.077	91.8262	beta-tubulin, putative [Trichomonas vaginalis G3]	0	1200.01	0	108.449	0	207.979	0	0	0	0	22.9991	869.406	45.4339	0	713.66	0	1038.32	0	0	0	15.3465	0	0	0	175.9
NODE_1173	893	TVAG_298080	62.963	99.3281	Clan CA, family C1, cathepsin L-like cysteine peptidase	0	0	0	0	0	0	0	0	0	0	0	0	0	620.024	32.4391	0	0	0	0	210.964	2869.79	470.319	0	0	175.147
NODE_1040	942	TVAG_000220	47.887	90.0212	surfactant B protein, putative [Trichomonas vaginalis G3]	0	33.3337	0	354.266	0	51.9949	0	2099.54	0	302.334	1149.95	23.9286	0	0	0	0	82.2914	0	0	30.1377	0	33.5942	0	37.6265	174.959
NODE_4865	483	TVAG_410260	35.294	94.824	Clan CA, family C1, cathepsin L-like cysteine peptidase	0	0	0	7.22993	0	86.6581	0	0	0	0	0	0	726.942	49.6019	194.635	309.566	0	117.897	0	873.994	0	436.725	1084.65	301.012	174.538
NODE_3221	573	TVAG_208710	58.71	80.9773	signal peptidase-like protein, putative [Trichomonas vaginalis G3]	0	0	0	0	0	0	0	0	0	0	0	0	272.603	421.617	0	722.32	0	825.277	0	241.102	53.7127	1041.42	520.63	75.253	173.914
NODE_4618	494	TVAG_239330	99.259	81.7814	histone H3-1 [Trichomonas vaginalis G3]	274.514	111.112	97.9264	375.956	402.084	589.275	1301.48	0	35.4497	60.4668	0	7.9762	0	148.806	64.8782	154.783	79.871	196.495	0	120.551	138.118	0	0	0	173.323
NODE_225	1728	TVAG_388060	40	96.2963	surfactant B protein, putative [Trichomonas vaginalis G3]	0	41.6671	0	600.084	8.93519	173.316	16.9574	1532.55	0	60.4668	1241.95	59.8215	0	24.801	0	0	358.21	0	0	0	0	33.5942	0	0	173.015
NODE_2959	593	TVAG_444970	45.918	96.4587	4-alpha-glucanotransferase family protein [Trichomonas vaginalis	549.028	22.2225	24.4816	28.9197	223.38	51.9949	42.3935	101.048	141.799	1753.54	367.985	7.9762	90.8678	24.801	32.4391	206.377	2.42033	117.897	322.442	0	0	33.5942	0	0	172.733
NODE_3338	565	TVAG_415140	40.107	99.115	Glutamine synthetase, catalytic domain containing protein	1152.96	36.1115	48.9632	159.058	8.93519	173.316	25.4361	0	106.349	241.867	1563.94	19.9405	90.8678	24.801	97.3173	206.377	24.2033	157.196	0	0	7.67324	0	0	0	172.721
NODE_8612	370	TVAG_035120	86.538	84.0541	60S ribosomal protein L44, putative [Trichomonas vaginalis G3]	0	0	24.4816	0	589.723	0	1483.77	0	141.799	0	0	3.9881	636.075	124.005	129.756	0	14.522	0	0	241.102	0	0	173.543	564.398	171.965
NODE_2275	658	TVAG_413710	32.934	75.5319	Phosphoribulokinase / Uridine kinase family protein [Trichomonas	0	0	0	0	0	0	0	0	0	0	0	0	0	124.005	0	0	0	0	0	361.653	560.147	0	3080.39	0	171.925
NODE_2767	609	TVAG_419590	32.524	98.8506	Ornithine cyclodeaminase/mu-crystallin family protein [Trichomonas	329.417	0	97.9264	0	35.7408	155.985	127.181	0	70.8994	0	0	7.9762	272.603	124.005	129.756	257.971	7.261	628.783	591.144	482.204	207.178	436.725	86.7717	75.253	171.866
NODE_1014	953	TVAG_198110	74.516	97.4816	pyruvate:ferredoxin oxidoreductase A [Trichomonas vaginalis G3]	0	188.891	0	708.533	875.649	0	686.775	611.899	106.349	0	68.9972	11.9643	0	0	0	0	859.219	0	0	0	0	0	0	0	171.595
NODE_3406	560	TVAG_375490	78.313	88.75	40S ribosomal protein S7, putative [Trichomonas vaginalis G3]	329.417	102.779	0	260.277	223.38	450.622	1216.69	0	177.248	60.4668	0	7.9762	0	223.209	162.195	0	116.176	117.897	0	30.1377	230.197	0	173.543	225.759	171.166
NODE_671	1144	TVAG_224040	78.706	97.2028	aminotransferase, class V family protein [Trichomonas vaginalis	219.611	136.113	0	968.81	321.667	17.3316	1212.46	185.254	0	60.4668	183.993	59.8215	0	49.6019	0	0	580.88	0	0	0	0	33.5942	43.3858	0	169.708
NODE_2488	637	TVAG_198110	48.187	90.2669	pyruvate:ferredoxin oxidoreductase A [Trichomonas vaginalis G3]	0	0	24.4816	0	0	0	0	0	0	0	0	0	0	49.6019	0	0	0	235.793	0	994.545	161.138	0	867.717	1730.82	169.337
NODE_2076	684	TVAG_534990	79.111	98.538	actin [Trichomonas vaginalis G3]	0	5.55562	0	0	0	0	0	0	0	0	0	11.9643	0	520.82	64.8782	0	0	0	0	241.102	2762.37	403.131	43.3858	0	168.884
NODE_1707	752	TVAG_067980	70.293	95.2128	60S ribosomal protein L7-2, putative [Trichomonas vaginalis G3]	274.514	113.89	97.9264	180.748	294.861	727.928	1377.79	0	177.248	60.4668	0	0	0	272.811	32.4391	51.5943	84.7117	0	0	0	176.485	0	43.3858	75.253	168.419
NODE_3631	545	TVAG_422780	67.391	99.4495	alcohol dehydrogensae, putative [Trichomonas vaginalis G3]	0	0	0	0	0	0	0	0	0	0	0	0	45.4339	148.806	0	0	0	0	0	301.377	0	0	43.3858	3499.27	168.261
NODE_60	2784	TVAG_025120	27.785	84.3391	Kelch motif family protein [Trichomonas vaginalis G3]	0	52.7784	0	441.025	17.8704	17.3316	21.1968	2138.84	0	423.268	712.971	3.9881	0	0	0	0	130.698	0	0	0	0	0	0	75.253	168.134
NODE_1886	716	TVAG_178710	75.926	90.3631	ribosomal protein S3, putative [Trichomonas vaginalis G3]	0	905.566	0	209.668	0	433.291	0	0	0	0	0	1001.01	272.603	49.6019	486.586	0	578.46	39.2989	0	0	7.67324	0	0	37.6265	167.558
NODE_511	1272	TVAG_268050	77.404	97.7987	Phosphoglycerate kinase, putative [Trichomonas vaginalis G3]	219.611	113.89	0	650.693	366.343	0	674.057	668.036	0	0	160.994	11.9643	0	24.801	32.4391	0	965.714	78.5978	0	0	0	0	0	37.6265	166.865
NODE_1625	772	TVAG_025980	67.704	99.7409	glutamate dehydrogenase, putative [Trichomonas vaginalis G3]	0	0	0	0	8.93519	34.6632	50.8722	50.5238	2304.23	0	0	243.274	318.037	0	843.416	103.189	4.84067	39.2989	0	0	0	0	0	0	166.72
NODE_2969	592	TVAG_173590	38.462	84.9662	DEAD/DEAH box helicase family protein [Trichomonas vaginalis G3]	109.806	8.33343	0	72.2993	35.7408	34.6632	29.6755	5.61375	70.8994	181.4	45.9982	43.8691	318.037	223.209	194.635	464.348	19.3627	235.793	322.442	452.066	53.7127	537.508	390.472	150.506	166.683
NODE_679	1138	TVAG_183300	81.319	95.8699	aminotransferase, class V family protein [Trichomonas vaginalis	0	33.3337	97.9264	1409.84	759.491	121.321	156.856	0	0	0	0	11.9643	0	347.214	129.756	257.971	217.83	78.5978	0	0	291.583	0	43.3858	37.6265	166.446
NODE_995	961	TVAG_198110	74.194	96.6701	pyruvate:ferredoxin oxidoreductase A [Trichomonas vaginalis G3]	0	11.1112	0	491.635	0	242.643	0	1453.96	0	120.934	1425.94	11.9643	0	24.801	0	0	159.742	0	0	0	0	0	43.3858	0	166.088
NODE_349	1451	TVAG_366380	75.623	74.1558	hypothetical protein TVAG_366380 [Trichomonas vaginalis G3]	0	0	122.408	0	777.362	0	2064.57	0	177.248	0	0	0	272.603	0	162.195	0	14.522	0	0	180.826	0	0	130.157	75.253	165.714
NODE_2795	607	TVAG_420390	58.173	96.7051	phosphoenol pyruvate carboxykinase, putative [Trichomonas vaginalis	0	0	0	0	0	0	0	0	0	0	0	0	0	223.209	0	0	0	2122.14	0	964.407	0	0	650.787	0	165.023
NODE_368	1426	TVAG_102390	79.185	97.9663	UTP--glucose-1-phosphate uridylyltransferase family protein	0	5.55562	0	72.2993	0	34.6632	0	2812.49	35.4497	60.4668	528.979	19.9405	0	24.801	0	0	326.745	0	0	0	0	0	0	37.6265	164.959
NODE_303	1543	TVAG_351310	80.439	97.3428	fimbrin, putative [Trichomonas vaginalis G3]	0	66.6674	0	289.197	285.926	415.959	852.11	0	0	120.934	0	23.9286	0	396.816	259.513	51.5943	249.294	471.587	0	0	207.178	0	0	263.386	164.754
NODE_3016	589	TVAG_416010	71.023	89.4737	ribosomal protein L18ae, putative [Trichomonas vaginalis G3]	54.9028	75.0008	0	195.208	89.3519	866.581	1106.47	0	35.4497	181.4	0	11.9643	0	421.617	162.195	0	75.0304	275.092	0	30.1377	329.949	0	0	37.6265	164.499
NODE_3539	551	TVAG_375490	78.313	90.1996	40S ribosomal protein S7, putative [Trichomonas vaginalis G3]	164.708	100.001	146.89	390.416	214.445	450.622	1165.82	0	106.349	0	0	0	0	496.019	259.513	0	87.132	117.897	0	30.1377	168.811	0	43.3858	0	164.256
NODE_9871	344	TVAG_420370	65.909	76.4535	Dynein light chain 1, cytoplasmic, putative [Trichomonas vaginalis	0	19.4447	0	0	0	17.3316	42.3935	0	0	181.4	0	3.9881	863.244	173.607	0	103.189	75.0304	157.196	806.105	210.964	53.7127	268.754	433.858	526.771	164.041
NODE_876	1017	TVAG_268050	71.045	98.7217	Phosphoglycerate kinase, putative [Trichomonas vaginalis G3]	0	0	73.4448	0	0	0	0	0	0	0	0	0	0	2033.68	0	0	0	0	0	482.204	836.383	503.914	0	0	163.734
NODE_4032	523	TVAG_388650	39.865	84.7036	aminotransferase, classes I and II family protein [Trichomonas	0	0	0	0	0	0	0	106.661	0	0	0	0	318.037	148.806	0	515.943	0	235.793	376.182	1084.96	69.0592	134.377	520.63	413.892	163.514
NODE_3143	580	TVAG_422780	79.793	99.6552	alcohol dehydrogensae, putative [Trichomonas vaginalis G3]	0	0	73.4448	0	17.8704	34.6632	250.122	28.0688	106.349	120.934	91.9963	19.9405	0	0	616.343	257.971	36.305	432.288	913.586	512.341	84.4057	0	173.543	150.506	163.362
NODE_1008	956	TVAG_237680	79.677	97.1757	hydrogenosomal membrane protein 31 precursor [Trichomonas vaginalis	54.9028	88.8899	24.4816	274.737	357.408	467.954	945.376	0	35.4497	0	0	7.9762	0	768.83	162.195	51.5943	130.698	314.391	0	30.1377	107.425	0	43.3858	37.6265	162.644
NODE_2806	606	TVAG_010560	82.703	91.4191	hypothetical protein TVAG_010560 [Trichomonas vaginalis G3]	109.806	108.335	24.4816	238.588	276.991	363.964	1068.32	0	141.799	0	0	0	0	421.617	32.4391	51.5943	58.088	314.391	0	150.689	253.217	0	86.7717	188.133	162.051
NODE_5145	471	TVAG_314730	85.366	78.1316	40S ribosomal protein S17-B, putative [Trichomonas vaginalis G3]	54.9028	88.8899	171.371	245.817	214.445	363.964	1462.58	0	0	181.4	0	3.9881	0	272.811	129.756	206.377	29.044	275.092	0	60.2755	122.772	0	0	0	161.812
NODE_1689	756	TVAG_462940	76.496	92.7249	14-3-3 protein [Trichomonas vaginalis G3]	0	947.233	0	130.139	0	467.954	0	0	0	0	22.9991	1012.98	0	0	421.708	0	774.507	0	0	0	99.7522	0	0	0	161.553
NODE_923	993	TVAG_090100	71.246	93.857	Clan CA, family C1, cathepsin L-like cysteine peptidase	219.611	219.447	0	477.175	491.436	311.969	1161.58	0	35.4497	60.4668	0	3.9881	0	124.005	64.8782	0	89.5524	157.196	53.7403	0	253.217	0	0	150.506	161.426
NODE_2548	629	TVAG_527480	48.598	99.5231	Pyruvate phosphate dikinase, PEP/pyruvate binding domain containing	0	0	48.9632	0	527.176	17.3316	796.999	376.121	0	0	781.969	0	636.075	0	0	51.5943	62.9287	78.5978	268.702	30.1377	0	33.5942	86.7717	75.253	161.342
NODE_383	1408	TVAG_359090	96.583	93.4659	alpha-tubulin 1, putative [Trichomonas vaginalis G3]	54.9028	86.1121	0	614.544	571.852	17.3316	623.185	555.761	70.8994	0	827.967	19.9405	0	99.2039	0	0	278.338	0	0	0	0	0	0	37.6265	160.736
NODE_654	1160	TVAG_043070	94.19	84.4828	fructose-1,6-bisphosphate aldolase [Trichomonas vaginalis G3]	54.9028	50.0006	24.4816	361.496	303.797	554.612	958.094	0	0	0	0	0	0	892.835	32.4391	51.5943	108.915	314.391	0	30.1377	76.7324	0	0	37.6265	160.502
NODE_2451	640	TVAG_242960	44.242	77.1875	pyruvate:ferredoxin oxidoreductase BII [Trichomonas vaginalis G3]	0	0	0	195.208	0	0	4.23935	61.7513	0	0	1425.94	19.9405	0	0	0	361.16	0	196.495	0	0	38.3662	235.16	0	1279.3	159.065
NODE_11278	320	TVAG_422780	72.527	85	alcohol dehydrogensae, putative [Trichomonas vaginalis G3]	0	0	0	0	0	34.6632	4.23935	0	0	0	0	0	0	818.432	778.538	0	2.42033	117.897	0	421.928	0	67.1885	780.945	790.157	159.017
NODE_4429	504	TVAG_012650	32.121	98.0159	SIS domain containing protein [Trichomonas vaginalis G3]	0	0	0	0	62.5464	0	8.47871	0	0	0	0	0	0	0	0	1754.2	0	0	376.182	1506.89	84.4057	0	0	0	158.029
NODE_2854	602	TVAG_043070	69.154	96.5116	fructose-1,6-bisphosphate aldolase [Trichomonas vaginalis G3]	109.806	83.3343	73.4448	195.208	44.676	86.6581	4.23935	5.61375	921.692	544.201	643.974	27.9167	0	0	64.8782	257.971	4.84067	0	591.144	90.4132	7.67324	33.5942	0	0	157.97
NODE_1531	792	TVAG_043070	67.91	99.8737	fructose-1,6-bisphosphate aldolase [Trichomonas vaginalis G3]	0	0	0	0	26.8056	0	0	0	0	0	0	0	181.736	99.2039	64.8782	877.102	0	392.989	1343.51	0	76.7324	335.942	0	376.265	157.298
NODE_1256	863	TVAG_054830	66.078	98.2619	Phosphoglucomutase/phosphomannomutase, alpha/beta/alpha domain I	0	0	0	0	1009.68	0	1814.44	11.2275	35.4497	0	0	0	227.169	24.801	64.8782	0	16.9423	0	0	120.551	15.3465	0	86.7717	338.639	156.912
NODE_4344	508	TVAG_432890	42.593	95.4724	Dynein heavy chain family protein [Trichomonas vaginalis G3]	0	2.77781	0	0	0	0	16.9574	0	0	0	0	7.9762	681.508	372.015	32.4391	51.5943	19.3627	314.391	1128.55	120.551	61.3859	201.565	216.929	526.771	156.449
NODE_989	963	TVAG_183500	76.375	96.1578	adhesin protein AP51-3, putative [Trichomonas vaginalis G3]	0	0	48.9632	0	1009.68	0	1941.62	0	70.8994	0	0	0	272.603	0	97.3173	0	12.1017	0	0	60.2755	0	0	43.3858	188.133	156.041
NODE_275	1605	TVAG_433790	79.771	97.8816	Clan MH, family M20, peptidase T-like metallopeptidase [Trichomonas	54.9028	25.0003	24.4816	361.496	0	51.9949	4.23935	533.306	0	120.934	2414.9	7.9762	0	0	0	0	31.4644	0	0	0	0	0	0	112.88	155.982
NODE_4384	506	TVAG_476810	71.795	92.2925	ribosomal protein, putative [Trichomonas vaginalis G3]	0	0	24.4816	0	947.13	0	1475.3	0	0	0	0	0	499.773	0	97.3173	0	19.3627	0	0	90.4132	0	0	43.3858	526.771	155.164
NODE_3019	589	TVAG_527480	46.392	98.6418	Pyruvate phosphate dikinase, PEP/pyruvate binding domain containing	0	0	0	0	0	0	0	0	0	0	0	0	0	24.801	32.4391	257.971	0	235.793	0	512.341	99.7522	0	2516.38	0	153.312
NODE_141	2049	TVAG_276310	78.306	98.4871	1,4-alpha-glucan branching enzyme IIB, chloroplast precursor,	54.9028	138.89	0	773.602	786.297	0	521.441	538.92	35.4497	0	114.995	15.9524	0	0	0	0	653.49	0	0	0	0	0	0	37.6265	152.982
NODE_40	3070	TVAG_277590	62.461	94.0717	calcium-translocating P-type ATPase, PMCA-type family protein	0	44.4449	0	224.128	8.93519	0	0	2105.16	0	181.4	781.969	0	0	0	0	0	220.25	0	0	0	0	67.1885	0	37.6265	152.962
NODE_4791	486	TVAG_067400	63.291	97.3251	elongation factor 1 alpha, putative [Trichomonas vaginalis G3]	1262.76	8.33343	0	0	0	34.6632	0	67.365	35.4497	0	91.9963	0	181.736	24.801	291.952	154.783	26.6237	157.196	859.845	301.377	76.7324	67.1885	0	0	151.784
NODE_595	1208	TVAG_154750	66.752	97.0199	D-isomer specific 2-hydroxyacid dehydrogenase, putative	0	1022.23	0	166.288	0	849.25	0	0	0	0	0	889.346	0	0	486.586	0	169.423	0	53.7403	0	0	0	0	0	151.536
NODE_934	988	TVAG_165340	81.029	94.332	hypothetical protein TVAG_165340 [Trichomonas vaginalis G3]	0	0	24.4816	0	714.815	0	2204.46	0	141.799	0	0	0	227.169	0	64.8782	0	12.1017	0	0	30.1377	0	0	86.7717	112.88	150.812
NODE_2452	640	TVAG_043070	63.721	99.6875	fructose-1,6-bisphosphate aldolase [Trichomonas vaginalis G3]	494.125	19.4447	48.9632	21.6898	44.676	173.316	0	56.1375	70.8994	604.668	229.991	43.8691	90.8678	49.6019	324.391	154.783	14.522	78.5978	53.7403	30.1377	7.67324	403.131	0	602.024	150.719
NODE_642	1169	TVAG_383940	68.638	99.7434	Phosphoglycerate kinase, putative [Trichomonas vaginalis G3]	0	0	122.408	0	705.88	0	2263.81	0	70.8994	0	0	0	136.302	0	64.8782	0	14.522	0	0	90.4132	0	33.5942	0	112.88	150.65
NODE_30	3434	TVAG_239310	51.192	98.4275	actinin, putative [Trichomonas vaginalis G3]	0	0	0	267.507	8.93519	0	4.23935	3008.97	0	60.4668	45.9982	15.9524	0	0	0	0	125.857	0	0	0	0	33.5942	0	37.6265	150.381
NODE_8184	380	TVAG_265950	56.481	85	ribosomal protein L32, putative [Trichomonas vaginalis G3]	0	91.6677	24.4816	260.277	178.704	311.969	1276.05	5.61375	141.799	0	0	11.9643	0	520.82	194.635	51.5943	67.7694	117.897	0	60.2755	207.178	0	0	75.253	149.914
NODE_430	1358	TVAG_456920	98.077	91.8262	beta-tubulin, putative [Trichomonas vaginalis G3]	0	911.121	0	166.288	8.93519	606.607	0	0	35.4497	60.4668	0	901.31	90.8678	0	291.952	51.5943	416.298	0	0	0	0	33.5942	0	0	148.937
NODE_3704	541	TVAG_434120	78.212	99.0758	phosphoenol pyruvate carboxykinase, putative [Trichomonas vaginalis	0	0	0	0	0	0	0	0	0	0	0	0	0	0	0	0	0	0	0	0	0	0	3557.64	0	148.235
NODE_3865	532	TVAG_270790	66.474	97.3684	renin binding protein, putative [Trichomonas vaginalis G3]	768.64	2.77781	122.408	426.566	214.445	207.979	33.9148	0	354.497	483.734	0	55.8334	45.4339	0	227.074	0	2.42033	0	0	180.826	0	302.348	86.7717	37.6265	148.054
NODE_1091	922	TVAG_387920	82.712	95.8785	cysteine synthase, putative [Trichomonas vaginalis G3]	0	25.0003	0	195.208	0	0	4.23935	2189.36	0	120.934	712.971	11.9643	0	0	32.4391	0	145.22	0	0	0	0	0	0	112.88	147.926
NODE_236	1695	TVAG_044310	66.844	99.764	aldehyde oxidase and xanthine dehydrogenase, putative [Trichomonas	109.806	144.446	0	390.416	366.343	485.285	707.972	0	0	181.4	0	23.9286	90.8678	198.408	129.756	103.189	188.786	39.2989	0	120.551	260.89	0	0	0	147.556
NODE_5170	470	TVAG_228160	91.304	87.8723	Cofilin/tropomyosin-type actin-binding protein [Trichomonas	54.9028	86.1121	97.9264	245.817	160.833	294.638	1110.71	0	35.4497	60.4668	0	7.9762	0	496.019	389.269	51.5943	108.915	117.897	0	0	222.524	0	0	0	147.544
NODE_2322	654	TVAG_120600	51.598	98.9297	myosin-cross-reactive antigen, putative [Trichomonas vaginalis G3]	0	0	0	0	0	0	0	0	0	0	0	0	0	1810.47	0	0	0	0	0	452.066	774.998	436.725	0	37.6265	146.329
NODE_82	2481	TVAG_136530	25.157	92.4627	Adaptin N terminal region family protein [Trichomonas vaginalis	0	38.8893	0	187.978	0	34.6632	0	1616.76	0	665.135	689.972	11.9643	0	0	0	0	133.118	0	0	0	0	0	0	112.88	145.473
NODE_639	1172	TVAG_268050	75.959	99.744	Phosphoglycerate kinase, putative [Trichomonas vaginalis G3]	0	30.5559	24.4816	130.139	8.93519	34.6632	12.7181	1841.31	0	181.4	689.972	11.9643	0	0	32.4391	0	358.21	0	0	60.2755	0	33.5942	0	0	143.777
NODE_416	1377	TVAG_067400	84.543	92.9557	elongation factor 1 alpha, putative [Trichomonas vaginalis G3]	0	2.77781	24.4816	3318.54	17.8704	0	0	5.61375	0	0	0	0	0	0	0	0	2.42033	0	0	0	0	33.5942	43.3858	0	143.695
NODE_3243	572	TVAG_421265	36.649	99.4755	surface antigen BspA-like [Trichomonas vaginalis G3]	0	0	0	0	0	0	0	0	0	0	0	0	0	49.6019	0	0	0	0	0	0	15.3465	0	1084.65	2295.22	143.534
NODE_6087	438	TVAG_026740	51.22	82.6484	branched chain aminotransferase precursor, putative [Trichomonas	439.223	55.5562	24.4816	86.7591	35.7408	277.306	16.9574	5.61375	212.698	1572.14	160.994	3.9881	0	24.801	97.3173	0	4.84067	157.196	214.961	0	7.67324	33.5942	0	0	142.993
NODE_3283	569	TVAG_434120	49.724	95.2548	phosphoenol pyruvate carboxykinase, putative [Trichomonas vaginalis	0	11.1112	24.4816	0	0	0	21.1968	95.4338	177.248	0	0	0	0	148.806	551.465	361.16	0	392.989	268.702	1115.1	0	0	0	263.386	142.961
NODE_3407	560	TVAG_259540	69.78	97.3214	hypothetical protein TVAG_259540 [Trichomonas vaginalis G3]	0	0	0	0	580.788	0	1471.06	0	35.4497	0	0	0	272.603	0	162.195	0	9.68134	39.2989	0	391.79	0	0	86.7717	376.265	142.746
NODE_361	1437	TVAG_163000	94.979	99.7216	cytosolic heat shock protein 70, putative [Trichomonas vaginalis	0	25.0003	0	968.81	0	346.632	0	314.37	0	423.268	1241.95	23.9286	0	0	0	0	7.261	0	0	0	0	33.5942	0	37.6265	142.602
NODE_4708	490	TVAG_276530	58.71	94.6939	Pyridoxal-phosphate dependent enzyme family protein [Trichomonas	0	0	0	0	0	0	0	0	0	0	0	0	0	0	162.195	51.5943	0	0	0	90.4132	15.3465	0	2950.24	150.506	142.512
NODE_2	6649	TVAG_006480	71.875	99.9699	Dynein heavy chain family protein [Trichomonas vaginalis G3]	0	25.0003	0	455.485	187.639	69.3265	21.1968	1364.14	0	0	1080.96	23.9286	0	0	0	0	157.322	0	0	0	0	33.5942	0	0	142.441
NODE_264	1629	TVAG_433790	81.179	96.8079	Clan MH, family M20, peptidase T-like metallopeptidase [Trichomonas	274.514	138.89	0	1012.19	393.148	0	928.419	241.391	0	120.934	137.994	11.9643	0	0	0	0	157.322	0	0	0	0	0	0	0	142.365
NODE_1042	941	TVAG_298080	72.607	96.4931	Clan CA, family C1, cathepsin L-like cysteine peptidase	54.9028	136.113	0	961.58	545.047	0	979.291	269.46	0	0	68.9972	23.9286	0	24.801	0	0	350.949	0	0	0	0	0	0	0	142.295
NODE_2731	612	TVAG_038440	68.28	91.0131	fructose-1,6-bisphosphate aldolase, putative [Trichomonas vaginalis	0	0	97.9264	0	26.8056	103.99	16.9574	106.661	35.4497	0	22.9991	0	590.641	49.6019	291.952	206.377	0	550.185	53.7403	60.2755	122.772	201.565	564.016	301.012	141.789
NODE_4172	516	TVAG_137880	77.647	94.5736	cytosolic cyclophilin, putative [Trichomonas vaginalis G3]	164.708	80.5565	48.9632	159.058	214.445	398.627	1123.43	5.61375	35.4497	0	0	19.9405	0	322.413	129.756	0	75.0304	196.495	0	0	191.831	0	43.3858	188.133	141.576
NODE_2210	667	TVAG_344880	79.812	95.6522	NADP-dependent alcohol dehydrogenase, putative [Trichomonas	0	0	0	0	26.8056	225.311	169.574	235.778	0	0	298.988	0	1953.66	223.209	0	0	0	39.2989	0	180.826	7.67324	33.5942	0	0	141.446
NODE_1071	933	TVAG_456920	98.366	98.2851	beta-tubulin, putative [Trichomonas vaginalis G3]	0	83.3343	0	715.763	464.63	34.6632	436.653	628.74	70.8994	120.934	298.988	39.881	0	24.801	0	103.189	283.179	0	0	0	15.3465	0	0	37.6265	139.943
NODE_4662	492	TVAG_345360	56.354	99.187	fructose-1,6-bisphosphate aldolase, putative [Trichomonas vaginalis	0	0	0	0	8.93519	935.908	169.574	0	0	0	0	0	0	744.029	0	0	0	39.2989	322.442	0	0	0	0	1128.8	139.541
NODE_362	1435	TVAG_096520	59.825	95.4704	pyruvate:ferredoxin oxidoreductase D [Trichomonas vaginalis G3]	109.806	819.454	0	209.668	0	554.612	0	0	0	0	22.9991	1148.57	0	0	291.952	0	181.525	0	0	0	0	0	0	0	139.108
NODE_2956	593	TVAG_494400	71.176	85.3288	conserved hypothetical protein [Trichomonas vaginalis G3]	0	0	293.779	0	1188.38	0	1229.41	0	35.4497	0	0	0	181.736	0	32.4391	0	19.3627	0	53.7403	30.1377	0	0	43.3858	225.759	138.899
NODE_2155	675	TVAG_254890	41.667	95.8519	pyruvate:ferredoxin oxidoreductase E [Trichomonas vaginalis G3]	0	0	24.4816	0	0	0	0	0	0	0	0	0	227.169	49.6019	583.904	361.16	0	275.092	53.7403	30.1377	15.3465	1444.55	0	263.386	138.69
NODE_5277	467	TVAG_343970	78.912	93.576	60S ribosomal protein L11, putative [Trichomonas vaginalis G3]	0	2.77781	73.4448	0	822.038	0	1059.84	0	106.349	0	0	0	590.641	0	64.8782	0	7.261	39.2989	0	180.826	0	0	86.7717	263.386	137.396
NODE_713	1118	TVAG_454470	82.873	97.0483	NADP-dependent alcohol dehydrogenase, putative [Trichomonas	0	5.55562	0	108.449	80.4167	1351.87	462.09	0	70.8994	120.934	0	3.9881	0	446.417	64.8782	206.377	31.4644	157.196	0	0	184.158	0	0	0	137.279
NODE_4743	488	TVAG_182810	85.714	85.8607	40S ribosomal protein S16, putative [Trichomonas vaginalis G3]	0	83.3343	24.4816	159.058	116.158	277.306	1259.09	0	70.8994	181.4	0	0	0	396.816	64.8782	0	48.4067	275.092	0	0	168.811	0	130.157	37.6265	137.23
NODE_4363	507	TVAG_283020	81.633	86.785	translation initiation factor eIF-5A family protein [Trichomonas	439.223	141.668	0	332.577	276.991	606.607	886.025	0	141.799	120.934	0	19.9405	0	173.607	0	0	53.2474	0	0	0	99.7522	0	0	0	137.182
NODE_6739	417	TVAG_270790	46.094	90.4077	renin binding protein, putative [Trichomonas vaginalis G3]	0	0	24.4816	0	17.8704	0	16.9574	0	0	0	22.9991	0	318.037	669.626	32.4391	670.725	0	432.288	53.7403	120.551	15.3465	67.1885	564.016	263.386	137.069
NODE_97	2359	TVAG_006480	68.575	99.9152	Dynein heavy chain family protein [Trichomonas vaginalis G3]	0	102.779	0	397.646	294.861	346.632	360.345	0	35.4497	181.4	0	7.9762	0	297.612	64.8782	103.189	140.379	589.484	0	30.1377	260.89	0	0	75.253	137.038
NODE_1052	937	TVAG_298080	62.914	96.5848	Clan CA, family C1, cathepsin L-like cysteine peptidase	109.806	155.557	0	303.657	366.343	259.974	945.376	0	35.4497	60.4668	0	3.9881	0	0	64.8782	0	79.871	628.783	0	120.551	69.0592	0	43.3858	37.6265	136.865
NODE_2013	693	TVAG_270790	69.369	95.9596	renin binding protein, putative [Trichomonas vaginalis G3]	384.32	0	24.4816	361.496	62.5464	155.985	33.9148	61.7513	70.8994	302.334	988.96	91.7263	45.4339	24.801	64.8782	154.783	9.68134	39.2989	107.481	60.2755	7.67324	167.971	43.3858	0	136.003
NODE_433	1358	TVAG_456920	98.077	91.8262	beta-tubulin, putative [Trichomonas vaginalis G3]	0	941.677	0	166.288	0	606.607	0	0	70.8994	0	22.9991	997.025	0	0	129.756	51.5943	275.918	0	0	0	0	0	0	0	135.949
NODE_4320	509	TVAG_345360	64.968	92.3379	fructose-1,6-bisphosphate aldolase, putative [Trichomonas vaginalis	0	0	1003.75	0	0	0	0	0	35.4497	0	0	0	0	0	0	206.377	0	39.2989	1128.55	0	0	201.565	43.3858	602.024	135.85
NODE_3603	547	TVAG_061930	31.373	83.7294	glucose-6-phosphate isomerase family protein [Trichomonas vaginalis	549.028	47.2227	220.334	231.358	53.6112	294.638	16.9574	72.9788	531.745	544.201	160.994	7.9762	0	99.2039	0	0	0	78.5978	53.7403	120.551	30.693	33.5942	0	112.88	135.846
NODE_152	1999	TVAG_340550	60.429	97.6488	AMP-binding enzyme family protein [Trichomonas vaginalis G3]	0	36.1115	0	368.726	0	51.9949	0	1521.33	0	241.867	942.962	3.9881	0	0	0	0	38.7254	0	53.7403	0	0	0	0	0	135.81
NODE_3266	570	TVAG_066950	41.538	99.2982	DnaJ domain containing protein [Trichomonas vaginalis G3]	0	11.1112	0	0	0	34.6632	12.7181	0	0	0	0	3.9881	590.641	124.005	0	103.189	36.305	157.196	429.923	301.377	130.445	201.565	477.244	639.651	135.584
NODE_358	1439	TVAG_464170	78	93.5372	enolase 4, putative [Trichomonas vaginalis G3]	0	852.787	0	166.288	0	346.632	4.23935	5.61375	35.4497	60.4668	0	502.501	45.4339	0	421.708	0	774.507	0	0	30.1377	0	0	0	0	135.24
NODE_3553	550	TVAG_225790	62.295	99.6364	surface antigen BspA-like [Trichomonas vaginalis G3]	658.834	22.2225	0	57.8394	116.158	51.9949	76.3084	33.6825	212.698	665.135	597.976	0	0	0	259.513	51.5943	7.261	39.2989	376.182	0	7.67324	0	0	0	134.765
NODE_1228	871	TVAG_493430	48.366	99.0815	NLP/P60 family protein, putative [Trichomonas vaginalis G3]	0	22.2225	0	216.898	8.93519	34.6632	4.23935	1510.1	35.4497	241.867	919.963	11.9643	45.4339	0	0	0	142.8	39.2989	0	0	0	0	0	0	134.743
NODE_3365	563	TVAG_283020	62.874	87.2114	translation initiation factor eIF-5A family protein [Trichomonas	54.9028	791.675	0	79.5292	0	207.979	0	0	0	0	0	578.274	0	0	810.977	51.5943	658.331	0	0	0	0	0	0	0	134.719
NODE_3183	576	TVAG_137880	83.529	88.3681	cytosolic cyclophilin, putative [Trichomonas vaginalis G3]	164.708	61.1118	0	339.807	205.509	138.653	674.057	645.581	35.4497	0	735.971	3.9881	0	49.6019	0	0	167.003	0	0	0	0	0	0	0	134.227
NODE_1833	727	TVAG_021240	74.091	90.2338	conserved hypothetical protein [Trichomonas vaginalis G3]	0	61.1118	24.4816	187.978	303.797	415.959	928.419	0	0	0	0	0	0	173.607	227.074	0	79.871	392.989	0	60.2755	322.276	0	0	37.6265	133.978
NODE_11098	323	TVAG_088050	51.429	97.2136	chaperonin 60, putative [Trichomonas vaginalis G3]	109.806	0	0	7.22993	0	0	0	5.61375	0	0	0	0	726.942	173.607	0	825.508	12.1017	353.69	644.884	30.1377	7.67324	268.754	43.3858	0	133.722
NODE_2566	627	TVAG_096520	50.485	98.4051	pyruvate:ferredoxin oxidoreductase D [Trichomonas vaginalis G3]	0	2.77781	0	0	0	0	0	0	0	0	0	0	0	49.6019	0	0	0	0	0	1295.92	483.414	0	1301.57	75.253	133.689
NODE_5586	455	TVAG_072100	67.55	99.3407	glutamate dehydrogenase, putative [Trichomonas vaginalis G3]	0	2.77781	0	21.6898	8.93519	17.3316	4.23935	56.1375	0	0	827.967	19.9405	0	0	0	309.566	0	157.196	0	0	99.7522	235.16	130.157	1316.93	133.657
NODE_4578	496	TVAG_319220	72.143	84.4758	ribosomal protein S24e, putative [Trichomonas vaginalis G3]	0	900.01	0	159.058	0	693.265	0	0	0	0	0	993.037	45.4339	0	129.756	0	275.918	0	0	0	0	0	0	0	133.187
NODE_2819	605	TVAG_345360	65.517	99.5041	fructose-1,6-bisphosphate aldolase, putative [Trichomonas vaginalis	0	0	0	0	0	0	0	0	1134.39	0	0	0	45.4339	198.408	259.513	722.32	0	39.2989	161.221	421.928	7.67324	67.1885	43.3858	75.253	132.334
NODE_1	7299	TVAG_309120	45.14	99.4931	hypothetical protein TVAG_309120 [Trichomonas vaginalis G3]	0	19.4447	0	404.876	0	0	8.47871	1588.69	35.4497	241.867	620.975	31.9048	45.4339	0	0	0	137.959	0	0	0	0	0	0	37.6265	132.196
NODE_17543	250	TVAG_054030	82.051	93.2	actin [Trichomonas vaginalis G3]	0	1141.68	24.4816	50.6095	0	69.3265	4.23935	0	35.4497	0	0	1008.99	45.4339	0	64.8782	0	713.999	0	0	0	0	0	0	0	131.629
NODE_2356	650	TVAG_232820	66.667	95.3846	ribosomal protein, putative [Trichomonas vaginalis G3]	0	825.009	0	253.047	0	346.632	0	0	0	0	0	789.644	45.4339	0	551.465	0	343.688	0	0	0	0	0	0	0	131.455
NODE_6200	434	TVAG_092490	47.244	83.4101	endoplasmic reticulum heat shock protein 70, putative [Trichomonas	0	13.889	0	7.22993	0	51.9949	4.23935	0	35.4497	423.268	114.995	3.9881	45.4339	99.2039	64.8782	309.566	21.783	432.288	1450.99	30.1377	0	0	0	37.6265	131.123
NODE_2636	621	TVAG_276360	87.437	95.9742	60S ribosomal protein L15-1, putative [Trichomonas vaginalis G3]	219.611	88.8899	0	469.945	330.602	51.9949	491.765	404.19	0	0	551.978	35.8929	0	0	0	0	389.674	0	0	0	0	33.5942	0	75.253	130.975
NODE_2656	619	TVAG_329660	35.294	73.9903	conserved hypothetical protein [Trichomonas vaginalis G3]	0	0	0	0	0	0	0	0	0	0	0	0	636.075	992.039	940.734	103.189	0	235.793	0	60.2755	0	0	173.543	0	130.902
NODE_1861	721	TVAG_151920	65.517	96.3939	guanine nucleotide-binding protein beta subunit, putative	0	805.565	0	195.208	8.93519	450.622	0	0	0	0	0	741.787	90.8678	0	129.756	0	670.433	0	0	0	0	0	43.3858	0	130.69
NODE_1290	851	TVAG_344700	62.712	82.7262	ribosomal protein L10, putative [Trichomonas vaginalis G3]	0	858.343	0	187.978	0	519.949	0	5.61375	0	0	0	881.37	0	0	259.513	0	406.616	0	0	0	0	0	0	0	129.974
NODE_568	1227	TVAG_041130	47.059	74.4906	CMGC family protein kinase [Trichomonas vaginalis G3]	0	22.2225	0	216.898	0	17.3316	4.23935	1487.64	0	604.668	505.98	7.9762	0	0	0	51.5943	191.206	0	0	0	7.67324	0	0	0	129.893
NODE_1862	721	TVAG_205910	76.395	96.81	Phosphoglucomutase/phosphomannomutase, alpha/beta/alpha domain I	0	2.77781	24.4816	122.909	0	34.6632	4.23935	1762.72	0	181.4	689.972	0	45.4339	0	32.4391	51.5943	113.756	0	0	0	0	0	43.3858	0	129.574
NODE_4194	515	TVAG_161300	70.199	87.767	iron-containing superoxide dismutase [Trichomonas vaginalis G3]	0	22.2225	0	354.266	0	103.99	4.23935	1425.89	0	362.801	804.968	3.9881	0	0	0	0	26.6237	0	0	0	0	0	0	0	129.541
NODE_3034	588	TVAG_276310	54.404	98.2993	1,4-alpha-glucan branching enzyme IIB, chloroplast precursor,	2031.4	216.669	0	7.22993	0	0	0	0	850.792	0	0	0	0	0	0	0	0	0	0	0	0	0	0	0	129.421
NODE_499	1278	TVAG_362020	68.889	94.9922	threonine dehydratase family protein [Trichomonas vaginalis G3]	0	33.3337	0	260.277	0	0	4.23935	1785.17	0	181.4	666.973	3.9881	0	0	0	0	87.132	0	0	0	7.67324	0	0	75.253	129.393
NODE_3281	569	TVAG_182810	74.286	73.638	40S ribosomal protein S16, putative [Trichomonas vaginalis G3]	0	0	48.9632	0	384.213	0	1411.7	0	106.349	0	0	0	272.603	0	291.952	0	2.42033	39.2989	0	120.551	0	0	43.3858	376.265	129.071
NODE_1116	909	TVAG_276530	56.811	98.5699	Pyridoxal-phosphate dependent enzyme family protein [Trichomonas	0	11.1112	171.371	7.22993	0	0	29.6755	0	106.349	0	0	3.9881	136.302	198.408	551.465	619.131	7.261	471.587	376.182	0	30.693	67.1885	303.701	0	128.818
NODE_628	1184	TVAG_426660	56.623	95.4392	Clan CD, family C13, asparaginyl endopeptidase-like cysteine	0	13.889	0	383.186	0	103.99	4.23935	1330.46	0	181.4	896.964	7.9762	0	0	32.4391	0	135.539	0	0	0	0	0	0	0	128.753
NODE_738	1103	TVAG_224040	70.166	98.3681	aminotransferase, class V family protein [Trichomonas vaginalis	0	0	122.408	0	857.779	0	1856.84	0	35.4497	0	0	0	45.4339	0	129.756	0	2.42033	0	0	0	0	0	0	37.6265	128.655
NODE_3390	561	TVAG_306310	82.014	74.1533	ribosomal protein L27e, putative [Trichomonas vaginalis G3]	0	55.5562	122.408	224.128	125.093	277.306	843.631	0	141.799	0	0	11.9643	0	297.612	97.3173	154.783	58.088	353.69	0	30.1377	199.504	0	86.7717	0	128.325
NODE_7002	410	TVAG_314730	85.366	89.7561	40S ribosomal protein S17-B, putative [Trichomonas vaginalis G3]	54.9028	55.5562	24.4816	238.588	142.963	259.974	1343.88	0	70.8994	0	0	3.9881	0	248.01	129.756	0	43.566	196.495	0	90.4132	161.138	0	0	0	127.692
NODE_643	1169	TVAG_026290	57.143	98.7169	hypothetical protein TVAG_026290 [Trichomonas vaginalis G3]	0	11.1112	0	216.898	0	17.3316	12.7181	1891.83	35.4497	302.334	459.982	11.9643	0	24.801	0	0	70.1897	0	0	0	0	0	0	0	127.276
NODE_280	1595	TVAG_267870	72.881	99.6238	malate dehydrogenase:SUBUNIT=A [Trichomonas vaginalis G3]	0	5.55562	73.4448	0	929.26	0	1636.39	0	106.349	0	0	0	0	0	162.195	0	12.1017	0	0	0	0	33.5942	0	75.253	126.423
NODE_402	1390	TVAG_025980	83.893	96.1871	glutamate dehydrogenase, putative [Trichomonas vaginalis G3]	0	25.0003	122.408	1539.97	580.788	86.6581	89.0264	0	0	0	0	11.9643	0	49.6019	32.4391	206.377	205.728	0	0	0	76.7324	0	0	0	126.112
NODE_2008	694	TVAG_021240	65.663	71.6138	conserved hypothetical protein [Trichomonas vaginalis G3]	0	925.01	48.9632	130.139	0	415.959	0	0	70.8994	0	0	845.477	45.4339	0	324.391	0	220.25	0	0	0	0	0	0	0	126.105
NODE_2425	643	TVAG_464510	27.604	83.8258	hypothetical protein TVAG_464510 [Trichomonas vaginalis G3]	0	5.55562	73.4448	7.22993	17.8704	207.979	16.9574	0	389.946	120.934	0	23.9286	0	0	129.756	464.348	7.261	314.391	1236.03	0	0	0	0	0	125.651
NODE_3633	545	TVAG_437410	56.164	80.1835	pyruvate, phosphate dikinase family protein [Trichomonas vaginalis	0	0	0	0	0	51.9949	0	0	0	0	0	0	0	148.806	1135.37	773.914	0	746.679	107.481	0	7.67324	0	0	37.6265	125.398
NODE_1324	842	TVAG_446780	30.62	90.0238	oxidoreductase, short chain dehydrogenase/reductase family,	0	16.6669	0	79.5292	0	69.3265	4.23935	1914.29	0	241.867	666.973	0	0	0	0	0	9.68134	0	0	0	0	0	0	0	125.107
NODE_133	2086	TVAG_049830	60.761	97.8907	Pyridine nucleotide-disulphide oxidoreductase family protein	0	86.1121	0	954.35	571.852	0	542.637	275.074	0	0	45.9982	11.9643	0	0	0	0	513.111	0	0	0	0	0	0	0	125.046
NODE_5068	474	TVAG_534990	78.472	90.9283	actin [Trichomonas vaginalis G3]	0	5.55562	0	0	0	0	0	0	0	0	0	15.9524	0	272.811	0	0	9.68134	0	0	90.4132	2048.76	436.725	0	75.253	123.131
NODE_8437	374	TVAG_228520	70.635	99.1979	malic enzyme, putative [Trichomonas vaginalis G3]	0	0	0	0	26.8056	17.3316	55.1116	16.8413	248.148	0	22.9991	3.9881	136.302	49.6019	291.952	206.377	0	157.196	53.7403	391.79	53.7127	0	86.7717	1128.8	122.811
NODE_7826	388	TVAG_072100	66.142	97.9381	glutamate dehydrogenase, putative [Trichomonas vaginalis G3]	0	0	244.816	0	268.056	0	93.2658	0	1098.94	0	45.9982	0	90.8678	99.2039	0	361.16	0	0	644.884	0	0	0	0	0	122.8
NODE_162	1964	TVAG_497260	80.945	99.8473	Dynein heavy chain family protein [Trichomonas vaginalis G3]	219.611	75.0008	24.4816	245.817	259.121	658.602	453.611	0	212.698	0	0	0	45.4339	223.209	0	51.5943	125.857	78.5978	53.7403	0	214.851	0	0	0	122.593
NODE_4585	496	TVAG_470020	34.337	98.9919	ankyrin repeat protein, putative [Trichomonas vaginalis G3]	0	0	24.4816	0	0	0	0	0	0	0	0	0	1090.41	24.801	0	0	0	471.587	0	723.306	53.7127	100.783	260.315	188.133	122.397
NODE_948	983	TVAG_368740	86.452	94.5066	ornithine carbamoyltransferase family protein [Trichomonas	0	136.113	0	773.602	482.5	0	928.419	168.413	0	0	183.993	15.9524	0	0	0	0	246.874	0	0	0	0	0	0	0	122.328
NODE_8139	381	TVAG_071920	86.508	98.9501	40S ribosomal protein S23, putative [Trichomonas vaginalis G3]	54.9028	769.453	0	122.909	0	225.311	0	0	0	0	0	825.537	45.4339	0	291.952	154.783	401.776	0	0	0	0	0	0	37.6265	122.07
NODE_78	2571	TVAG_277590	63.724	95.9938	calcium-translocating P-type ATPase, PMCA-type family protein	54.9028	158.335	0	730.223	875.649	0	576.552	16.8413	0	0	0	3.9881	0	0	0	0	513.111	0	0	0	0	0	0	0	122.067
NODE_548	1237	TVAG_154750	78.626	95.2304	D-isomer specific 2-hydroxyacid dehydrogenase, putative	0	116.668	0	1308.62	303.797	0	780.041	129.116	0	0	68.9972	27.9167	0	0	0	0	193.627	0	0	0	0	0	0	0	122.032
NODE_20438	229	TVAG_585300	55.844	99.1266	pyruvate phosphate dikinase, putative [Trichomonas vaginalis G3]	0	213.891	24.4816	0	17.8704	138.653	152.617	67.365	389.946	423.268	0	127.619	272.603	0	32.4391	0	7.261	78.5978	752.365	60.2755	76.7324	33.5942	0	37.6265	121.134
NODE_26702	193	TVAG_534990	68.75	98.9637	actin [Trichomonas vaginalis G3]	0	0	0	0	17.8704	0	114.463	0	35.4497	0	0	0	0	0	64.8782	154.783	0	0	1773.43	150.689	15.3465	67.1885	86.7717	413.892	120.615
NODE_3172	577	TVAG_401590	71.892	96.0139	60S ribosomal protein L18, putative [Trichomonas vaginalis G3]	0	0	0	0	294.861	0	1500.73	0	141.799	0	0	0	272.603	74.4029	129.756	0	16.9423	0	0	90.4132	23.0197	0	43.3858	301.012	120.372
NODE_228	1719	TVAG_153560	83.101	99.7673	heat shock protein, putative [Trichomonas vaginalis G3]	0	627.785	0	397.646	0	797.255	0	0	0	0	0	965.12	0	0	32.4391	0	7.261	0	53.7403	0	7.67324	0	0	0	120.372
NODE_5776	448	TVAG_075420	45.205	96.875	tryparedoxin peroxidase, putative [Trichomonas vaginalis G3]	0	0	0	21.6898	0	0	0	0	2729.63	0	0	0	136.302	0	0	0	0	0	0	0	0	0	0	0	120.317
NODE_3464	556	TVAG_148040	91.525	95.3237	ADP-ribosylation factor 1, putative [Trichomonas vaginalis G3]	0	708.341	0	14.4599	0	259.974	0	0	0	0	0	697.917	45.4339	0	681.221	0	479.226	0	0	0	0	0	0	0	120.274
NODE_388	1402	TVAG_072100	52.915	93.4379	glutamate dehydrogenase, putative [Trichomonas vaginalis G3]	109.806	75.0008	0	1026.65	259.121	0	877.546	241.391	35.4497	0	45.9982	19.9405	0	0	0	0	191.206	0	0	0	0	0	0	0	120.088
NODE_3148	579	TVAG_114310	80.663	93.0915	thioredoxin peroxidase [Trichomonas vaginalis G3]	54.9028	16.6669	0	368.726	0	86.6581	0	1583.08	0	241.867	390.984	0	0	24.801	0	0	77.4507	0	0	0	0	0	0	0	118.547
NODE_309	1516	TVAG_385330	53.887	71.9657	Polyadenylate-binding protein, putative [Trichomonas vaginalis G3]	219.611	172.224	0	556.704	419.954	0	822.435	174.026	0	0	68.9972	19.9405	0	0	0	0	387.254	0	0	0	0	0	0	0	118.381
NODE_729	1107	TVAG_056990	87.637	98.5547	dihydroorotate dehydrogenase family protein [Trichomonas vaginalis	109.806	125.001	0	455.485	268.056	485.285	771.562	0	0	60.4668	0	11.9643	0	24.801	97.3173	103.189	104.074	39.2989	0	60.2755	76.7324	0	0	37.6265	117.956
NODE_3427	558	TVAG_015800	89.051	73.4767	60S ribosomal protein L23, putative [Trichomonas vaginalis G3]	109.806	66.6674	48.9632	195.208	214.445	450.622	763.084	0	70.8994	0	0	11.9643	0	372.015	0	0	50.827	78.5978	0	180.826	168.811	0	0	37.6265	117.515
NODE_2400	645	TVAG_291010	62.439	95.1938	ribosomal protein, putative [Trichomonas vaginalis G3]	0	0	0	0	294.861	0	1309.96	0	106.349	0	0	0	363.471	99.2039	64.8782	0	9.68134	0	0	180.826	7.67324	33.5942	43.3858	301.012	117.287
NODE_3900	530	TVAG_405240	68.023	97.1698	adenosylhomocysteinase, putative [Trichomonas vaginalis G3]	0	0	0	0	0	0	0	0	0	0	0	0	227.169	0	97.3173	619.131	0	275.092	644.884	60.2755	7.67324	201.565	564.016	112.88	117.083
NODE_2465	639	TVAG_060430	30.12	76.3693	Clan CD, family C13, asparaginyl endopeptidase-like cysteine	0	0	0	0	0	0	0	0	0	0	0	0	181.736	173.607	713.66	103.189	0	78.5978	0	572.617	15.3465	0	780.945	188.133	116.993
NODE_3366	563	TVAG_015800	89.051	72.8242	60S ribosomal protein L23, putative [Trichomonas vaginalis G3]	54.9028	75.0008	24.4816	209.668	294.861	329.301	635.903	0	141.799	120.934	0	0	0	198.408	64.8782	51.5943	77.4507	196.495	0	0	153.465	0	130.157	37.6265	116.539
NODE_406	1388	TVAG_072100	52.691	94.3804	glutamate dehydrogenase, putative [Trichomonas vaginalis G3]	0	22.2225	0	506.095	0	121.321	4.23935	769.084	0	241.867	988.96	63.8096	45.4339	0	0	0	33.8847	0	0	0	0	0	0	0	116.538
NODE_417	1375	TVAG_359090	95.9	95.7091	alpha-tubulin 1, putative [Trichomonas vaginalis G3]	0	8.33343	0	7.22993	44.676	17.3316	59.351	0	0	0	0	3.9881	0	322.413	32.4391	0	2.42033	0	0	301.377	1526.98	470.319	0	0	116.536
NODE_688	1133	TVAG_476810	84.865	97.6169	ribosomal protein, putative [Trichomonas vaginalis G3]	0	63.8896	48.9632	187.978	241.25	381.296	665.579	0	141.799	0	0	3.9881	0	173.607	162.195	0	96.8134	196.495	0	30.1377	199.504	0	86.7717	112.88	116.381
NODE_2157	674	TVAG_043500	76.106	99.5549	enolase 3, putative [Trichomonas vaginalis G3]	0	127.779	0	477.175	223.38	0	381.542	606.285	0	0	68.9972	15.9524	0	0	0	0	890.683	0	0	0	0	0	0	0	116.325
NODE_1543	790	TVAG_212740	81.526	94.4304	phosphoglycerate mutase, putative [Trichomonas vaginalis G3]	219.611	8.33343	24.4816	115.679	223.38	277.306	559.595	0	35.4497	0	0	0	0	545.621	64.8782	0	94.3931	550.185	0	0	69.0592	0	0	0	116.165
NODE_110	2235	TVAG_476020	56.198	97.4049	ATPase, AAA family protein [Trichomonas vaginalis G3]	0	33.3337	0	245.817	0	34.6632	4.23935	1173.27	0	362.801	804.968	7.9762	0	0	0	0	77.4507	0	0	0	0	0	0	37.6265	115.923
NODE_261	1635	TVAG_006480	72.514	99.9388	Dynein heavy chain family protein [Trichomonas vaginalis G3]	164.708	91.6677	0	354.266	348.473	311.969	457.85	0	106.349	60.4668	0	11.9643	0	198.408	0	0	116.176	196.495	0	180.826	138.118	0	0	37.6265	115.64
NODE_6310	430	TVAG_347960	64.912	79.3023	40S ribosomal protein S26, putative [Trichomonas vaginalis G3]	0	758.342	0	166.288	0	311.969	4.23935	0	35.4497	0	0	889.346	45.4339	0	259.513	51.5943	251.715	0	0	0	0	0	0	0	115.579
NODE_9706	347	TVAG_101690	73.118	80.1153	ribosomal protein L24e, putative [Trichomonas vaginalis G3]	0	0	73.4448	0	250.185	0	1386.27	0	70.8994	0	0	0	227.169	24.801	129.756	0	19.3627	0	0	180.826	7.67324	0	130.157	263.386	115.164
NODE_827	1048	TVAG_242960	70.725	98.3779	pyruvate:ferredoxin oxidoreductase BII [Trichomonas vaginalis G3]	0	0	0	0	160.833	51.9949	864.828	0	0	0	0	0	0	793.631	97.3173	103.189	203.308	471.587	0	0	15.3465	0	0	0	115.085
NODE_4745	488	TVAG_324920	78.808	92.623	40S ribosomal protein S13, putative [Trichomonas vaginalis G3]	0	0	73.4448	0	464.63	0	1483.77	0	0	0	0	3.9881	363.471	0	97.3173	0	7.261	0	0	0	30.693	0	86.7717	150.506	115.077
NODE_3408	560	TVAG_036210	69.853	72.6786	NAC domain containing protein [Trichomonas vaginalis G3]	54.9028	75.0008	73.4448	260.277	196.574	450.622	720.69	0	106.349	0	0	0	0	124.005	64.8782	103.189	106.495	235.793	0	0	138.118	0	43.3858	0	114.739
NODE_8435	374	TVAG_364540	48	79.9465	DNA mismatch repair protein, putative [Trichomonas vaginalis G3]	219.611	19.4447	0	79.5292	44.676	121.321	12.7181	56.1375	35.4497	786.068	367.985	7.9762	136.302	49.6019	227.074	0	7.261	275.092	107.481	0	7.67324	33.5942	43.3858	112.88	114.636
NODE_8185	380	TVAG_463440	68.293	94.4737	ribosomal protein L29, putative [Trichomonas vaginalis G3]	109.806	86.1121	73.4448	122.909	187.639	329.301	873.307	0	35.4497	60.4668	0	7.9762	0	223.209	32.4391	51.5943	62.9287	235.793	0	60.2755	153.465	0	43.3858	0	114.563
NODE_4411	505	TVAG_057000	38.509	88.3168	Clan CA, family C1, cathepsin L-like cysteine peptidase	0	0	0	0	0	0	0	22.455	0	0	0	0	590.641	24.801	0	206.377	0	78.5978	161.221	783.581	69.0592	0	433.858	376.265	114.452
NODE_8267	378	TVAG_004440	71.2	98.9418	cytosolic cyclophilin, putative [Trichomonas vaginalis G3]	0	8.33343	0	0	0	34.6632	16.9574	0	0	0	0	3.9881	636.075	148.806	0	51.5943	91.9727	39.2989	967.326	60.2755	38.3662	67.1885	130.157	451.518	114.438
NODE_2521	633	TVAG_337230	67.553	88.9415	iron superoxide dismutase, putative [Trichomonas vaginalis G3]	0	102.779	0	766.372	714.815	0	339.148	241.391	141.799	0	68.9972	0	0	0	0	0	302.542	0	0	0	0	67.1885	0	0	114.376
NODE_609	1199	TVAG_422780	80.662	98.2485	alcohol dehydrogensae, putative [Trichomonas vaginalis G3]	0	13.889	0	159.058	0	103.99	12.7181	1319.23	0	60.4668	919.963	23.9286	0	0	0	0	84.7117	0	0	0	7.67324	0	0	37.6265	114.302
NODE_1381	826	TVAG_464010	73.091	99.7579	Calreticulin family protein [Trichomonas vaginalis G3]	0	0	0	0	705.88	0	1064.08	0	177.248	0	0	0	45.4339	0	0	0	9.68134	0	0	210.964	0	0	216.929	301.012	113.801
NODE_7635	393	TVAG_247060	75	88.2952	40S ribosomal protein S17-B, putative [Trichomonas vaginalis G3]	0	0	146.89	0	464.63	0	1229.41	0	0	0	0	0	181.736	0	129.756	0	4.84067	0	0	150.689	0	0	43.3858	376.265	113.65
NODE_2431	642	TVAG_190280	74.444	83.9564	ribosomal protein L13e, putative [Trichomonas vaginalis G3]	54.9028	80.5565	24.4816	144.599	134.028	155.985	763.084	0	35.4497	0	0	7.9762	0	396.816	64.8782	0	75.0304	353.69	0	0	199.504	0	43.3858	188.133	113.437
NODE_320	1508	TVAG_407170	80.677	99.8011	hypothetical protein TVAG_407170 [Trichomonas vaginalis G3]	0	88.8899	0	462.715	571.852	0	898.743	291.915	0	60.4668	91.9963	7.9762	0	0	0	0	242.033	0	0	0	0	0	0	0	113.191
NODE_1820	730	TVAG_434650	74	82.0548	60S ribosomal protein L16, putative [Trichomonas vaginalis G3]	0	55.5562	97.9264	115.679	205.509	363.964	788.52	0	0	60.4668	0	3.9881	0	124.005	64.8782	154.783	104.074	235.793	0	0	253.217	0	43.3858	37.6265	112.891
NODE_192	1836	TVAG_213710	79.633	97.8214	phosphoenol pyruvate carboxykinase, putative [Trichomonas vaginalis	0	208.336	0	889.281	813.103	0	207.728	11.2275	35.4497	0	0	0	0	0	0	0	452.603	0	53.7403	0	0	0	0	37.6265	112.879
NODE_5502	458	TVAG_345360	55	91.4847	fructose-1,6-bisphosphate aldolase, putative [Trichomonas vaginalis	164.708	33.3337	391.706	28.9197	125.093	242.643	42.3935	28.0688	460.846	181.4	45.9982	3.9881	181.736	74.4029	64.8782	154.783	19.3627	196.495	214.961	0	7.67324	33.5942	0	0	112.374
NODE_634	1177	TVAG_426660	64.267	99.0654	Clan CD, family C13, asparaginyl endopeptidase-like cysteine	109.806	130.557	0	267.507	294.861	259.974	907.222	0	70.8994	60.4668	0	3.9881	0	74.4029	0	51.5943	62.9287	157.196	0	30.1377	130.445	0	43.3858	37.6265	112.208
NODE_1832	728	TVAG_462940	88.608	97.5275	14-3-3 protein [Trichomonas vaginalis G3]	164.708	58.334	146.89	281.967	214.445	363.964	394.26	0	0	0	0	11.9643	0	347.214	32.4391	51.5943	147.64	353.69	0	0	115.099	0	0	0	111.842
NODE_5701	450	TVAG_206300	66.423	90.4444	hypothetical protein TVAG_206300 [Trichomonas vaginalis G3]	0	0	0	0	446.76	0	1203.98	5.61375	0	0	0	0	454.339	99.2039	162.195	0	14.522	0	0	90.4132	0	0	86.7717	112.88	111.528
NODE_42	2968	TVAG_178030	63.57	96.7992	calcium-translocating P-type ATPase, PMCA-type family protein	0	36.1115	24.4816	462.715	8.93519	51.9949	0	870.131	0	0	804.968	3.9881	0	24.801	0	51.5943	334.006	0	0	0	0	0	0	0	111.405
NODE_3829	534	TVAG_537400	85.311	99.2509	hypothetical protein TVAG_537400 [Trichomonas vaginalis G3]	0	430.56	24.4816	187.978	0	415.959	0	0	0	0	0	853.453	0	0	421.708	0	338.847	0	0	0	0	0	0	0	111.374
NODE_9563	350	TVAG_466700	52.174	98.2857	hypothetical protein TVAG_466700 [Trichomonas vaginalis G3]	0	11.1112	0	0	0	34.6632	16.9574	0	212.698	0	0	0	45.4339	24.801	486.586	670.725	41.1457	432.288	268.702	180.826	30.693	201.565	0	0	110.758
NODE_3067	586	TVAG_495790	35.052	99.1468	surface antigen BspA-like [Trichomonas vaginalis G3]	0	0	24.4816	0	35.7408	0	29.6755	0	0	0	0	0	181.736	0	0	51.5943	0	117.897	1504.73	120.551	0	503.914	86.7717	0	110.712
NODE_3217	573	TVAG_148040	90.608	94.5899	ADP-ribosylation factor 1, putative [Trichomonas vaginalis G3]	0	580.562	0	144.599	0	155.985	0	5.61375	35.4497	0	0	877.382	45.4339	0	356.83	0	452.603	0	0	0	0	0	0	0	110.602
NODE_1696	754	TVAG_047460	53.846	81.8302	ribosomal protein S3Ae, putative [Trichomonas vaginalis G3]	0	0	0	0	455.695	0	1339.64	0	70.8994	0	0	0	90.8678	24.801	97.3173	0	12.1017	0	0	30.1377	15.3465	0	86.7717	413.892	109.894
NODE_5301	466	TVAG_345360	62.281	73.176	fructose-1,6-bisphosphate aldolase, putative [Trichomonas vaginalis	0	75.0008	0	0	241.25	51.9949	84.7871	95.4338	177.248	846.535	91.9963	47.8572	0	0	97.3173	206.377	0	0	429.923	90.4132	0	100.783	0	0	109.872
NODE_683	1136	TVAG_054030	82.842	98.4155	actin [Trichomonas vaginalis G3]	0	108.335	0	21.6898	0	17.3316	0	0	0	0	0	123.631	0	148.806	64.8782	0	43.566	0	0	60.2755	1810.89	235.16	0	0	109.773
NODE_4452	503	TVAG_185870	62.5	99.4036	acetylpolyamine aminohydrolase, putative [Trichomonas vaginalis	0	0	0	0	0	17.3316	4.23935	28.0688	0	0	0	0	454.339	0	97.3173	0	0	0	1074.81	0	15.3465	772.668	86.7717	75.253	109.423
NODE_2236	664	TVAG_237680	70.32	98.7952	hydrogenosomal membrane protein 31 precursor [Trichomonas vaginalis	0	0	0	0	0	0	0	0	0	0	0	0	90.8678	1041.64	0	0	0	0	0	271.24	1150.99	33.5942	0	37.6265	109.415
NODE_4980	478	TVAG_110140	95.455	82.636	ubiquitin, putative [Trichomonas vaginalis G3]	0	55.5562	24.4816	101.219	223.38	173.316	775.802	0	106.349	0	0	3.9881	0	297.612	129.756	103.189	82.2914	196.495	0	0	145.792	0	130.157	75.253	109.36
NODE_3871	532	TVAG_509780	40.884	99.6241	glycogen/starch/alpha-glucan phosphorylases family protein	0	0	0	0	0	0	0	0	0	0	0	0	0	0	0	0	0	0	0	1175.37	168.811	0	0	1279.3	109.312
NODE_7255	403	TVAG_487470	49.265	99.5037	ribosomal protein S6e, putative [Trichomonas vaginalis G3]	0	2.77781	0	0	0	0	0	0	0	0	0	0	181.736	0	97.3173	51.5943	0	0	0	1928.81	92.0789	0	0	263.386	109.071
NODE_344	1461	TVAG_006480	71.458	99.9316	Dynein heavy chain family protein [Trichomonas vaginalis G3]	109.806	100.001	0	202.438	250.185	398.627	512.962	0	0	0	0	7.9762	0	124.005	227.074	0	113.756	157.196	0	60.2755	237.871	33.5942	0	75.253	108.792
NODE_5237	468	TVAG_143790	83.444	95.2991	hypothetical protein TVAG_143790 [Trichomonas vaginalis G3]	0	0	97.9264	0	589.723	0	1208.22	0	141.799	0	0	0	272.603	0	0	0	2.42033	0	53.7403	0	0	0	86.7717	150.506	108.488
NODE_5238	468	TVAG_015800	82.857	89.5299	60S ribosomal protein L23, putative [Trichomonas vaginalis G3]	0	816.676	0	144.599	0	329.301	0	0	0	0	0	897.322	0	0	97.3173	0	285.599	0	0	30.1377	0	0	0	0	108.373
NODE_6657	419	TVAG_470330	57.692	92.8401	ribosomal protein L32, putative [Trichomonas vaginalis G3]	0	766.675	0	115.679	0	329.301	0	0	35.4497	0	0	709.882	0	0	324.391	0	288.02	0	0	30.1377	0	0	0	0	108.314
NODE_5975	442	TVAG_405380	29.06	79.1855	AMP-binding enzyme family protein [Trichomonas vaginalis G3]	109.806	0	48.9632	0	53.6112	34.6632	16.9574	28.0688	35.4497	60.4668	0	3.9881	45.4339	148.806	194.635	309.566	16.9423	825.277	537.403	90.4132	0	33.5942	0	0	108.085
NODE_4503	500	TVAG_208960	89.583	86.2	ribosomal protein S19, putative [Trichomonas vaginalis G3]	0	72.223	97.9264	159.058	223.38	190.648	763.084	0	70.8994	0	0	11.9643	0	223.209	64.8782	103.189	43.566	275.092	0	0	130.445	0	86.7717	75.253	107.983
NODE_7172	405	TVAG_043070	73.723	98.2716	fructose-1,6-bisphosphate aldolase [Trichomonas vaginalis G3]	0	0	0	0	0	0	0	0	0	0	0	0	0	173.607	0	0	0	196.495	0	0	0	2217.22	0	0	107.805
NODE_903	1003	TVAG_073860	79.205	97.7069	pyruvate, phosphate dikinase family protein [Trichomonas vaginalis	0	480.561	0	202.438	0	710.597	0	0	0	0	0	789.644	45.4339	0	194.635	0	125.857	0	0	0	0	33.5942	0	0	107.615
NODE_390	1401	TVAG_386080	78.54	96.7166	Clan MG, familly M24, aminopeptidase P-like metallopeptidase	0	44.4449	24.4816	122.909	151.898	190.648	525.68	0	70.8994	0	0	0	0	644.825	97.3173	0	123.437	432.288	0	0	153.465	0	0	0	107.596
NODE_689	1133	TVAG_038530	77.297	97.3522	carbamoyl transferase Z4209 , putative [Trichomonas vaginalis G3]	0	0	48.9632	0	473.565	0	1666.07	0	141.799	0	0	0	45.4339	0	0	0	19.3627	0	0	30.1377	0	0	43.3858	112.88	107.566
NODE_116	2197	TVAG_369030	62.61	92.5353	Clathrin and VPS domain-containing protein [Trichomonas vaginalis	0	8.33343	0	224.128	8.93519	17.3316	0	965.565	0	241.867	965.961	3.9881	0	0	0	0	67.7694	0	0	0	0	33.5942	43.3858	0	107.536
NODE_10158	339	TVAG_035120	86.538	91.7404	60S ribosomal protein L44, putative [Trichomonas vaginalis G3]	0	0	48.9632	0	402.084	0	1267.57	0	0	0	0	0	181.736	24.801	0	0	0	0	53.7403	120.551	7.67324	0	130.157	338.639	107.33
NODE_11467	317	TVAG_512800	95.238	99.0536	actin [Trichomonas vaginalis G3]	0	775.009	0	79.5292	0	69.3265	0	5.61375	0	60.4668	0	685.953	136.302	24.801	194.635	0	542.155	0	0	0	0	0	0	0	107.241
NODE_5303	466	TVAG_025980	45.205	92.4893	glutamate dehydrogenase, putative [Trichomonas vaginalis G3]	0	0	1175.12	0	0	0	0	0	70.8994	0	0	0	0	148.806	0	0	0	0	0	1175.37	0	0	0	0	107.091
NODE_31	3369	TVAG_006480	62.74	99.8813	Dynein heavy chain family protein [Trichomonas vaginalis G3]	109.806	91.6677	0	643.463	830.973	0	305.233	258.233	0	0	91.9963	3.9881	0	49.6019	0	0	176.684	0	0	0	0	0	0	0	106.735
NODE_1127	906	TVAG_162680	87.611	74.7241	hypothetical protein TVAG_162680 [Trichomonas vaginalis G3]	54.9028	52.7784	48.9632	245.817	196.574	294.638	826.674	0	141.799	0	0	0	0	372.015	32.4391	0	48.4067	78.5978	0	0	122.772	0	43.3858	0	106.657
NODE_456	1336	TVAG_364620	79.059	95.3593	pyrophosphate-dependent fructose 6-phosphate 1-phosphotransferase,	0	802.787	0	57.8394	0	207.979	0	0	70.8994	0	0	478.572	136.302	0	129.756	0	602.663	39.2989	0	0	0	33.5942	0	0	106.654
NODE_5021	476	TVAG_164700	86.154	81.7227	ribosomal protein S15a, putative [Trichomonas vaginalis G3]	0	80.5565	73.4448	130.139	178.704	242.643	898.743	0	0	120.934	0	11.9643	0	272.811	97.3173	0	58.088	39.2989	0	90.4132	184.158	0	0	75.253	106.436
NODE_3342	565	TVAG_268050	35.407	98.5841	Phosphoglycerate kinase, putative [Trichomonas vaginalis G3]	0	0	0	0	89.3519	0	182.292	0	0	0	0	0	136.302	0	291.952	1393.05	0	0	107.481	30.1377	0	201.565	43.3858	75.253	106.282
NODE_9557	350	TVAG_358110	76.724	99.1429	enolase family protein [Trichomonas vaginalis G3]	0	69.4452	0	325.347	187.639	103.99	220.446	752.243	0	0	206.992	3.9881	0	24.801	32.4391	0	559.097	0	0	30.1377	0	33.5942	0	0	106.257
NODE_400	1395	TVAG_067400	87.269	92.8315	elongation factor 1 alpha, putative [Trichomonas vaginalis G3]	0	25.0003	0	412.106	8.93519	121.321	38.1542	870.131	0	60.4668	781.969	3.9881	0	0	0	0	77.4507	0	0	0	0	0	0	150.506	106.251
NODE_3937	528	TVAG_319220	67.857	79.3561	ribosomal protein S24e, putative [Trichomonas vaginalis G3]	0	0	122.408	0	294.861	0	1123.43	0	70.8994	0	0	0	454.339	0	32.4391	0	12.1017	0	0	60.2755	38.3662	33.5942	43.3858	263.386	106.229
NODE_311	1514	TVAG_071080	83.503	97.2259	Pyridoxal-phosphate dependent enzyme family protein [Trichomonas	0	86.1121	0	737.452	419.954	0	724.93	258.233	0	0	68.9972	19.9405	0	0	0	51.5943	179.105	0	0	0	0	0	0	0	106.097
NODE_7600	394	TVAG_422780	79.487	88.8325	alcohol dehydrogensae, putative [Trichomonas vaginalis G3]	0	0	0	0	35.7408	34.6632	46.6329	16.8413	141.799	0	0	0	90.8678	24.801	194.635	257.971	4.84067	117.897	53.7403	90.4132	38.3662	839.856	477.244	75.253	105.898
NODE_513	1270	TVAG_183500	77.273	93.4646	adhesin protein AP51-3, putative [Trichomonas vaginalis G3]	0	0	0	0	0	0	0	0	0	0	0	0	0	719.228	32.4391	0	0	39.2989	0	150.689	1089.6	503.914	0	0	105.632
NODE_990	963	TVAG_237680	75.251	93.0426	hydrogenosomal membrane protein 31 precursor [Trichomonas vaginalis	0	5.55562	0	289.197	0	51.9949	0	1235.03	0	120.934	597.976	27.9167	0	24.801	0	51.5943	94.3931	0	0	30.1377	0	0	0	0	105.397
NODE_619	1190	TVAG_249200	93.085	94.7059	actin [Trichomonas vaginalis G3]	219.611	36.1115	0	159.058	134.028	103.99	741.887	0	70.8994	0	0	3.9881	45.4339	297.612	356.83	0	94.3931	117.897	0	0	69.0592	0	0	75.253	105.252
NODE_932	989	TVAG_344700	74.539	81.7998	ribosomal protein L10, putative [Trichomonas vaginalis G3]	0	19.4447	0	354.266	0	51.9949	12.7181	449.1	0	302.334	1103.96	0	0	0	0	51.5943	106.495	0	0	0	0	33.5942	0	37.6265	105.13
NODE_14674	277	TVAG_110540	100	99.278	polyubiquitin, putative [Trichomonas vaginalis G3]	0	1072.23	0	7.22993	0	138.653	0	0	0	0	0	311.072	45.4339	0	389.269	0	515.531	0	0	0	7.67324	33.5942	0	0	105.029
NODE_1759	742	TVAG_185080	96.279	86.7925	hypothetical protein TVAG_185080 [Trichomonas vaginalis G3]	164.708	55.5562	48.9632	303.657	187.639	571.944	551.116	0	70.8994	0	0	3.9881	0	124.005	0	51.5943	70.1897	117.897	0	0	115.099	0	43.3858	37.6265	104.928
NODE_8966	362	TVAG_341380	91.667	99.1713	Nucleoside diphosphate kinase family protein [Trichomonas vaginalis	0	25.0003	0	231.358	321.667	294.638	839.392	0	70.8994	0	0	0	0	124.005	32.4391	51.5943	60.5084	353.69	0	0	99.7522	0	0	0	104.373
NODE_554	1233	TVAG_144730	84	97.2425	adhesin protein AP51-2, putative [Trichomonas vaginalis G3]	164.708	38.8893	0	108.449	35.7408	398.627	983.53	0	35.4497	0	0	0	0	173.607	32.4391	51.5943	108.915	157.196	0	120.551	46.0395	0	43.3858	0	104.13
NODE_2264	660	TVAG_073810	87.727	99.8485	beta-tubulin, putative [Trichomonas vaginalis G3]	164.708	11.1112	0	28.9197	17.8704	121.321	21.1968	78.5925	70.8994	0	22.9991	19.9405	227.169	74.4029	97.3173	0	2.42033	0	1074.81	210.964	61.3859	67.1885	86.7717	37.6265	104.067
NODE_4834	484	TVAG_324920	83.444	93.3884	40S ribosomal protein S13, putative [Trichomonas vaginalis G3]	54.9028	97.2233	122.408	151.828	116.158	259.974	661.339	0	0	60.4668	0	3.9881	0	272.811	64.8782	51.5943	53.2474	235.793	0	30.1377	214.851	0	43.3858	0	103.958
NODE_2805	606	TVAG_228300	85.535	78.5479	60S ribosomal protein L12, putative [Trichomonas vaginalis G3]	109.806	44.4449	24.4816	122.909	107.222	346.632	890.264	0	106.349	60.4668	0	7.9762	0	223.209	64.8782	103.189	26.6237	39.2989	0	60.2755	115.099	33.5942	0	0	103.613
NODE_892	1008	TVAG_244120	46.646	96.627	adseverin, putative [Trichomonas vaginalis G3]	0	11.1112	0	455.485	0	51.9949	0	802.766	0	60.4668	1057.96	31.9048	0	0	0	0	12.1017	0	0	0	0	0	0	0	103.491
NODE_708	1121	TVAG_366380	75.691	96.2533	hypothetical protein TVAG_366380 [Trichomonas vaginalis G3]	0	0	0	0	0	0	0	0	0	0	0	3.9881	0	669.626	0	0	4.84067	0	0	301.377	1166.33	335.942	0	0	103.421
NODE_455	1337	TVAG_177180	69.359	94.3904	coronin, putative [Trichomonas vaginalis G3]	0	11.1112	0	173.518	0	34.6632	4.23935	931.883	0	60.4668	1195.95	3.9881	0	0	0	0	26.6237	0	0	0	0	33.5942	0	0	103.168
NODE_431	1358	TVAG_456920	98.077	91.8262	beta-tubulin, putative [Trichomonas vaginalis G3]	0	969.455	0	144.599	0	86.6581	0	0	0	0	0	749.763	0	0	194.635	0	324.325	0	0	0	0	0	0	0	102.893
NODE_673	1143	TVAG_369030	74.925	87.839	Clathrin and VPS domain-containing protein [Trichomonas vaginalis	164.708	69.4452	0	86.7591	223.38	519.949	466.329	0	35.4497	0	0	7.9762	0	173.607	32.4391	206.377	121.017	235.793	0	0	122.772	0	0	0	102.75
NODE_2484	637	TVAG_163450	89.062	90.2669	40S ribosomal protein S5, putative [Trichomonas vaginalis G3]	54.9028	41.6671	0	93.989	107.222	433.291	682.536	0	70.8994	60.4668	0	15.9524	0	372.015	64.8782	103.189	55.6677	78.5978	0	30.1377	115.099	0	0	75.253	102.323
NODE_7291	402	TVAG_459130	72.131	90.796	profilin, putative [Trichomonas vaginalis G3]	54.9028	75.0008	0	238.588	268.056	277.306	983.53	0	0	60.4668	0	0	0	99.2039	0	0	94.3931	117.897	0	30.1377	69.0592	0	86.7717	0	102.305
NODE_15140	272	TVAG_005910	76.667	98.8971	ribosomal protein L8, putative [Trichomonas vaginalis G3]	0	616.674	0	253.047	8.93519	381.296	0	0	0	0	22.9991	713.87	0	0	129.756	0	319.484	0	0	0	7.67324	0	0	0	102.239
NODE_4580	496	TVAG_459170	80	90.5242	hypothetical protein TVAG_459170 [Trichomonas vaginalis G3]	109.806	102.779	0	325.347	303.797	0	958.094	157.185	0	0	114.995	23.9286	0	74.4029	0	51.5943	229.932	0	0	0	0	0	0	0	102.161
NODE_841	1039	TVAG_534540	67.169	95.4764	L-lactate dehydrogenase, putative [Trichomonas vaginalis G3]	0	27.7781	0	166.288	0	17.3316	16.9574	1319.23	0	60.4668	620.975	3.9881	0	0	0	51.5943	123.437	0	0	0	0	0	0	37.6265	101.903
NODE_3793	536	TVAG_341090	85.714	86.0075	ribosomal protein S13p/S18e, putative [Trichomonas vaginalis G3]	0	61.1118	0	209.668	187.639	363.964	826.674	0	35.4497	60.4668	0	7.9762	0	74.4029	129.756	51.5943	45.9864	196.495	0	0	153.465	0	0	37.6265	101.761
NODE_4292	510	TVAG_276360	77.64	94.5098	60S ribosomal protein L15-1, putative [Trichomonas vaginalis G3]	0	2.77781	48.9632	7.22993	607.593	0	1276.05	0	141.799	0	0	0	90.8678	0	0	0	29.044	0	0	30.1377	7.67324	33.5942	43.3858	112.88	101.333
NODE_6966	411	TVAG_212500	62.222	98.2968	ATP-dependent Zn protease, putative [Trichomonas vaginalis G3]	0	0	0	0	0	0	0	0	0	0	0	0	0	0	0	0	0	78.5978	0	2350.74	0	0	0	0	101.223
NODE_3867	532	TVAG_213710	67.956	99.6241	phosphoenol pyruvate carboxykinase, putative [Trichomonas vaginalis	0	0	146.89	0	294.861	34.6632	72.069	33.6825	106.349	0	91.9963	0	726.942	49.6019	97.3173	154.783	0	196.495	0	0	0	235.16	173.543	0	100.598
NODE_12320	305	TVAG_394640	47.959	96.0656	PEP-utilizing enzyme, mobile domain containing protein [Trichomonas	0	0	0	0	0	0	0	0	0	0	0	0	45.4339	0	0	722.32	0	668.081	0	30.1377	0	0	43.3858	903.036	100.516
NODE_2116	679	TVAG_497370	76.889	99.2636	triosephosphate isomerase, putative [Trichomonas vaginalis G3]	0	769.453	0	144.599	8.93519	242.643	0	0	0	0	0	510.477	0	0	227.074	0	508.27	0	0	0	0	0	0	0	100.477
NODE_2326	653	TVAG_098450	79.024	94.0276	40S ribosomal protein S4-C, putative [Trichomonas vaginalis G3]	109.806	86.1121	0	303.657	411.019	0	796.999	196.481	0	0	160.994	3.9881	0	0	0	0	341.267	0	0	0	0	0	0	0	100.43
NODE_4749	488	TVAG_422780	55.782	90.1639	alcohol dehydrogensae, putative [Trichomonas vaginalis G3]	0	0	0	0	26.8056	17.3316	0	0	0	0	0	0	817.81	124.005	194.635	412.754	0	78.5978	107.481	120.551	0	167.971	303.701	37.6265	100.386
NODE_10262	337	TVAG_185180	84.762	93.1751	60S ribosomal protein L19-3, putative [Trichomonas vaginalis G3]	0	63.8896	48.9632	144.599	178.704	346.632	822.435	0	0	60.4668	0	0	0	148.806	64.8782	0	60.5084	196.495	0	60.2755	199.504	0	0	0	99.8398
NODE_4340	508	TVAG_264700	100	88.9764	polyubiquitin, putative [Trichomonas vaginalis G3]	0	41.6671	0	86.7591	0	17.3316	16.9574	763.47	0	120.934	1218.95	23.9286	0	24.801	0	0	77.4507	0	0	0	0	0	0	0	99.6771
NODE_4605	495	TVAG_178000	76.259	84.0404	ribosomal protein L23, putative [Trichomonas vaginalis G3]	109.806	75.0008	0	101.219	205.509	363.964	818.195	0	35.4497	0	0	11.9643	0	148.806	64.8782	51.5943	67.7694	157.196	0	0	130.445	0	43.3858	0	99.3826
NODE_4082	521	TVAG_031980	29.545	74.6641	flavodoxin family protein [Trichomonas vaginalis G3]	603.931	8.33343	24.4816	86.7591	44.676	155.985	0	0	425.396	544.201	275.989	19.9405	0	49.6019	0	51.5943	0	0	0	60.2755	30.693	0	0	0	99.2441
NODE_7099	407	TVAG_164700	84.496	94.8403	ribosomal protein S15a, putative [Trichomonas vaginalis G3]	0	0	146.89	0	428.889	0	1131.91	0	35.4497	0	0	0	136.302	0	129.756	0	2.42033	0	0	180.826	0	0	0	188.133	99.1906
NODE_2914	597	TVAG_437410	50.251	99.8325	pyruvate, phosphate dikinase family protein [Trichomonas vaginalis	0	0	0	0	71.4815	0	105.984	0	0	0	0	187.441	45.4339	0	1297.56	670.725	0	0	0	0	0	0	0	0	99.1096
NODE_95	2367	TVAG_096520	68.394	99.7043	pyruvate:ferredoxin oxidoreductase D [Trichomonas vaginalis G3]	54.9028	36.1115	0	607.314	536.112	0	470.568	269.46	0	0	183.993	3.9881	0	24.801	0	0	188.786	0	0	0	0	0	0	0	99.0015
NODE_3935	528	TVAG_161300	71.687	94.1288	iron-containing superoxide dismutase [Trichomonas vaginalis G3]	0	22.2225	0	303.657	0	0	0	1178.89	0	241.867	505.98	11.9643	0	0	0	0	65.349	0	0	0	0	0	43.3858	0	98.8881
NODE_45	2882	TVAG_379760	30.892	86.9882	Clan SB, family S8, subtilisin-like serine peptidase [Trichomonas	0	8.33343	0	216.898	0	121.321	0	1083.45	0	120.934	574.977	15.9524	0	0	0	51.5943	133.118	0	0	0	0	0	0	37.6265	98.5087
NODE_2438	641	TVAG_190280	73.964	78.9392	ribosomal protein L13e, putative [Trichomonas vaginalis G3]	109.806	41.6671	0	130.139	89.3519	329.301	686.775	0	0	60.4668	0	3.9881	0	148.806	0	0	26.6237	392.989	0	0	176.485	0	86.7717	75.253	98.2676
NODE_2725	612	TVAG_228300	85.625	78.268	60S ribosomal protein L12, putative [Trichomonas vaginalis G3]	54.9028	27.7781	48.9632	130.139	125.093	173.316	852.11	0	70.8994	0	0	15.9524	0	248.01	97.3173	0	53.2474	196.495	0	30.1377	176.485	0	0	37.6265	97.4363
NODE_4868	483	TVAG_096520	51.049	87.3706	pyruvate:ferredoxin oxidoreductase D [Trichomonas vaginalis G3]	0	0	0	0	0	0	0	0	0	0	0	0	0	0	324.391	2012.18	0	0	0	0	0	0	0	0	97.357
NODE_7986	384	TVAG_397610	91.339	98.9583	cytoplasmic heat shock protein 70 [Trichomonas vaginalis G3]	54.9028	8.33343	0	115.679	71.4815	415.959	402.739	0	35.4497	60.4668	0	0	0	967.238	0	0	96.8134	39.2989	0	30.1377	0	0	0	37.6265	97.3385
NODE_75	2578	TVAG_276410	85.612	97.8278	hypothetical protein TVAG_276410 [Trichomonas vaginalis G3]	54.9028	130.557	0	412.106	571.852	0	343.388	314.37	0	0	68.9972	3.9881	0	0	0	0	319.484	78.5978	0	0	0	33.5942	0	0	97.1599
NODE_1718	750	TVAG_249740	59.447	86.6667	ribosomal protein L10a [Trichomonas vaginalis G3]	0	652.785	0	137.369	0	242.643	0	0	0	0	0	753.751	0	0	227.074	0	275.918	39.2989	0	0	0	0	0	0	97.0349
NODE_5477	459	TVAG_013320	63.158	99.1285	elongation factor 1 alpha [Trichomonas vaginalis G3]	0	0	0	0	17.8704	138.653	8.47871	0	0	0	0	0	454.339	24.801	0	0	0	0	0	391.79	7.67324	100.783	390.472	790.157	96.8757
NODE_5968	442	TVAG_388060	68.027	96.8326	surfactant B protein, putative [Trichomonas vaginalis G3]	0	77.7786	0	231.358	384.213	554.612	305.233	0	70.8994	120.934	0	3.9881	0	49.6019	32.4391	0	55.6677	235.793	0	30.1377	84.4057	0	86.7717	0	96.8264
NODE_3512	553	TVAG_206300	71.429	98.5533	hypothetical protein TVAG_206300 [Trichomonas vaginalis G3]	0	513.895	0	122.909	0	329.301	0	0	0	0	0	634.108	0	0	389.269	51.5943	225.091	0	53.7403	0	0	0	0	0	96.6628
NODE_1036	943	TVAG_298080	73.09	95.6522	Clan CA, family C1, cathepsin L-like cysteine peptidase	0	41.6671	0	419.336	0	173.316	4.23935	679.264	0	181.4	620.975	0	0	0	0	0	67.7694	0	53.7403	0	0	0	0	75.253	96.54
NODE_3895	530	TVAG_484340	42.254	80.1887	4-alpha-glucanotransferase family protein [Trichomonas vaginalis	0	25.0003	0	79.5292	0	0	8.47871	129.116	0	0	528.979	15.9524	681.508	0	0	0	4.84067	0	0	60.2755	0	67.1885	0	714.904	96.4905
NODE_4231	513	TVAG_383940	44	99.2203	Phosphoglycerate kinase, putative [Trichomonas vaginalis G3]	0	0	0	0	0	0	0	0	0	0	0	0	0	0	1200.25	515.943	0	117.897	0	0	0	134.377	43.3858	301.012	96.3692
NODE_1315	844	TVAG_025980	75.801	99.763	glutamate dehydrogenase, putative [Trichomonas vaginalis G3]	0	397.227	0	144.599	0	190.648	0	0	0	0	0	761.727	0	0	583.904	0	220.25	0	0	0	0	0	0	0	95.7648
NODE_2179	671	TVAG_272360	83.92	88.8227	Rac1, putative [Trichomonas vaginalis G3]	109.806	75.0008	24.4816	151.828	402.084	294.638	415.457	0	0	0	0	3.9881	0	347.214	64.8782	0	118.596	157.196	0	0	92.0789	0	0	37.6265	95.6197
NODE_666	1151	TVAG_476810	76.216	96.351	ribosomal protein, putative [Trichomonas vaginalis G3]	109.806	36.1115	0	404.876	455.695	51.9949	538.398	213.323	0	0	91.9963	3.9881	0	0	0	0	384.833	0	0	0	0	0	0	0	95.4592
NODE_1142	902	TVAG_126970	70.667	99.6674	GDP dissociation inhibitor family protein [Trichomonas vaginalis	0	0	0	0	0	0	0	5.61375	0	0	0	0	0	148.806	0	0	0	0	0	331.515	1434.9	369.537	0	0	95.432
NODE_1741	746	TVAG_126970	77.016	99.5979	GDP dissociation inhibitor family protein [Trichomonas vaginalis	0	113.89	24.4816	469.945	545.047	0	559.595	286.301	0	60.4668	22.9991	0	0	0	0	0	203.308	0	0	0	0	0	0	0	95.2514
NODE_8434	374	TVAG_094730	83.486	87.1658	ribosomal protein L34e, putative [Trichomonas vaginalis G3]	0	111.112	0	144.599	116.158	311.969	835.153	0	70.8994	0	0	0	0	49.6019	194.635	0	38.7254	196.495	0	30.1377	138.118	0	0	37.6265	94.8012
NODE_8779	366	TVAG_197730	76.923	74.3169	hypothetical protein TVAG_197730 [Trichomonas vaginalis G3]	0	0	73.4448	0	53.6112	0	1076.8	0	0	0	0	0	499.773	24.801	0	0	4.84067	0	0	120.551	0	33.5942	86.7717	301.012	94.7998
NODE_1075	931	TVAG_040090	83.673	94.6294	cysteine synthases family protein [Trichomonas vaginalis G3]	0	122.224	0	477.175	500.371	0	525.68	342.439	35.4497	0	91.9963	0	0	0	0	0	174.264	0	0	0	0	0	0	0	94.5666
NODE_5377	463	TVAG_038440	77.241	89.2009	fructose-1,6-bisphosphate aldolase, putative [Trichomonas vaginalis	54.9028	86.1121	24.4816	0	0	17.3316	4.23935	22.455	35.4497	0	137.994	187.441	90.8678	24.801	194.635	309.566	26.6237	275.092	322.442	271.24	15.3465	33.5942	130.157	0	94.3655
NODE_9662	348	TVAG_110530	88.696	98.8506	ribosomal protein S10p/S20e, putative [Trichomonas vaginalis G3]	164.708	36.1115	97.9264	137.369	116.158	138.653	775.802	0	35.4497	0	0	3.9881	0	173.607	162.195	51.5943	53.2474	157.196	0	0	115.099	0	43.3858	0	94.2704
NODE_4504	500	TVAG_464120	92.063	75.4	ribosomal protein S14, putative [Trichomonas vaginalis G3]	109.806	83.3343	48.9632	202.438	142.963	225.311	737.648	0	0	0	0	3.9881	0	99.2039	97.3173	0	55.6677	157.196	0	30.1377	214.851	0	43.3858	0	93.8421
NODE_1501	797	TVAG_306190	76.098	77.0389	ribosomal protein, putative [Trichomonas vaginalis G3]	109.806	547.228	0	159.058	8.93519	294.638	0	5.61375	0	0	0	697.917	90.8678	0	64.8782	0	234.772	0	0	0	0	0	0	37.6265	93.8059
NODE_3466	556	TVAG_319220	84.058	74.2806	ribosomal protein S24e, putative [Trichomonas vaginalis G3]	109.806	36.1115	0	108.449	116.158	294.638	724.93	0	35.4497	0	0	3.9881	0	148.806	97.3173	51.5943	58.088	235.793	0	30.1377	153.465	0	43.3858	0	93.6715
NODE_1570	782	TVAG_480600	76.098	78.5166	ribosomal protein, putative [Trichomonas vaginalis G3]	0	619.451	0	159.058	0	398.627	0	0	0	0	0	721.846	0	0	129.756	0	217.83	0	0	0	0	0	0	0	93.6071
NODE_1177	892	TVAG_426660	51.678	99.1031	Clan CD, family C13, asparaginyl endopeptidase-like cysteine	0	544.45	0	65.0693	0	207.979	0	0	0	60.4668	0	358.929	45.4339	0	389.269	0	486.487	0	0	0	0	33.5942	43.3858	0	93.1277
NODE_871	1018	TVAG_476810	65.089	99.2141	ribosomal protein, putative [Trichomonas vaginalis G3]	0	286.114	0	65.0693	0	329.301	0	0	0	0	0	299.107	0	0	194.635	0	246.874	0	0	150.689	521.78	134.377	0	0	92.8311
NODE_3412	560	TVAG_461620	49.727	97.3214	Oxidoreductase family, NAD-binding Rossmann fold containing protein	0	0	0	0	0	0	0	0	0	0	0	0	45.4339	173.607	194.635	309.566	0	196.495	0	241.102	23.0197	201.565	607.402	225.759	92.441
NODE_1085	925	TVAG_456920	98.701	99.7838	beta-tubulin, putative [Trichomonas vaginalis G3]	54.9028	2.77781	0	7.22993	0	0	0	0	0	0	0	15.9524	0	446.417	0	0	16.9423	0	0	180.826	1020.54	470.319	0	0	92.3296
NODE_4706	490	TVAG_353710	67.969	78.1633	ribosomal protein L14, putative [Trichomonas vaginalis G3]	0	58.334	0	101.219	62.5464	207.979	559.595	0	106.349	60.4668	0	7.9762	0	372.015	97.3173	0	58.088	392.989	0	30.1377	92.0789	0	0	0	91.9621
NODE_919	996	TVAG_090100	65.705	93.8755	Clan CA, family C1, cathepsin L-like cysteine peptidase	0	27.7781	24.4816	187.978	0	51.9949	0	881.359	0	60.4668	666.973	19.9405	0	0	32.4391	0	96.8134	0	0	0	0	33.5942	0	112.88	91.5291
NODE_3076	585	TVAG_098450	67.816	89.0598	40S ribosomal protein S4-C, putative [Trichomonas vaginalis G3]	0	0	0	0	428.889	0	869.068	5.61375	0	0	0	0	408.905	24.801	64.8782	0	4.84067	0	0	30.1377	0	0	130.157	225.759	91.3771
NODE_3866	532	TVAG_107720	58.046	97.9323	ribosomal protein L10a [Trichomonas vaginalis G3]	0	0	24.4816	0	455.695	0	741.887	0	212.698	60.4668	0	0	318.037	0	32.4391	0	16.9423	0	0	30.1377	0	67.1885	43.3858	188.133	91.3122
NODE_5089	473	TVAG_110140	95.385	82.241	ubiquitin, putative [Trichomonas vaginalis G3]	0	69.4452	97.9264	173.518	53.6112	277.306	669.818	0	141.799	0	22.9991	3.9881	0	272.811	32.4391	0	36.305	78.5978	0	90.4132	92.0789	0	0	75.253	91.1795
NODE_5239	468	TVAG_021440	99.281	88.8889	Histone H2A-IV, putative [Trichomonas vaginalis G3]	0	55.5562	0	101.219	196.574	398.627	686.775	0	0	181.4	0	7.9762	45.4339	148.806	162.195	0	53.2474	39.2989	0	30.1377	76.7324	0	0	0	90.9992
NODE_9480	352	TVAG_230580	54.348	78.125	pyruvate:ferredoxin oxidoreductase BI [Trichomonas vaginalis G3]	54.9028	5.55562	0	14.4599	0	51.9949	42.3935	28.0688	70.8994	0	45.9982	0	45.4339	74.4029	32.4391	154.783	4.84067	78.5978	913.586	301.377	7.67324	33.5942	216.929	0	90.7471
NODE_6500	424	TVAG_437410	85.816	99.5283	pyruvate, phosphate dikinase family protein [Trichomonas vaginalis	0	36.1115	0	137.369	134.028	277.306	784.28	0	35.4497	0	0	3.9881	0	148.806	97.3173	51.5943	84.7117	196.495	0	0	145.792	0	43.3858	0	90.6931
NODE_7598	394	TVAG_035410	59.677	94.1624	hypothetical protein TVAG_035410 [Trichomonas vaginalis G3]	109.806	16.6669	97.9264	101.219	142.963	225.311	1013.21	0	35.4497	181.4	0	0	0	148.806	32.4391	0	24.2033	0	0	0	46.0395	0	0	0	90.6431
NODE_7360	400	TVAG_497090	51.282	87.5	eukaryotic translation initiation factor, putative [Trichomonas	0	0	0	0	0	69.3265	8.47871	101.048	0	0	0	0	227.169	24.801	64.8782	51.5943	0	157.196	429.923	60.2755	15.3465	839.856	86.7717	37.6265	90.5954
NODE_10967	325	TVAG_388060	61.682	98.4615	surfactant B protein, putative [Trichomonas vaginalis G3]	0	38.8893	0	289.197	259.121	155.985	415.457	0	70.8994	0	0	3.9881	0	74.4029	32.4391	0	79.871	117.897	0	90.4132	237.871	0	0	301.012	90.3101
NODE_389	1401	TVAG_076260	38.443	86.8665	Major Facilitator Superfamily protein [Trichomonas vaginalis G3]	0	2.77781	0	79.5292	0	0	4.23935	1336.07	0	120.934	206.992	0	0	0	0	309.566	101.654	0	0	0	0	0	0	0	90.0735
NODE_227	1723	TVAG_183790	83.039	98.491	AP65-3 adhesin [Trichomonas vaginalis G3]	0	8.33343	0	115.679	44.676	0	29.6755	1032.93	0	120.934	689.972	3.9881	0	0	0	0	113.756	0	0	0	0	0	0	0	89.9977
NODE_1282	854	TVAG_360920	44.275	91.5691	hypothetical protein TVAG_360920 [Trichomonas vaginalis G3]	0	25.0003	0	281.967	0	69.3265	8.47871	988.02	0	0	597.976	47.8572	0	0	0	0	133.118	0	0	0	0	0	0	0	89.656
NODE_3414	560	TVAG_379530	57.386	92.5	DNA-directed RNA polymerase, beta subunit family protein	0	0	0	0	0	0	0	5.61375	0	0	0	0	318.037	0	129.756	0	0	39.2989	376.182	0	7.67324	1075.02	86.7717	112.88	89.6345
NODE_5375	463	TVAG_228640	88.372	83.3693	Histone H2B, putative [Trichomonas vaginalis G3]	0	730.564	0	57.8394	0	173.316	0	0	0	0	0	666.013	136.302	0	64.8782	0	312.223	0	0	0	0	0	0	0	89.214
NODE_3870	532	TVAG_146860	33.333	90.6015	CAMK family protein kinase [Trichomonas vaginalis G3]	274.514	33.3337	24.4816	137.369	62.5464	242.643	8.47871	39.2963	35.4497	665.135	206.992	7.9762	0	24.801	0	154.783	4.84067	39.2989	107.481	0	0	33.5942	0	37.6265	89.1933
NODE_2385	647	TVAG_163450	87.047	89.3354	40S ribosomal protein S5, putative [Trichomonas vaginalis G3]	0	94.4455	0	368.726	142.963	34.6632	504.483	404.19	0	0	321.987	11.9643	0	0	0	0	251.715	0	0	0	0	0	0	0	88.9641
NODE_1629	771	TVAG_454380	68.644	91.6991	14-3-3 protein [Trichomonas vaginalis G3]	0	686.119	0	65.0693	0	225.311	0	0	35.4497	0	0	522.441	0	0	291.952	0	307.383	0	0	0	0	0	0	0	88.9052
NODE_1673	761	TVAG_379260	69.6	98.4231	40S ribosomal protein S4-C, putative [Trichomonas vaginalis G3]	0	552.784	24.4816	144.599	0	259.974	0	0	0	0	0	570.298	0	0	259.513	0	319.484	0	0	0	0	0	0	0	88.7972
NODE_2057	687	TVAG_005910	76.577	96.7977	ribosomal protein L8, putative [Trichomonas vaginalis G3]	0	91.6677	0	0	0	34.6632	0	0	0	0	0	43.8691	0	74.4029	162.195	0	19.3627	0	0	361.653	1074.25	268.754	0	0	88.7842
NODE_1043	941	TVAG_298080	65.32	94.2614	Clan CA, family C1, cathepsin L-like cysteine peptidase	0	430.56	0	65.0693	0	69.3265	0	0	0	0	0	438.691	272.603	24.801	421.708	0	406.616	0	0	0	0	0	0	0	88.724
NODE_1948	704	TVAG_385340	76.496	99.5739	Clan CD, family C13, asparaginyl endopeptidase-like cysteine	0	108.335	0	253.047	241.25	433.291	296.755	0	35.4497	60.4668	0	3.9881	0	148.806	64.8782	0	99.2337	275.092	0	30.1377	76.7324	0	0	0	88.6443
NODE_3003	590	TVAG_365520	47.368	96.4407	glucosamine-6-phosphate isomerase family protein [Trichomonas	54.9028	8.33343	24.4816	0	107.222	0	8.47871	0	425.396	0	22.9991	3.9881	908.678	24.801	32.4391	257.971	0	117.897	53.7403	0	0	0	0	75.253	88.6076
NODE_6706	418	TVAG_495790	35.606	92.3445	surface antigen BspA-like [Trichomonas vaginalis G3]	0	0	0	0	17.8704	0	0	0	0	0	0	0	227.169	24.801	0	103.189	0	0	53.7403	693.168	15.3465	537.508	0	451.518	88.5129
NODE_2860	602	TVAG_228780	77.665	98.0066	alcohol dehydrogenase 1, putative [Trichomonas vaginalis G3]	0	0	0	0	0	0	4.23935	0	0	0	0	0	908.678	24.801	32.4391	412.754	0	196.495	161.221	120.551	7.67324	100.783	0	150.506	88.3392
NODE_7640	393	TVAG_410260	50.877	86.0051	Clan CA, family C1, cathepsin L-like cysteine peptidase	0	0	0	0	17.8704	0	93.2658	0	0	0	0	0	408.905	0	162.195	361.16	0	78.5978	429.923	150.689	61.3859	0	130.157	225.759	88.3295
NODE_1015	953	TVAG_242960	65.3	99.6852	pyruvate:ferredoxin oxidoreductase BII [Trichomonas vaginalis G3]	0	0	97.9264	0	419.954	0	1089.51	5.61375	177.248	0	0	0	136.302	24.801	32.4391	0	4.84067	0	0	90.4132	0	0	0	37.6265	88.1949
NODE_6471	425	TVAG_383350	50	70.3529	GTP-binding protein YPTM2, putative [Trichomonas vaginalis G3]	0	25.0003	0	0	8.93519	0	46.6329	0	0	0	0	0	454.339	49.6019	0	51.5943	9.68134	196.495	429.923	180.826	46.0395	33.5942	130.157	451.518	88.0974
NODE_10329	336	TVAG_064320	87.059	75.5952	ribosomal protein S27, putative [Trichomonas vaginalis G3]	54.9028	30.5559	24.4816	180.748	151.898	363.964	657.1	0	0	120.934	0	0	0	99.2039	64.8782	0	79.871	117.897	0	0	84.4057	0	43.3858	37.6265	87.9938
NODE_2745	611	TVAG_025980	58.228	77.4141	glutamate dehydrogenase, putative [Trichomonas vaginalis G3]	0	0	0	57.8394	339.537	17.3316	33.9148	44.91	35.4497	665.135	45.9982	3.9881	136.302	644.825	0	0	9.68134	0	0	30.1377	7.67324	0	0	37.6265	87.9312
NODE_14940	274	TVAG_318710	59.756	88.3212	ribosomal protein L6, putative [Trichomonas vaginalis G3]	219.611	80.5565	0	303.657	125.093	0	390.021	325.598	0	0	252.99	51.8453	0	148.806	0	0	200.888	0	0	0	0	0	0	0	87.461
NODE_4987	478	TVAG_430670	38.365	99.5816	adenosine deaminase family protein [Trichomonas vaginalis G3]	164.708	0	73.4448	0	26.8056	0	16.9574	0	0	0	0	7.9762	181.736	124.005	0	154.783	0	196.495	161.221	241.102	23.0197	167.971	477.244	75.253	87.1967
NODE_327	1495	TVAG_385330	56.065	72.5753	Polyadenylate-binding protein, putative [Trichomonas vaginalis G3]	0	11.1112	0	253.047	0	51.9949	12.7181	729.788	0	181.4	735.971	27.9167	0	0	0	0	82.2914	0	0	0	0	0	0	0	86.9266
NODE_316	1511	TVAG_056190	60.041	97.4189	Clan MH, family M20, peptidase T-like metallopeptidase [Trichomonas	0	11.1112	0	202.438	0	51.9949	4.23935	847.676	0	181.4	689.972	15.9524	0	0	0	0	43.566	0	0	0	0	0	0	37.6265	86.9157
NODE_4480	501	TVAG_273980	34.375	76.4471	hypothetical protein TVAG_273980 [Trichomonas vaginalis G3]	0	11.1112	0	144.599	0	0	4.23935	1218.18	0	241.867	275.989	0	0	0	0	103.189	77.4507	0	0	0	0	0	0	0	86.5262
NODE_119	2185	TVAG_172140	64.583	84.9428	ABC transporter family protein [Trichomonas vaginalis G3]	0	0	0	209.668	0	103.99	4.23935	982.407	0	0	712.971	0	0	0	0	0	62.9287	0	0	0	0	0	0	0	86.5085
NODE_1456	809	TVAG_040090	78.014	99.2583	cysteine synthases family protein [Trichomonas vaginalis G3]	0	0	0	115.679	62.5464	86.6581	169.574	0	0	0	0	0	0	1215.25	0	206.377	99.2337	117.897	0	0	0	0	0	0	86.3839
NODE_5242	468	TVAG_150940	63.309	88.8889	Cofilin/tropomyosin-type actin-binding protein [Trichomonas	0	27.7781	24.4816	202.438	0	51.9949	8.47871	690.491	0	60.4668	873.965	7.9762	0	0	0	0	48.4067	0	0	0	0	33.5942	0	37.6265	86.1541
NODE_13118	295	TVAG_022100	89.744	78.9831	40S ribosomal protein S21, putative [Trichomonas vaginalis G3]	109.806	77.7786	0	224.128	116.158	155.985	593.51	0	0	0	0	0	0	248.01	0	154.783	58.088	157.196	0	60.2755	107.425	0	0	0	85.9642
NODE_2605	624	TVAG_320720	43.59	73.8782	uracil-DNA glycosylase family protein [Trichomonas vaginalis G3]	0	0	0	0	0	0	0	0	0	0	0	0	318.037	0	64.8782	51.5943	7.261	196.495	1397.25	0	23.0197	0	0	0	85.7722
NODE_186	1857	TVAG_151830	80.906	99.7846	Dihydroorotate dehydrogenase family protein [Trichomonas vaginalis	109.806	30.5559	0	318.117	151.898	450.622	199.25	0	35.4497	60.4668	0	7.9762	0	74.4029	162.195	103.189	101.654	78.5978	0	60.2755	69.0592	0	0	37.6265	85.4642
NODE_675	1141	TVAG_183300	76.819	97.4584	aminotransferase, class V family protein [Trichomonas vaginalis	0	19.4447	24.4816	224.128	0	34.6632	4.23935	471.555	0	181.4	1034.96	23.9286	0	0	0	0	29.044	0	0	0	0	0	0	0	85.3268
NODE_836	1042	TVAG_198110	66.859	99.5202	pyruvate:ferredoxin oxidoreductase A [Trichomonas vaginalis G3]	0	0	0	0	0	0	4.23935	0	0	0	0	0	0	372.015	0	0	0	0	0	60.2755	1174.01	436.725	0	0	85.3025
NODE_4006	524	TVAG_137880	76.647	95.4198	cytosolic cyclophilin, putative [Trichomonas vaginalis G3]	0	636.118	73.4448	57.8394	0	173.316	0	0	0	0	0	594.227	45.4339	0	227.074	0	232.352	0	0	0	0	0	0	0	84.9919
NODE_1513	794	TVAG_159370	63.598	90.1763	ribosomal protein L30p/L7e, putative [Trichomonas vaginalis G3]	0	672.23	0	180.748	8.93519	225.311	0	0	0	0	0	634.108	0	0	64.8782	0	251.715	0	0	0	0	0	0	0	84.9135
NODE_566	1228	TVAG_320780	77.525	96.6612	malic enzyme, putative [Trichomonas vaginalis G3]	109.806	52.7784	0	455.485	321.667	0	449.372	185.254	106.349	0	183.993	27.9167	0	0	0	0	145.22	0	0	0	0	0	0	0	84.91
NODE_645	1167	TVAG_397250	54.987	95.03	hypothetical protein TVAG_397250 [Trichomonas vaginalis G3]	0	116.668	24.4816	383.186	107.222	0	428.175	196.481	0	0	68.9972	7.9762	0	0	0	0	704.317	0	0	0	0	0	0	0	84.896
NODE_3488	555	TVAG_038530	57.062	95.4955	carbamoyl transferase Z4209 , putative [Trichomonas vaginalis G3]	109.806	0	0	21.6898	0	259.974	72.069	11.2275	283.597	60.4668	114.995	23.9286	227.169	0	0	0	2.42033	275.092	322.442	60.2755	7.67324	134.377	43.3858	0	84.6079
NODE_698	1126	TVAG_344880	84.573	96.6252	NADP-dependent alcohol dehydrogenase, putative [Trichomonas	0	0	0	137.369	0	17.3316	12.7181	802.766	0	60.4668	689.972	7.9762	0	0	0	0	225.091	0	0	0	0	0	0	75.253	84.5393
NODE_4522	499	TVAG_479540	63.946	88.1764	phosphoenol pyruvate carboxykinase, putative [Trichomonas vaginalis	0	38.8893	881.338	7.22993	232.315	675.933	50.8722	0	0	60.4668	0	27.9167	0	0	0	0	0	0	53.7403	0	0	0	0	0	84.5292
NODE_774	1076	TVAG_429360	78.344	87.4535	guanine nucleotide-binding protein beta subunit, putative	0	8.33343	0	260.277	0	51.9949	0	724.174	0	0	850.966	15.9524	0	0	0	0	82.2914	0	0	0	0	33.5942	0	0	84.4826
NODE_2591	625	TVAG_196620	43.415	95.36	hypothetical protein TVAG_196620 [Trichomonas vaginalis G3]	0	30.5559	0	318.117	0	0	4.23935	926.269	0	120.934	298.988	19.9405	45.4339	0	0	0	157.322	0	0	0	0	67.1885	0	37.6265	84.4422
NODE_4404	505	TVAG_185180	84.768	89.505	60S ribosomal protein L19-3, putative [Trichomonas vaginalis G3]	109.806	75.0008	0	173.518	169.769	363.964	686.775	0	0	0	0	0	0	148.806	64.8782	51.5943	48.4067	78.5978	0	0	53.7127	0	0	0	84.3678
NODE_3310	567	TVAG_067980	61.17	99.2945	60S ribosomal protein L7-2, putative [Trichomonas vaginalis G3]	0	0	48.9632	0	446.76	0	992.009	0	0	0	0	0	45.4339	0	32.4391	0	4.84067	0	0	0	23.0197	0	43.3858	376.265	83.8798
NODE_1259	862	TVAG_162680	87.611	78.5383	hypothetical protein TVAG_162680 [Trichomonas vaginalis G3]	0	33.3337	73.4448	130.139	196.574	225.311	568.073	0	212.698	60.4668	0	11.9643	0	198.408	64.8782	0	36.305	0	0	0	161.138	0	0	37.6265	83.765
NODE_1674	761	TVAG_098450	69.841	99.2116	40S ribosomal protein S4-C, putative [Trichomonas vaginalis G3]	0	5.55562	0	0	0	0	0	0	0	0	0	0	0	148.806	0	0	0	0	0	391.79	1289.1	167.971	0	0	83.4678
NODE_215	1762	TVAG_437410	80	97.8434	pyruvate, phosphate dikinase family protein [Trichomonas vaginalis	164.708	44.4449	24.4816	224.128	160.833	346.632	563.834	0	35.4497	60.4668	0	0	0	99.2039	32.4391	51.5943	31.4644	39.2989	0	0	122.772	0	0	0	83.4063
NODE_6222	433	TVAG_378980	51.587	78.06	rubrerythrin, putative [Trichomonas vaginalis G3]	384.32	2.77781	0	7.22993	44.676	34.6632	21.1968	0	354.497	483.734	0	3.9881	0	223.209	64.8782	51.5943	4.84067	0	53.7403	30.1377	0	235.16	0	0	83.3601
NODE_90	2394	TVAG_318870	80.253	98.7051	spermatogenesis associated factor, putative [Trichomonas vaginalis	0	11.1112	0	187.978	8.93519	86.6581	21.1968	566.989	0	60.4668	942.962	0	0	0	0	0	12.1017	0	0	0	0	100.783	0	0	83.2992
NODE_4136	518	TVAG_422780	66.667	78.5714	alcohol dehydrogensae, putative [Trichomonas vaginalis G3]	0	0	0	0	0	259.974	0	0	0	0	0	0	408.905	24.801	0	257.971	0	0	0	663.03	15.3465	235.16	130.157	0	83.1394
NODE_2539	631	TVAG_118780	73.203	72.5832	EF hand family protein [Trichomonas vaginalis G3]	0	47.2227	73.4448	72.2993	89.3519	259.974	339.148	0	0	0	0	0	0	421.617	64.8782	0	19.3627	353.69	0	30.1377	222.524	0	0	0	83.0688
NODE_4659	492	TVAG_228640	83.846	78.4553	Histone H2B, putative [Trichomonas vaginalis G3]	54.9028	544.45	0	14.4599	0	34.6632	0	0	0	0	0	586.251	0	0	324.391	0	433.24	0	0	0	0	0	0	0	83.0149
NODE_7937	385	TVAG_318710	68.462	96.3636	ribosomal protein L6, putative [Trichomonas vaginalis G3]	0	97.2233	0	375.956	214.445	34.6632	733.408	78.5925	0	0	206.992	7.9762	0	0	0	0	196.047	0	0	0	0	0	43.3858	0	82.862
NODE_13853	286	TVAG_022100	88.462	81.4685	40S ribosomal protein S21, putative [Trichomonas vaginalis G3]	0	25.0003	73.4448	130.139	98.2871	259.974	525.68	0	141.799	0	0	0	0	74.4029	0	103.189	19.3627	314.391	0	0	184.158	0	0	37.6265	82.8106
NODE_5430	461	TVAG_433790	64.474	98.6985	Clan MH, family M20, peptidase T-like metallopeptidase [Trichomonas	0	0	0	0	0	0	0	0	0	0	0	0	90.8678	0	0	103.189	0	0	0	1687.71	61.3859	0	0	37.6265	82.5326
NODE_12416	304	TVAG_239320	69.048	82.5658	histone H4-3 [Trichomonas vaginalis G3]	0	0	24.4816	0	0	17.3316	0	11.2275	460.846	0	0	3.9881	545.207	24.801	0	0	2.42033	117.897	698.624	30.1377	0	0	43.3858	0	82.5145
NODE_650	1162	TVAG_422780	83.641	97.7625	alcohol dehydrogensae, putative [Trichomonas vaginalis G3]	0	2.77781	0	65.0693	89.3519	450.622	576.552	0	141.799	0	0	0	0	173.607	64.8782	51.5943	45.9864	78.5978	53.7403	0	184.158	0	0	0	82.4472
NODE_786	1071	TVAG_043070	87.73	91.2232	fructose-1,6-bisphosphate aldolase [Trichomonas vaginalis G3]	0	11.1112	0	86.7591	0	51.9949	4.23935	1055.39	0	0	436.983	11.9643	0	0	0	0	135.539	0	107.481	0	0	33.5942	0	37.6265	82.1949
NODE_5744	449	TVAG_241160	62.329	97.3274	malic enzyme, putative [Trichomonas vaginalis G3]	0	0	146.89	0	8.93519	86.6581	0	0	531.745	302.334	0	3.9881	0	0	97.3173	361.16	0	157.196	161.221	0	0	0	0	112.88	82.0968
NODE_2973	592	TVAG_038440	71.066	98.6486	fructose-1,6-bisphosphate aldolase, putative [Trichomonas vaginalis	0	16.6669	146.89	0	35.7408	0	29.6755	0	141.799	0	0	0	90.8678	0	32.4391	0	2.42033	157.196	537.403	120.551	7.67324	604.696	0	37.6265	81.7352
NODE_465	1325	TVAG_456920	96.659	94.7925	beta-tubulin, putative [Trichomonas vaginalis G3]	0	0	0	1923.16	0	0	4.23935	0	0	0	0	0	0	0	0	0	0	0	0	0	0	33.5942	0	0	81.7081
NODE_8480	373	TVAG_191660	41.111	71.3137	hypothetical protein TVAG_191660 [Trichomonas vaginalis G3]	0	0	0	0	0	17.3316	0	0	0	0	22.9991	0	908.678	74.4029	0	0	0	78.5978	0	602.755	92.0789	0	86.7717	75.253	81.6195
NODE_501	1277	TVAG_224980	77.176	99.7651	Clan MH, family M20, peptidase T-like metallopeptidase [Trichomonas	0	47.2227	24.4816	115.679	80.4167	363.964	580.791	0	0	0	0	3.9881	0	74.4029	194.635	51.5943	53.2474	275.092	0	30.1377	61.3859	0	0	0	81.5433
NODE_6002	441	TVAG_462360	36	97.0522	D-isomer specific 2-hydroxyacid dehydrogenase, putative	0	0	0	0	8.93519	34.6632	16.9574	0	0	0	0	7.9762	45.4339	0	64.8782	206.377	12.1017	589.484	53.7403	120.551	46.0395	33.5942	0	714.904	81.4848
NODE_108	2241	TVAG_184320	48.601	73.9848	cytosolic heat shock protein 70, putative [Trichomonas vaginalis	0	16.6669	0	115.679	0	86.6581	8.47871	342.439	0	60.4668	413.983	0	0	0	0	0	907.626	0	0	0	0	0	0	0	81.3332
NODE_732	1106	TVAG_096520	83.424	99.7288	pyruvate:ferredoxin oxidoreductase D [Trichomonas vaginalis G3]	0	27.7781	0	93.989	276.991	294.638	652.861	0	0	60.4668	0	0	0	173.607	0	0	84.7117	39.2989	0	60.2755	99.7522	0	86.7717	0	81.2975
NODE_84	2463	TVAG_074420	73.929	99.2286	calcium motive P-type ATPase, putative [Trichomonas vaginalis G3]	0	19.4447	0	245.817	0	225.311	12.7181	331.211	0	60.4668	850.966	15.9524	0	0	0	0	113.756	0	0	0	0	0	0	75.253	81.2874
NODE_7683	392	TVAG_013330	68.116	99.2347	elongation factor 1 alpha, putative [Trichomonas vaginalis G3]	0	0	342.742	0	8.93519	0	29.6755	0	0	0	0	0	45.4339	24.801	64.8782	51.5943	0	39.2989	214.961	180.826	61.3859	201.565	564.016	112.88	80.9581
NODE_7824	388	TVAG_101690	63.964	84.7938	ribosomal protein L24e, putative [Trichomonas vaginalis G3]	0	500.006	0	65.0693	0	173.316	0	0	0	0	0	590.239	136.302	0	259.513	0	193.627	0	0	0	23.0197	0	0	0	80.8788
NODE_11877	311	TVAG_249740	77.67	99.0354	ribosomal protein L10a [Trichomonas vaginalis G3]	54.9028	58.334	24.4816	245.817	285.926	17.3316	339.148	308.756	0	0	252.99	3.9881	0	0	0	0	314.644	0	0	0	0	33.5942	0	0	80.8298
NODE_1631	770	TVAG_005910	74.026	89.8701	ribosomal protein L8, putative [Trichomonas vaginalis G3]	0	558.34	0	159.058	0	259.974	4.23935	0	0	0	0	570.298	0	0	194.635	0	154.901	0	0	30.1377	0	0	0	0	80.4826
NODE_1488	801	TVAG_265530	48.193	91.6355	hypothetical protein TVAG_265530 [Trichomonas vaginalis G3]	0	183.335	0	383.186	232.315	0	474.808	224.55	0	0	22.9991	7.9762	45.4339	49.6019	0	0	304.962	0	0	0	0	0	0	0	80.382
NODE_88	2411	TVAG_416300	71.769	98.6313	aldehyde oxidase and xanthine dehydrogenase, putative [Trichomonas	0	11.1112	0	245.817	0	69.3265	0	364.894	0	0	1218.95	3.9881	0	0	0	0	14.522	0	0	0	0	0	0	0	80.3588
NODE_608	1199	TVAG_320780	76.081	97.7481	malic enzyme, putative [Trichomonas vaginalis G3]	0	0	146.89	0	437.824	0	941.137	0	141.799	0	0	0	0	0	32.4391	0	4.84067	0	0	60.2755	0	0	86.7717	75.253	80.3012
NODE_787	1071	TVAG_043070	87.423	91.2232	fructose-1,6-bisphosphate aldolase [Trichomonas vaginalis G3]	0	5.55562	0	65.0693	8.93519	51.9949	4.23935	813.994	0	181.4	482.981	11.9643	0	0	0	0	300.122	0	0	0	0	0	0	0	80.2606
NODE_755	1092	TVAG_123260	62.931	95.5128	Aldose 1-epimerase family protein [Trichomonas vaginalis G3]	0	0	0	65.0693	0	17.3316	8.47871	1347.3	0	0	114.995	3.9881	0	0	0	0	256.555	0	0	30.1377	0	0	0	75.253	79.9629
NODE_1879	717	TVAG_202090	53.527	99.8605	Clan CA, family C1, cathepsin L-like cysteine peptidase	54.9028	541.673	0	93.989	0	34.6632	0	0	0	0	0	382.858	45.4339	0	227.074	0	503.43	0	0	0	0	33.5942	0	0	79.9007
NODE_651	1162	TVAG_426660	56.623	97.2461	Clan CD, family C13, asparaginyl endopeptidase-like cysteine	219.611	108.335	0	354.266	411.019	0	233.164	303.143	0	0	91.9963	3.9881	0	0	0	0	191.206	0	0	0	0	0	0	0	79.8637
NODE_5498	458	TVAG_143790	79.866	94.7598	hypothetical protein TVAG_143790 [Trichomonas vaginalis G3]	0	552.784	0	151.828	0	225.311	0	0	0	0	0	554.346	0	0	162.195	0	176.684	39.2989	53.7403	0	0	0	0	0	79.8412
NODE_1084	925	TVAG_039050	69.863	94.5946	Epimerase/dehydratase, putative [Trichomonas vaginalis G3]	0	430.56	0	195.208	0	398.627	0	0	0	0	0	689.941	0	0	0	0	200.888	0	0	0	0	0	0	0	79.801
NODE_736	1104	TVAG_337710	81.044	98.8225	dihydroorotate dehydrogenase family protein [Trichomonas vaginalis	0	22.2225	0	238.588	0	0	0	291.915	0	120.934	1172.95	11.9643	0	0	0	0	12.1017	0	0	0	0	0	43.3858	0	79.7526
NODE_2475	638	TVAG_206300	73.936	88.2445	hypothetical protein TVAG_206300 [Trichomonas vaginalis G3]	0	2.77781	0	0	0	0	4.23935	0	0	0	0	7.9762	0	74.4029	0	0	0	0	0	361.653	1227.72	235.16	0	0	79.747
NODE_4988	478	TVAG_073860	54.037	99.5816	pyruvate, phosphate dikinase family protein [Trichomonas vaginalis	0	0	0	0	0	0	4.23935	0	0	0	0	0	136.302	0	64.8782	51.5943	0	196.495	537.403	180.826	15.3465	436.725	43.3858	225.759	78.8731
NODE_268	1618	TVAG_267950	75.376	98.2077	hypothetical protein TVAG_267950 [Trichomonas vaginalis G3]	54.9028	111.112	0	462.715	473.565	0	186.532	303.143	0	0	45.9982	3.9881	0	0	0	0	249.294	0	0	0	0	0	0	0	78.8021
NODE_315	1512	TVAG_071080	83.503	97.3545	Pyridoxal-phosphate dependent enzyme family protein [Trichomonas	0	0	0	253.047	0	103.99	4.23935	319.984	0	60.4668	942.962	15.9524	0	0	0	103.189	12.1017	0	0	0	0	0	0	75.253	78.7994
NODE_337	1474	TVAG_358110	76.141	97.0149	enolase family protein [Trichomonas vaginalis G3]	0	50.0006	0	296.427	321.667	0	462.09	280.688	0	0	183.993	11.9643	0	49.6019	0	0	229.932	0	0	0	0	0	0	0	78.5984
NODE_1677	760	TVAG_090470	84.127	99.3421	actin [Trichomonas vaginalis G3]	0	0	0	0	0	0	0	0	0	0	0	3.9881	0	173.607	0	0	0	0	0	120.551	1373.51	201.565	0	0	78.0509
NODE_4728	489	TVAG_466700	60.377	97.3415	hypothetical protein TVAG_466700 [Trichomonas vaginalis G3]	0	13.889	0	0	44.676	69.3265	16.9574	0	354.497	302.334	22.9991	0	45.4339	74.4029	64.8782	51.5943	9.68134	196.495	268.702	241.102	7.67324	0	86.7717	0	77.9755
NODE_4689	491	TVAG_093940	60.123	98.167	glycosyl hydrolase, family 2, putative [Trichomonas vaginalis G3]	0	0	0	0	0	0	0	0	0	0	0	0	954.112	148.806	64.8782	0	0	39.2989	0	0	0	436.725	0	225.759	77.8991
NODE_3644	544	TVAG_054030	96.61	96.875	actin [Trichomonas vaginalis G3]	0	72.223	0	600.084	196.574	34.6632	635.903	101.048	0	0	22.9991	31.9048	0	24.801	0	0	147.64	0	0	0	0	0	0	0	77.8267
NODE_999	959	TVAG_497260	84.013	99.6872	Dynein heavy chain family protein [Trichomonas vaginalis G3]	384.32	36.1115	0	137.369	142.963	277.306	195.01	0	35.4497	0	0	0	0	124.005	32.4391	51.5943	65.349	157.196	0	60.2755	92.0789	0	0	75.253	77.78
NODE_16	3921	TVAG_532720	26.571	99.5154	Beige/BEACH domain containing protein [Trichomonas vaginalis G3]	0	8.33343	0	180.748	0	17.3316	0	729.788	0	181.4	666.973	0	0	0	0	0	75.0304	0	0	0	0	0	0	0	77.4835
NODE_3681	542	TVAG_056190	55.882	93.9114	Clan MH, family M20, peptidase T-like metallopeptidase [Trichomonas	0	0	0	0	437.824	0	941.137	0	106.349	0	0	0	136.302	0	162.195	0	7.261	0	0	30.1377	0	0	0	37.6265	77.4514
NODE_58	2789	TVAG_190450	52.345	98.0638	alpha-actinin, putative [Trichomonas vaginalis G3]	0	11.1112	0	187.978	0	51.9949	0	595.058	0	0	988.96	19.9405	0	0	0	0	2.42033	0	0	0	0	0	0	0	77.3943
NODE_1767	740	TVAG_505140	39.453	90.6757	hypothetical protein TVAG_505140 [Trichomonas vaginalis G3]	0	300.003	0	7.22993	0	103.99	0	0	0	0	0	299.107	0	0	324.391	0	820.493	0	0	0	0	0	0	0	77.3006
NODE_1213	875	TVAG_359120	76.754	78.0571	hypothetical protein TVAG_359120 [Trichomonas vaginalis G3]	0	622.229	0	115.679	0	259.974	0	0	0	0	0	542.382	0	0	129.756	0	183.945	0	0	0	0	0	0	0	77.2486
NODE_3192	575	TVAG_182520	62.712	92.1739	ribosomal protein L13e, putative [Trichomonas vaginalis G3]	0	0	48.9632	0	151.898	0	839.392	0	35.4497	0	0	0	499.773	24.801	32.4391	0	2.42033	0	0	60.2755	0	0	0	150.506	76.9133
NODE_5048	475	TVAG_230580	60.448	84.4211	pyruvate:ferredoxin oxidoreductase BI [Trichomonas vaginalis G3]	0	0	0	0	0	0	0	0	0	0	0	0	0	0	0	0	0	0	0	30.1377	122.772	0	824.331	865.41	76.7771
NODE_478	1306	TVAG_361910	75.41	98.0092	conserved hypothetical protein [Trichomonas vaginalis G3]	0	13.889	0	72.2993	0	86.6581	0	230.164	0	181.4	1218.95	23.9286	0	0	0	0	14.522	0	0	0	0	0	0	0	76.7422
NODE_5118	472	TVAG_358110	85.135	93.8559	enolase family protein [Trichomonas vaginalis G3]	164.708	38.8893	0	195.208	134.028	0	241.643	437.873	0	0	137.994	3.9881	0	0	0	0	450.182	0	0	0	0	33.5942	0	0	76.5879
NODE_1579	780	TVAG_151460	62.451	97.1795	Clan CA, family C1, cathepsin L or K-like cysteine peptidase	0	0	0	0	0	0	0	0	0	0	0	0	0	248.01	0	0	0	0	0	180.826	1235.39	134.377	0	37.6265	76.5097
NODE_1986	697	TVAG_098450	79.545	94.5481	40S ribosomal protein S4-C, putative [Trichomonas vaginalis G3]	0	55.5562	24.4816	187.978	35.7408	69.3265	186.532	325.598	0	60.4668	758.97	7.9762	0	0	0	0	123.437	0	0	0	0	0	0	0	76.5026
NODE_16183	262	TVAG_347410	50	71.7557	hypothetical protein TVAG_347410 [Trichomonas vaginalis G3]	0	0	0	0	8.93519	0	4.23935	0	0	0	0	0	45.4339	24.801	291.952	51.5943	2.42033	39.2989	107.481	331.515	53.7127	335.942	347.087	188.133	76.356
NODE_572	1224	TVAG_422780	80.506	96.732	alcohol dehydrogensae, putative [Trichomonas vaginalis G3]	0	72.223	0	469.945	205.509	0	402.739	106.661	0	0	68.9972	0	0	49.6019	0	0	450.182	0	0	0	0	0	0	0	76.0775
NODE_3118	582	TVAG_318710	55.959	95.7045	ribosomal protein L6, putative [Trichomonas vaginalis G3]	0	2.77781	0	7.22993	0	0	0	0	0	0	0	0	0	173.607	0	0	0	0	0	361.653	1212.37	67.1885	0	0	76.0345
NODE_3646	544	TVAG_090100	61.932	95.7721	Clan CA, family C1, cathepsin L-like cysteine peptidase	0	0	24.4816	0	679.075	0	724.93	0	70.8994	0	0	0	45.4339	0	97.3173	0	9.68134	0	0	90.4132	0	0	43.3858	37.6265	75.9685
NODE_4524	499	TVAG_222040	44.311	99.5992	4-alpha-glucanotransferase family protein [Trichomonas vaginalis	988.251	61.1118	0	65.0693	0	34.6632	0	0	106.349	302.334	229.991	3.9881	0	0	0	0	0	0	0	30.1377	0	0	0	0	75.9123
NODE_5169	470	TVAG_239330	99.259	85.9574	histone H3-1 [Trichomonas vaginalis G3]	54.9028	50.0006	0	180.748	169.769	363.964	593.51	0	70.8994	0	0	7.9762	0	148.806	0	0	72.61	39.2989	0	30.1377	38.3662	0	0	0	75.8745
NODE_9174	358	TVAG_418970	60	91.8994	Thioredoxin family protein [Trichomonas vaginalis G3]	219.611	88.8899	0	404.876	276.991	0	360.345	213.323	70.8994	0	0	0	0	0	0	0	147.64	0	0	0	0	0	0	37.6265	75.8417
NODE_1791	735	TVAG_251260	67.421	90.068	14-3-3 protein [Trichomonas vaginalis G3]	0	455.561	0	93.989	0	190.648	0	0	0	0	0	526.429	136.302	0	129.756	0	285.599	0	0	0	0	0	0	0	75.7618
NODE_1029	945	TVAG_358360	75.161	98.3069	hypothetical protein TVAG_358360 [Trichomonas vaginalis G3]	0	0	0	0	518.241	0	962.333	0	70.8994	0	0	0	0	49.6019	64.8782	0	2.42033	0	0	30.1377	0	0	43.3858	75.253	75.7146
NODE_1509	795	TVAG_045310	73.563	98.3648	hypothetical protein TVAG_045310 [Trichomonas vaginalis G3]	0	2.77781	48.9632	195.208	0	69.3265	0	639.968	0	0	597.976	11.9643	0	0	0	154.783	19.3627	0	0	0	0	0	0	75.253	75.6493
NODE_4249	512	TVAG_534990	80.469	74.8047	actin [Trichomonas vaginalis G3]	0	102.779	0	14.4599	0	0	0	0	0	0	0	71.7858	0	99.2039	129.756	0	29.044	0	0	0	1097.27	268.754	0	0	75.544
NODE_555	1233	TVAG_154750	79.389	95.5393	D-isomer specific 2-hydroxyacid dehydrogenase, putative	0	19.4447	0	166.288	0	51.9949	0	269.46	0	241.867	1011.96	11.9643	0	0	0	0	9.68134	0	0	30.1377	0	0	0	0	75.5333
NODE_9127	359	TVAG_073860	41.406	95.8217	pyruvate, phosphate dikinase family protein [Trichomonas vaginalis	494.125	16.6669	0	65.0693	35.7408	34.6632	8.47871	5.61375	0	725.602	137.994	15.9524	0	24.801	64.8782	0	7.261	78.5978	53.7403	0	0	0	43.3858	0	75.5238
NODE_7	4599	TVAG_497260	68.119	99.913	Dynein heavy chain family protein [Trichomonas vaginalis G3]	0	16.6669	0	325.347	0	51.9949	0	516.465	0	362.801	459.982	11.9643	0	0	0	0	58.088	0	0	0	7.67324	0	0	0	75.4576
NODE_380	1415	TVAG_405240	77.495	99.576	adenosylhomocysteinase, putative [Trichomonas vaginalis G3]	0	0	0	0	348.473	0	1068.32	0	106.349	0	0	0	45.4339	0	162.195	0	2.42033	0	0	30.1377	7.67324	0	0	37.6265	75.3594
NODE_2473	638	TVAG_408160	85.263	89.185	small GTP-binding protein, putative [Trichomonas vaginalis G3]	0	36.1115	0	216.898	178.704	69.3265	470.568	0	0	60.4668	22.9991	0	0	223.209	32.4391	0	72.61	314.391	0	0	30.693	33.5942	43.3858	0	75.2248
NODE_3775	537	TVAG_239330	98.529	75.7914	histone H3-1 [Trichomonas vaginalis G3]	0	508.339	0	101.219	0	225.311	0	0	0	0	0	662.025	0	0	32.4391	0	266.237	0	0	0	7.67324	0	0	0	75.1351
NODE_796	1066	TVAG_558650	75.272	99.8124	Clathrin and VPS domain-containing protein [Trichomonas vaginalis	0	50.0006	0	224.128	116.158	242.643	250.122	0	0	0	0	0	0	173.607	64.8782	0	91.9727	235.793	0	120.551	76.7324	0	0	150.506	74.8788
NODE_6502	424	TVAG_437410	85.106	99.5283	pyruvate, phosphate dikinase family protein [Trichomonas vaginalis	164.708	38.8893	0	209.668	169.769	571.944	339.148	0	70.8994	0	0	11.9643	0	49.6019	129.756	0	9.68134	0	0	0	30.693	0	0	0	74.8634
NODE_1530	792	TVAG_320780	83.858	96.0859	malic enzyme, putative [Trichomonas vaginalis G3]	0	13.889	0	65.0693	89.3519	329.301	402.739	0	0	0	0	0	0	248.01	194.635	51.5943	41.1457	196.495	0	120.551	0	0	43.3858	0	74.8402
NODE_7941	385	TVAG_193800	36.522	82.3377	hypothetical protein TVAG_193800 [Trichomonas vaginalis G3]	384.32	2.77781	0	7.22993	0	0	4.23935	0	70.8994	362.801	68.9972	0	0	99.2039	64.8782	51.5943	0	275.092	214.961	180.826	7.67324	0	0	0	74.8122
NODE_1692	755	TVAG_497370	78	99.2053	triosephosphate isomerase, putative [Trichomonas vaginalis G3]	0	5.55562	0	122.909	0	34.6632	8.47871	853.29	0	60.4668	574.977	23.9286	0	0	0	0	106.495	0	0	0	0	0	0	0	74.6152
NODE_2042	690	TVAG_523980	82.381	91.1594	alpha-tubulin 1 [Trichomonas vaginalis G3]	0	38.8893	0	14.4599	0	0	0	190.868	0	0	252.99	7.9762	817.81	0	0	0	19.3627	0	0	0	0	67.1885	0	376.265	74.4087
NODE_8522	372	TVAG_013020	69.903	82.7957	alcohol acetaldehyde dehydrogenase, putative [Trichomonas vaginalis	1482.38	0	0	0	0	121.321	8.47871	5.61375	0	120.934	45.9982	0	0	0	0	0	0	0	0	0	0	0	0	0	74.3634
NODE_3203	574	TVAG_261970	74.479	99.1289	Carbamate kinase, putative [Trichomonas vaginalis G3]	0	472.227	0	57.8394	0	155.985	0	0	0	0	0	390.834	45.4339	0	356.83	0	304.962	0	0	0	0	0	0	0	74.338
NODE_10157	339	TVAG_225760	57.944	92.6254	60S ribosomal protein L22-1, putative [Trichomonas vaginalis G3]	0	494.45	0	93.989	0	155.985	0	0	0	0	0	602.203	90.8678	0	64.8782	0	246.874	0	0	0	0	33.5942	0	0	74.285
NODE_744	1100	TVAG_432980	71.508	97.2727	histidinol-phosphate aminotransferase, putative [Trichomonas	0	13.889	0	115.679	0	17.3316	0	1167.66	0	181.4	183.993	0	0	0	0	0	19.3627	0	0	0	7.67324	0	0	75.253	74.2601
NODE_318	1509	TVAG_292690	81.909	99.9337	hypothetical protein TVAG_292690 [Trichomonas vaginalis G3]	0	2.77781	0	202.438	0	17.3316	4.23935	712.946	0	423.268	367.985	3.9881	0	24.801	0	0	21.783	0	0	0	0	0	0	0	74.2316
NODE_5779	448	TVAG_037570	40.171	76.1161	64kDa iron hydrogenase, putative [Trichomonas vaginalis G3]	164.708	2.77781	0	0	0	51.9949	16.9574	0	0	967.469	22.9991	0	45.4339	148.806	32.4391	0	0	39.2989	107.481	30.1377	61.3859	0	86.7717	0	74.1108
NODE_1810	732	TVAG_199270	64.957	95.765	ribosomal protein L7Ae, putative [Trichomonas vaginalis G3]	0	405.56	0	108.449	0	207.979	0	0	0	0	0	430.715	0	0	389.269	0	196.047	0	0	0	0	0	0	37.6265	73.9852
NODE_8557	371	TVAG_466700	58.537	99.1914	hypothetical protein TVAG_466700 [Trichomonas vaginalis G3]	0	0	0	0	8.93519	0	0	0	0	0	0	0	136.302	223.209	129.756	0	0	157.196	107.481	30.1377	38.3662	0	303.701	639.651	73.9472
NODE_41	3002	TVAG_006110	49.147	93.3045	ubiquitin-activating enzyme E1 family protein [Trichomonas	0	11.1112	0	159.058	8.93519	51.9949	8.47871	645.581	0	0	758.97	11.9643	0	0	0	0	118.596	0	0	0	0	0	0	0	73.9454
NODE_38	3109	TVAG_194360	25.471	81.2158	surface antigen BspA-like [Trichomonas vaginalis G3]	0	2.77781	0	607.314	0	51.9949	4.23935	364.894	0	0	114.995	31.9048	0	0	0	0	515.531	0	0	0	0	0	43.3858	37.6265	73.9443
NODE_4099	520	TVAG_088690	30.337	96.7308	ABC transporter family protein [Trichomonas vaginalis G3]	1701.99	0	0	0	0	17.3316	0	5.61375	0	0	22.9991	0	0	24.801	0	0	0	0	0	0	0	0	0	0	73.8639
NODE_160	1968	TVAG_092490	75.689	93.6992	endoplasmic reticulum heat shock protein 70, putative [Trichomonas	0	36.1115	0	260.277	151.898	51.9949	80.5477	224.55	0	181.4	689.972	11.9643	0	0	0	0	41.1457	39.2989	0	0	0	0	0	0	73.7151
NODE_1538	791	TVAG_212020	78.707	99.6207	transketolase family protein [Trichomonas vaginalis G3]	0	19.4447	0	115.679	232.315	329.301	601.988	0	0	0	0	0	0	198.408	32.4391	51.5943	70.1897	0	0	30.1377	84.4057	0	0	0	73.5792
NODE_946	984	TVAG_090100	64.762	95.935	Clan CA, family C1, cathepsin L-like cysteine peptidase	54.9028	69.4452	0	477.175	366.343	0	330.67	190.868	0	0	68.9972	15.9524	0	0	0	0	150.061	0	0	0	0	0	0	37.6265	73.4183
NODE_469	1317	TVAG_497260	85.649	99.9241	Dynein heavy chain family protein [Trichomonas vaginalis G3]	0	41.6671	0	224.128	142.963	363.964	207.728	0	141.799	0	0	19.9405	0	74.4029	0	51.5943	75.0304	235.793	0	90.4132	92.0789	0	0	0	73.3959
NODE_2412	644	TVAG_276360	77.941	94.8758	60S ribosomal protein L15-1, putative [Trichomonas vaginalis G3]	0	516.672	0	122.909	0	346.632	0	0	0	0	0	518.453	0	0	64.8782	0	191.206	0	0	0	0	0	0	0	73.3646
NODE_1957	703	TVAG_357190	81.538	83.0725	EF hand family protein [Trichomonas vaginalis G3]	0	0	0	7.22993	71.4815	103.99	220.446	0	0	0	0	0	0	942.437	32.4391	206.377	29.044	39.2989	0	30.1377	76.7324	0	0	0	73.3172
NODE_2876	600	TVAG_401590	81.768	90.3333	60S ribosomal protein L18, putative [Trichomonas vaginalis G3]	0	561.117	0	86.7591	0	190.648	0	0	0	0	0	538.393	0	0	32.4391	0	304.962	39.2989	0	0	0	0	0	0	73.0674
NODE_188	1848	TVAG_156680	59.406	98.1602	actinin, putative [Trichomonas vaginalis G3]	0	8.33343	0	144.599	0	0	4.23935	578.216	0	120.934	804.968	27.9167	0	0	0	0	24.2033	0	0	0	0	0	0	37.6265	72.9598
NODE_4558	497	TVAG_164700	83.077	78.2696	ribosomal protein S15a, putative [Trichomonas vaginalis G3]	0	486.117	0	43.3796	0	138.653	0	0	70.8994	0	0	514.465	0	0	227.074	0	225.091	39.2989	0	0	0	0	0	0	72.7074
NODE_6701	418	TVAG_247060	86.275	72.9665	40S ribosomal protein S17-B, putative [Trichomonas vaginalis G3]	0	494.45	0	101.219	8.93519	259.974	0	0	0	0	0	578.274	0	0	129.756	0	171.844	0	0	0	0	0	0	0	72.6855
NODE_2096	682	TVAG_268020	70.046	95.3079	aminotransferase, classes I and II family protein [Trichomonas	0	13.889	0	209.668	116.158	103.99	288.276	0	141.799	60.4668	0	0	0	322.413	64.8782	0	75.0304	275.092	0	0	69.0592	0	0	0	72.5299
NODE_4077	521	TVAG_462940	54.615	74.6641	14-3-3 protein [Trichomonas vaginalis G3]	0	0	0	0	330.602	0	915.7	0	141.799	0	0	0	136.302	0	64.8782	0	0	0	0	0	0	0	0	150.506	72.4911
NODE_4646	493	TVAG_272330	55.488	99.5943	chaperonin, putative [Trichomonas vaginalis G3]	0	0	0	0	0	17.3316	0	72.9788	0	0	0	0	590.641	24.801	0	103.189	0	0	53.7403	542.479	69.0592	0	0	263.386	72.4002
NODE_621	1190	TVAG_249200	93.085	94.7059	actin [Trichomonas vaginalis G3]	219.611	36.1115	48.9632	93.989	107.222	103.99	381.542	0	0	60.4668	22.9991	3.9881	0	173.607	97.3173	51.5943	21.783	78.5978	0	0	84.4057	0	0	150.506	72.3622
NODE_5091	473	TVAG_072100	43.21	99.3658	glutamate dehydrogenase, putative [Trichomonas vaginalis G3]	0	0	269.298	14.4599	268.056	1074.56	76.3084	33.6825	0	0	0	0	0	0	0	0	0	0	0	0	0	0	0	0	72.3485
NODE_3799	536	TVAG_477180	26.455	98.3209	Clan MA, family M3, oligopeptidase A-like metallopeptidase	219.611	2.77781	0	21.6898	0	0	0	117.889	35.4497	302.334	505.98	15.9524	0	0	0	412.754	9.68134	0	0	0	0	0	86.7717	0	72.1204
NODE_3628	545	TVAG_185180	76.316	83.4862	60S ribosomal protein L19-3, putative [Trichomonas vaginalis G3]	0	525.006	0	159.058	0	138.653	0	0	0	60.4668	0	574.286	0	0	129.756	0	135.539	0	0	0	7.67324	0	0	0	72.1016
NODE_12807	299	TVAG_433250	76	74.9164	ribosomal protein L36e, putative [Trichomonas vaginalis G3]	219.611	36.1115	0	57.8394	89.3519	277.306	385.781	0	106.349	120.934	0	0	0	0	0	51.5943	26.6237	235.793	0	0	84.4057	0	0	37.6265	72.0553
NODE_2792	607	TVAG_228300	85.535	78.4185	60S ribosomal protein L12, putative [Trichomonas vaginalis G3]	0	33.3337	48.9632	101.219	71.4815	225.311	606.228	0	106.349	181.4	0	7.9762	0	124.005	32.4391	0	4.84067	0	0	30.1377	76.7324	0	0	75.253	71.9029
NODE_10096	340	TVAG_190130	61.905	90.5882	60S ribosomal protein L22-1, putative [Trichomonas vaginalis G3]	54.9028	58.334	24.4816	173.518	196.574	363.964	402.739	0	0	60.4668	0	0	0	74.4029	97.3173	0	43.566	78.5978	0	0	61.3859	33.5942	0	0	71.8269
NODE_1369	828	TVAG_120600	65.58	98.7923	myosin-cross-reactive antigen, putative [Trichomonas vaginalis G3]	164.708	2.77781	0	86.7591	169.769	259.974	457.85	0	0	0	0	0	0	297.612	0	0	118.596	157.196	0	0	7.67324	0	0	0	71.7881
NODE_1760	742	TVAG_454380	68.936	94.8787	14-3-3 protein [Trichomonas vaginalis G3]	0	0	0	0	0	0	0	0	0	0	0	0	0	372.015	0	0	0	0	53.7403	180.826	913.116	201.565	0	0	71.7193
NODE_4705	490	TVAG_021440	95.935	75.102	Histone H2A-IV, putative [Trichomonas vaginalis G3]	0	411.116	0	79.5292	0	155.985	0	0	0	0	0	518.453	45.4339	0	291.952	0	212.989	0	0	0	0	0	0	0	71.4774
NODE_2000	695	TVAG_385340	62.5	99.5683	Clan CD, family C13, asparaginyl endopeptidase-like cysteine	0	505.561	0	72.2993	0	259.974	0	0	0	0	0	331.012	0	0	64.8782	0	481.647	0	0	0	0	0	0	0	71.4738
NODE_2506	635	TVAG_242960	45.455	97.1654	pyruvate:ferredoxin oxidoreductase BII [Trichomonas vaginalis G3]	0	0	0	0	0	0	0	0	0	0	0	0	0	297.612	0	103.189	0	510.886	0	271.24	7.67324	436.725	86.7717	0	71.4207
NODE_9331	355	TVAG_487470	82.203	99.4366	ribosomal protein S6e, putative [Trichomonas vaginalis G3]	0	72.223	0	281.967	196.574	34.6632	377.302	179.64	0	0	275.989	7.9762	0	74.4029	0	0	145.22	0	0	0	0	67.1885	0	0	71.3811
NODE_4297	510	TVAG_478390	42.754	77.451	hypothetical protein TVAG_478390 [Trichomonas vaginalis G3]	0	5.55562	0	0	116.158	17.3316	8.47871	33.6825	141.799	181.4	0	11.9643	0	49.6019	259.513	0	7.261	235.793	214.961	0	23.0197	0	216.929	188.133	71.3159
NODE_502	1277	TVAG_223760	61.496	84.7298	DnaJ domain containing protein [Trichomonas vaginalis G3]	0	30.5559	0	202.438	17.8704	17.3316	0	763.47	0	60.4668	505.98	3.9881	0	0	0	0	65.349	39.2989	0	0	0	0	0	0	71.1145
NODE_14490	279	TVAG_073860	60.638	99.6416	pyruvate, phosphate dikinase family protein [Trichomonas vaginalis	0	2.77781	0	0	0	17.3316	4.23935	22.455	106.349	0	0	0	227.169	148.806	32.4391	257.971	0	78.5978	0	0	7.67324	369.537	390.472	37.6265	70.9769
NODE_589	1210	TVAG_472380	65.163	98.843	galactokinase family protein [Trichomonas vaginalis G3]	0	16.6669	0	57.8394	0	0	8.47871	1178.89	0	0	160.994	0	45.4339	0	0	0	196.047	0	0	0	0	0	0	37.6265	70.9156
NODE_5629	453	TVAG_347960	81.356	77.9249	40S ribosomal protein S26, putative [Trichomonas vaginalis G3]	219.611	44.4449	24.4816	79.5292	125.093	190.648	470.568	0	0	0	0	7.9762	0	148.806	0	51.5943	45.9864	117.897	0	0	53.7127	33.5942	86.7717	0	70.8631
NODE_161	1967	TVAG_137250	42.813	97.1022	cytosolic heat shock protein 70, putative [Trichomonas vaginalis	54.9028	8.33343	0	7.22993	8.93519	34.6632	0	123.503	0	0	298.988	0	0	0	0	0	1125.46	0	0	0	0	0	0	37.6265	70.8182
NODE_3487	555	TVAG_072100	61.111	87.3874	glutamate dehydrogenase, putative [Trichomonas vaginalis G3]	329.417	5.55562	636.522	7.22993	196.574	207.979	0	61.7513	70.8994	181.4	0	0	0	0	0	0	0	0	0	0	0	0	0	0	70.722
NODE_3934	528	TVAG_228300	81.761	90.1515	60S ribosomal protein L12, putative [Trichomonas vaginalis G3]	0	66.6674	0	274.737	196.574	0	652.861	123.503	0	60.4668	22.9991	0	0	24.801	32.4391	0	242.033	0	0	0	0	0	0	0	70.7117
NODE_7003	410	TVAG_192910	95.536	81.7073	60S ribosomal protein L30, putative [Trichomonas vaginalis G3]	54.9028	27.7781	146.89	86.7591	26.8056	155.985	627.424	0	70.8994	120.934	0	19.9405	0	74.4029	32.4391	0	19.3627	78.5978	0	30.1377	122.772	0	0	0	70.6679
NODE_704	1123	TVAG_366380	77.222	95.5476	hypothetical protein TVAG_366380 [Trichomonas vaginalis G3]	54.9028	425.005	0	57.8394	0	138.653	0	0	0	0	0	307.084	90.8678	0	64.8782	0	522.792	0	0	0	0	33.5942	0	0	70.6507
NODE_6223	433	TVAG_178000	63.043	95.3811	ribosomal protein L23, putative [Trichomonas vaginalis G3]	0	0	48.9632	0	259.121	0	843.631	0	35.4497	0	0	0	227.169	0	0	0	0	0	0	0	0	0	130.157	150.506	70.6249
NODE_3653	544	TVAG_043170	62.044	75.3676	fructose-1,6-bisphosphate aldolase [Trichomonas vaginalis G3]	0	0	0	0	0	0	0	0	389.946	0	0	0	0	0	259.513	515.943	0	0	0	271.24	122.772	0	130.157	0	70.3988
NODE_3312	567	TVAG_433790	55.556	98.7654	Clan MH, family M20, peptidase T-like metallopeptidase [Trichomonas	603.931	11.1112	0	36.1496	0	69.3265	33.9148	39.2963	70.8994	0	45.9982	51.8453	0	0	32.4391	0	12.1017	78.5978	376.182	120.551	38.3662	67.1885	0	0	70.3291
NODE_766	1080	TVAG_412780	79.722	97.6852	hypothetical protein TVAG_412780 [Trichomonas vaginalis G3]	0	0	0	1633.96	0	0	0	0	0	0	0	0	0	0	0	51.5943	0	0	0	0	0	0	0	0	70.2316
NODE_9234	357	TVAG_073860	60.87	96.3585	pyruvate, phosphate dikinase family protein [Trichomonas vaginalis	0	0	171.371	0	0	17.3316	12.7181	0	70.8994	0	0	7.9762	227.169	0	64.8782	361.16	4.84067	78.5978	161.221	60.2755	0	268.754	173.543	0	70.0307
NODE_2901	598	TVAG_013320	76.536	89.6321	elongation factor 1 alpha [Trichomonas vaginalis G3]	0	88.8899	0	21.6898	0	155.985	0	0	35.4497	0	0	283.155	0	0	162.195	0	931.829	0	0	0	0	0	0	0	69.9664
NODE_5247	468	TVAG_433790	64.052	97.8632	Clan MH, family M20, peptidase T-like metallopeptidase [Trichomonas	0	0	0	0	0	606.607	0	0	0	0	0	0	272.603	0	0	0	0	0	0	90.4132	15.3465	100.783	216.929	376.265	69.9561
NODE_2468	638	TVAG_206300	89.529	89.6552	hypothetical protein TVAG_206300 [Trichomonas vaginalis G3]	0	83.3343	0	274.737	107.222	17.3316	373.063	280.688	35.4497	0	252.99	7.9762	0	0	0	0	244.454	0	0	0	0	0	0	0	69.8852
NODE_8	4419	TVAG_006480	70.261	99.8416	Dynein heavy chain family protein [Trichomonas vaginalis G3]	0	5.55562	0	159.058	8.93519	69.3265	0	600.671	0	120.934	643.974	7.9762	0	0	0	0	55.6677	0	0	0	0	0	0	0	69.6708
NODE_4707	490	TVAG_459170	74.834	92.2449	hypothetical protein TVAG_459170 [Trichomonas vaginalis G3]	0	47.2227	24.4816	122.909	125.093	121.321	563.834	0	70.8994	0	0	3.9881	0	148.806	0	154.783	26.6237	39.2989	0	60.2755	161.138	0	0	0	69.6114
NODE_443	1350	TVAG_211590	72.483	99.2593	Amidohydrolase family protein [Trichomonas vaginalis G3]	0	0	0	0	0	0	0	0	0	0	0	0	0	248.01	0	0	0	0	0	90.4132	1120.29	167.971	0	37.6265	69.3464
NODE_481	1304	TVAG_421580	92.471	97.6994	mu adaptin, putative [Trichomonas vaginalis G3]	54.9028	50.0006	0	137.369	196.574	277.306	296.755	0	35.4497	60.4668	0	3.9881	0	148.806	0	0	43.566	235.793	0	0	122.772	0	0	0	69.3229
NODE_4649	493	TVAG_025980	43.226	92.9006	glutamate dehydrogenase, putative [Trichomonas vaginalis G3]	0	0	0	0	0	0	12.7181	0	0	0	0	0	545.207	148.806	129.756	154.783	0	471.587	0	0	7.67324	33.5942	43.3858	112.88	69.1829
NODE_2228	665	TVAG_201620	86.301	98.6466	glutamate dehydrogenase, putative [Trichomonas vaginalis G3]	0	0	0	0	0	0	0	0	0	0	0	0	0	99.2039	0	0	0	0	0	30.1377	1327.47	201.565	0	0	69.0991
NODE_55	2808	TVAG_093990	24.287	82.6567	F5/8 type C domain containing protein [Trichomonas vaginalis G3]	0	16.6669	0	260.277	0	69.3265	0	583.83	0	120.934	344.986	11.9643	0	0	0	0	210.569	0	0	0	0	0	0	37.6265	69.0075
NODE_1244	865	TVAG_354040	76.667	93.526	Actin family protein [Trichomonas vaginalis G3]	0	483.339	0	28.9197	0	51.9949	0	5.61375	0	0	0	510.477	90.8678	0	162.195	0	283.179	39.2989	0	0	0	0	0	0	68.9952
NODE_5206	469	TVAG_459170	71.333	95.7356	hypothetical protein TVAG_459170 [Trichomonas vaginalis G3]	0	61.1118	0	137.369	160.833	155.985	551.116	0	35.4497	0	0	3.9881	0	74.4029	0	51.5943	19.3627	39.2989	0	0	61.3859	0	303.701	0	68.9832
NODE_1112	911	TVAG_454000	54.605	96.0483	ribosomal protein L5 [Trichomonas vaginalis G3]	0	0	0	0	0	0	0	0	0	0	22.9991	0	0	24.801	0	0	0	0	0	150.689	1319.8	134.377	0	0	68.861
NODE_4060	522	TVAG_422780	63.006	99.2337	alcohol dehydrogensae, putative [Trichomonas vaginalis G3]	274.514	5.55562	220.334	14.4599	26.8056	51.9949	89.0264	0	70.8994	181.4	45.9982	7.9762	0	0	32.4391	51.5943	2.42033	0	53.7403	301.377	7.67324	167.971	43.3858	0	68.7319
NODE_127	2118	TVAG_006390	31.888	98.2531	hypothetical protein TVAG_006390 [Trichomonas vaginalis G3]	0	8.33343	0	195.208	0	138.653	0	712.946	35.4497	302.334	206.992	0	0	0	0	0	48.4067	0	0	0	0	0	0	0	68.6801
NODE_5383	463	TVAG_212500	42.188	81.4255	ATP-dependent Zn protease, putative [Trichomonas vaginalis G3]	109.806	11.1112	0	0	0	86.6581	0	0	673.544	60.4668	275.989	0	90.8678	0	0	51.5943	19.3627	117.897	107.481	0	0	0	43.3858	0	68.6734
NODE_620	1190	TVAG_249200	93.085	94.7059	actin [Trichomonas vaginalis G3]	0	50.0006	0	166.288	187.639	225.311	292.515	0	141.799	0	0	0	0	148.806	64.8782	51.5943	67.7694	157.196	0	90.4132	0	0	0	0	68.5087
NODE_266	1626	TVAG_190450	45.92	96.6175	alpha-actinin, putative [Trichomonas vaginalis G3]	109.806	30.5559	0	289.197	294.861	0	288.276	112.275	70.8994	0	45.9982	11.9643	0	49.6019	0	0	334.006	0	0	0	0	0	0	0	68.2267
NODE_1577	781	TVAG_212740	86.345	95.5186	phosphoglycerate mutase, putative [Trichomonas vaginalis G3]	0	5.55562	0	86.7591	0	34.6632	4.23935	926.269	0	60.4668	298.988	3.9881	0	0	0	0	137.959	0	0	0	0	0	0	75.253	68.0892
NODE_1594	777	TVAG_212740	86.747	96.0103	phosphoglycerate mutase, putative [Trichomonas vaginalis G3]	109.806	50.0006	0	187.978	276.991	0	351.866	247.005	0	0	0	3.9881	45.4339	0	0	0	358.21	0	0	0	0	0	0	0	67.9699
NODE_1821	730	TVAG_345280	40.833	95.2055	major facilitator superfamily protein [Trichomonas vaginalis G3]	0	8.33343	0	144.599	0	34.6632	0	1038.54	0	0	183.993	0	0	0	0	0	91.9727	0	53.7403	0	0	0	0	75.253	67.9624
NODE_6027	440	TVAG_192620	60.714	95.2273	Cofilin/tropomyosin-type actin-binding protein [Trichomonas	0	66.6674	0	368.726	98.2871	0	754.605	112.275	0	0	22.9991	0	0	0	0	51.5943	150.061	0	0	0	0	0	0	0	67.7173
NODE_2680	617	TVAG_025980	65.025	98.5413	glutamate dehydrogenase, putative [Trichomonas vaginalis G3]	0	5.55562	97.9264	0	44.676	69.3265	67.8297	106.661	141.799	0	22.9991	0	136.302	0	129.756	51.5943	9.68134	39.2989	53.7403	30.1377	69.0592	167.971	303.701	75.253	67.6362
NODE_3049	587	TVAG_198960	55.959	94.8893	ribosomal protein L6, putative [Trichomonas vaginalis G3]	0	558.34	0	122.909	0	259.974	0	0	0	0	0	430.715	0	0	64.8782	0	186.366	0	0	0	0	0	0	0	67.6326
NODE_3663	543	TVAG_199100	51.765	93.7385	40S ribosomal protein S7, putative [Trichomonas vaginalis G3]	0	0	0	0	312.732	0	496.004	0	0	0	0	0	181.736	49.6019	64.8782	0	7.261	0	0	150.689	15.3465	0	43.3858	301.012	67.6102
NODE_6224	433	TVAG_015800	77.857	96.7667	60S ribosomal protein L23, putative [Trichomonas vaginalis G3]	0	0	0	0	384.213	0	737.648	0	70.8994	60.4668	0	0	136.302	0	0	0	9.68134	0	0	60.2755	0	0	86.7717	75.253	67.5629
NODE_405	1388	TVAG_437930	71.868	98.2709	Clan MG, familly M24, aminopeptidase P-like metallopeptidase	54.9028	152.779	0	441.025	259.121	0	390.021	151.571	0	0	0	15.9524	0	0	0	0	154.901	0	0	0	0	0	0	0	67.5114
NODE_549	1237	TVAG_183500	82.836	97.4131	adhesin protein AP51-3, putative [Trichomonas vaginalis G3]	0	0	0	50.6095	0	17.3316	8.47871	763.47	0	0	505.98	3.9881	0	0	0	0	123.437	0	0	0	0	33.5942	0	112.88	67.4904
NODE_882	1012	TVAG_228260	83.082	98.0237	Amidohydrolase family protein [Trichomonas vaginalis G3]	54.9028	47.2227	0	216.898	107.222	259.974	347.627	0	0	0	0	3.9881	0	124.005	129.756	0	48.4067	117.897	0	60.2755	99.7522	0	0	0	67.4136
NODE_1589	778	TVAG_407170	91.139	91.2596	hypothetical protein TVAG_407170 [Trichomonas vaginalis G3]	0	8.33343	0	86.7591	26.8056	34.6632	50.8722	522.079	0	241.867	620.975	3.9881	0	0	0	0	16.9423	0	0	0	0	0	0	0	67.2202
NODE_9711	347	TVAG_044510	51.304	99.1354	cytoplasmic heat shock protein 70, putative [Trichomonas vaginalis	0	0	0	0	0	381.296	0	0	0	0	0	0	0	24.801	0	51.5943	0	0	0	693.168	46.0395	0	0	413.892	67.1162
NODE_12643	301	TVAG_358110	89.773	87.3754	enolase family protein [Trichomonas vaginalis G3]	0	0	0	0	294.861	0	750.366	0	212.698	0	0	0	45.4339	24.801	64.8782	0	7.261	0	0	90.4132	0	0	43.3858	75.253	67.0563
NODE_3218	573	TVAG_416010	59.322	92.4956	ribosomal protein L18ae, putative [Trichomonas vaginalis G3]	0	525.006	0	137.369	0	121.321	0	0	0	0	0	546.37	0	0	97.3173	0	179.105	0	0	0	0	0	0	0	66.937
NODE_1182	890	TVAG_162680	87.773	77.0787	hypothetical protein TVAG_162680 [Trichomonas vaginalis G3]	0	61.1118	0	79.5292	71.4815	155.985	529.919	0	35.4497	60.4668	0	0	0	223.209	129.756	0	29.044	117.897	0	0	69.0592	0	43.3858	0	66.9289
NODE_2172	672	TVAG_438370	63.125	70.8333	ribosomal protein L13e, putative [Trichomonas vaginalis G3]	0	477.783	0	50.6095	0	294.638	0	11.2275	0	0	0	558.334	0	0	64.8782	0	145.22	0	0	0	0	0	0	0	66.7787
NODE_4110	519	TVAG_043810	82.781	87.0906	ribosomal protein S13p/S18e, putative [Trichomonas vaginalis G3]	0	0	0	0	0	0	0	0	0	0	0	3.9881	0	198.408	0	0	0	0	0	241.102	652.226	503.914	0	0	66.6515
NODE_6531	423	TVAG_537400	60	99.0544	hypothetical protein TVAG_537400 [Trichomonas vaginalis G3]	0	0	0	0	0	155.985	0	0	0	0	0	0	0	0	0	0	0	0	0	361.653	92.0789	0	650.787	338.639	66.6309
NODE_445	1349	TVAG_185740	61.667	92.8836	hypothetical protein TVAG_185740 [Trichomonas vaginalis G3]	0	11.1112	0	216.898	0	51.9949	0	488.396	0	120.934	574.977	11.9643	0	0	0	0	50.827	0	0	0	0	33.5942	0	37.6265	66.5968
NODE_4007	524	TVAG_021440	96.403	79.3893	Histone H2A-IV, putative [Trichomonas vaginalis G3]	0	455.561	0	65.0693	0	138.653	12.7181	5.61375	0	0	0	454.643	45.4339	24.801	162.195	0	232.352	0	0	0	0	0	0	0	66.5434
NODE_5473	459	TVAG_208960	74.101	90.6318	ribosomal protein S19, putative [Trichomonas vaginalis G3]	0	416.671	0	28.9197	0	155.985	4.23935	0	106.349	0	0	510.477	0	0	194.635	0	108.915	39.2989	0	30.1377	0	0	0	0	66.4845
NODE_1164	897	TVAG_121610	67.958	94.8718	Pyridine nucleotide-disulphide oxidoreductase family protein	0	16.6669	0	253.047	0	17.3316	12.7181	578.216	0	60.4668	367.985	0	0	0	0	0	208.149	0	0	0	0	0	0	75.253	66.2431
NODE_226	1725	TVAG_440130	84	99.7681	Dynein heavy chain family protein [Trichomonas vaginalis G3]	164.708	38.8893	0	137.369	205.509	155.985	220.446	0	35.4497	0	0	3.9881	0	297.612	0	0	53.2474	78.5978	0	90.4132	107.425	0	0	0	66.235
NODE_114	2208	TVAG_044310	75.241	98.7319	aldehyde oxidase and xanthine dehydrogenase, putative [Trichomonas	54.9028	27.7781	0	404.876	330.602	51.9949	186.532	112.275	35.4497	0	229.991	0	0	0	0	0	87.132	0	0	0	0	67.1885	0	0	66.1967
NODE_2068	685	TVAG_430830	79.907	93.5766	pyrophosphate-dependent fructose 6-phosphate 1-phosphotransferase	0	91.6677	0	339.807	187.639	0	156.856	269.46	0	0	91.9963	0	45.4339	0	0	0	367.891	0	0	0	0	0	0	37.6265	66.1824
NODE_6434	426	TVAG_036210	50.794	87.0892	NAC domain containing protein [Trichomonas vaginalis G3]	0	0	97.9264	0	196.574	0	627.424	0	0	0	0	0	318.037	0	97.3173	0	2.42033	0	0	60.2755	0	0	0	188.133	66.1712
NODE_6123	437	TVAG_447010	34.615	70.4805	pre-mRNA splicing factor, putative [Trichomonas vaginalis G3]	0	0	0	0	17.8704	0	67.8297	0	0	60.4668	0	0	45.4339	124.005	194.635	670.725	0	39.2989	0	30.1377	53.7127	0	130.157	150.506	66.0324
NODE_6931	412	TVAG_035540	44.361	96.6019	Adaptin N terminal region family protein [Trichomonas vaginalis	0	0	0	0	0	0	0	0	0	0	0	0	227.169	124.005	194.635	257.971	0	78.5978	0	180.826	0	0	520.63	0	65.9931
NODE_6112	437	TVAG_100620	43.925	72.54	Profilin A, putative [Trichomonas vaginalis G3]	0	363.893	0	28.9197	0	0	0	0	0	0	0	693.929	181.736	0	64.8782	0	249.294	0	0	0	0	0	0	0	65.9438
NODE_3820	535	TVAG_143490	35.673	95.1402	Amylo-alpha-1,6-glucosidase family protein [Trichomonas vaginalis	0	0	0	0	0	0	0	0	0	0	0	0	0	0	0	0	0	0	0	0	0	1578.93	0	0	65.7887
NODE_115	2208	TVAG_044310	75.791	98.7319	aldehyde oxidase and xanthine dehydrogenase, putative [Trichomonas	0	2.77781	0	159.058	8.93519	51.9949	0	286.301	0	120.934	919.963	11.9643	0	0	0	0	16.9423	0	0	0	0	0	0	0	65.7863
NODE_1287	853	TVAG_142440	78.636	77.2567	hypothetical protein TVAG_142440 [Trichomonas vaginalis G3]	0	0	0	0	0	0	0	0	0	0	0	0	0	148.806	0	0	0	0	0	150.689	1143.31	134.377	0	0	65.716
NODE_218	1752	TVAG_318870	81.132	99.7717	spermatogenesis associated factor, putative [Trichomonas vaginalis	54.9028	77.7786	24.4816	325.347	437.824	0	182.292	179.64	70.8994	0	22.9991	11.9643	0	0	0	0	157.322	0	0	30.1377	0	0	0	0	65.6495
NODE_11280	320	TVAG_361590	42.991	99.0625	64kDa iron hydrogenase, putative [Trichomonas vaginalis G3]	0	0	0	0	0	0	0	0	0	0	0	0	0	124.005	0	0	0	0	0	361.653	7.67324	0	780.945	301.012	65.637
NODE_5411	462	TVAG_472380	73.793	93.9394	galactokinase family protein [Trichomonas vaginalis G3]	54.9028	2.77781	24.4816	7.22993	107.222	86.6581	135.659	0	0	0	0	0	0	595.223	64.8782	0	62.9287	392.989	0	0	38.3662	0	0	0	65.5549
NODE_5593	455	TVAG_067980	54.098	80.2198	60S ribosomal protein L7-2, putative [Trichomonas vaginalis G3]	0	0	0	0	0	0	0	0	0	0	0	0	454.339	49.6019	0	206.377	0	157.196	0	0	0	705.479	0	0	65.5414
NODE_4255	512	TVAG_233760	29.323	74.2188	metallo-beta-lactamase superfamily protein [Trichomonas vaginalis	0	0	24.4816	0	0	0	0	0	0	0	0	0	136.302	272.811	227.074	0	0	471.587	161.221	60.2755	76.7324	67.1885	0	75.253	65.5385
NODE_5630	453	TVAG_371330	70.968	77.2627	Plectin/S10 domain containing protein [Trichomonas vaginalis G3]	0	38.8893	0	144.599	160.833	138.653	546.877	0	0	0	0	0	0	148.806	64.8782	0	48.4067	39.2989	0	30.1377	122.772	0	86.7717	0	65.4551
NODE_12027	309	TVAG_422780	71.429	94.822	alcohol dehydrogensae, putative [Trichomonas vaginalis G3]	0	8.33343	0	7.22993	26.8056	17.3316	21.1968	22.455	141.799	423.268	22.9991	7.9762	0	0	0	0	0	39.2989	376.182	271.24	0	33.5942	0	150.506	65.4256
NODE_3090	584	TVAG_185180	76.129	79.4521	60S ribosomal protein L19-3, putative [Trichomonas vaginalis G3]	0	441.672	0	115.679	0	190.648	4.23935	0	0	0	0	494.524	0	0	129.756	0	193.627	0	0	0	0	0	0	0	65.4227
NODE_1032	944	TVAG_261970	81.09	98.0932	Carbamate kinase, putative [Trichomonas vaginalis G3]	0	11.1112	0	180.748	0	34.6632	4.23935	583.83	0	60.4668	528.979	0	0	0	0	51.5943	72.61	39.2989	0	0	0	0	0	0	65.3142
NODE_412	1383	TVAG_185740	69.697	92.7693	hypothetical protein TVAG_185740 [Trichomonas vaginalis G3]	54.9028	33.3337	0	318.117	214.445	606.607	267.079	0	0	0	0	3.9881	0	0	0	0	24.2033	0	0	0	38.3662	0	0	0	65.0434
NODE_4520	499	TVAG_401900	77.419	92.3848	hypothetical protein TVAG_401900 [Trichomonas vaginalis G3]	0	427.783	0	86.7591	0	190.648	0	0	0	0	0	478.572	0	0	162.195	0	212.989	0	0	0	0	0	0	0	64.9561
NODE_5462	460	TVAG_212740	54.967	98.2609	phosphoglycerate mutase, putative [Trichomonas vaginalis G3]	0	0	0	0	0	0	0	0	0	0	0	0	318.037	124.005	64.8782	464.348	0	314.391	0	60.2755	0	0	173.543	37.6265	64.8794
NODE_8967	362	TVAG_101690	72.566	93.3702	ribosomal protein L24e, putative [Trichomonas vaginalis G3]	0	41.6671	73.4448	166.288	116.158	138.653	521.441	0	35.4497	0	0	11.9643	0	148.806	32.4391	103.189	29.044	0	0	30.1377	107.425	0	0	0	64.8377
NODE_1780	738	TVAG_199270	64.609	97.4255	ribosomal protein L7Ae, putative [Trichomonas vaginalis G3]	0	16.6669	24.4816	0	0	34.6632	0	0	0	0	0	3.9881	0	99.2039	0	0	0	0	0	30.1377	1143.31	201.565	0	0	64.7508
NODE_5121	472	TVAG_198110	57.419	98.3051	pyruvate:ferredoxin oxidoreductase A [Trichomonas vaginalis G3]	0	0	0	0	71.4815	69.3265	220.446	247.005	0	0	183.993	0	227.169	24.801	0	0	26.6237	39.2989	214.961	90.4132	0	100.783	0	37.6265	64.747
NODE_4837	484	TVAG_422780	59.864	90.9091	alcohol dehydrogensae, putative [Trichomonas vaginalis G3]	0	0	0	0	169.769	259.974	67.8297	0	106.349	604.668	0	23.9286	90.8678	24.801	32.4391	51.5943	19.3627	0	0	0	0	100.783	0	0	64.6819
NODE_1027	946	TVAG_006480	77.104	94.0803	Dynein heavy chain family protein [Trichomonas vaginalis G3]	54.9028	55.5562	24.4816	238.588	142.963	225.311	296.755	0	35.4497	0	0	3.9881	0	124.005	0	51.5943	99.2337	78.5978	0	0	115.099	0	0	0	64.4385
NODE_1972	700	TVAG_054830	67.241	99.2857	Phosphoglucomutase/phosphomannomutase, alpha/beta/alpha domain I	0	0	0	0	0	0	0	0	0	0	0	0	0	272.811	0	0	0	0	0	30.1377	836.383	369.537	0	37.6265	64.4373
NODE_66	2649	TVAG_049830	58.924	98.6032	Pyridine nucleotide-disulphide oxidoreductase family protein	0	55.5562	0	412.106	268.056	0	364.584	72.9788	0	0	45.9982	11.9643	0	49.6019	0	0	263.816	0	0	0	0	0	0	0	64.3609
NODE_213	1763	TVAG_074420	75.43	96.5967	calcium motive P-type ATPase, putative [Trichomonas vaginalis G3]	0	72.223	0	245.817	142.963	0	479.047	168.413	0	0	137.994	3.9881	0	24.801	0	0	225.091	0	0	0	0	0	43.3858	0	64.3218
NODE_2349	651	TVAG_460760	48.558	94.7773	hypothetical protein TVAG_460760 [Trichomonas vaginalis G3]	109.806	11.1112	0	159.058	8.93519	17.3316	8.47871	595.058	0	120.934	321.987	0	0	0	0	0	70.1897	0	0	0	0	0	0	112.88	63.9904
NODE_2315	654	TVAG_276360	77.941	93.4251	60S ribosomal protein L15-1, putative [Trichomonas vaginalis G3]	0	444.449	0	72.2993	0	207.979	0	0	0	0	0	478.572	45.4339	0	97.3173	0	188.786	0	0	0	0	0	0	0	63.9516
NODE_520	1259	TVAG_361910	73.966	97.8554	conserved hypothetical protein [Trichomonas vaginalis G3]	0	33.3337	0	441.025	268.056	0	479.047	101.048	35.4497	0	0	15.9524	0	24.801	0	0	133.118	0	0	0	0	0	0	0	63.8263
NODE_4268	511	TVAG_043810	82.468	90.2153	ribosomal protein S13p/S18e, putative [Trichomonas vaginalis G3]	0	377.782	0	115.679	0	86.6581	0	0	35.4497	0	0	673.989	0	0	64.8782	0	140.379	0	0	0	0	33.5942	0	0	63.6837
NODE_15634	267	TVAG_197730	91.011	99.6255	hypothetical protein TVAG_197730 [Trichomonas vaginalis G3]	0	50.0006	0	86.7591	116.158	103.99	640.142	0	0	0	0	0	0	124.005	0	0	41.1457	39.2989	0	0	130.445	0	43.3858	150.506	63.5765
NODE_920	995	TVAG_156680	75.229	98.4925	actinin, putative [Trichomonas vaginalis G3]	0	47.2227	24.4816	65.0693	116.158	51.9949	517.201	0	0	60.4668	0	0	0	223.209	64.8782	103.189	58.088	78.5978	0	0	38.3662	0	0	75.253	63.5073
NODE_3185	576	TVAG_245200	79.688	99.8264	ABC transporter family protein [Trichomonas vaginalis G3]	0	0	0	7.22993	80.4167	103.99	207.728	0	0	0	0	3.9881	0	595.223	64.8782	0	121.017	275.092	53.7403	0	7.67324	0	0	0	63.374
NODE_6580	421	TVAG_110530	89.344	86.6983	ribosomal protein S10p/S20e, putative [Trichomonas vaginalis G3]	54.9028	66.6674	0	173.518	80.4167	207.979	415.457	0	70.8994	60.4668	0	7.9762	0	148.806	32.4391	0	26.6237	0	0	90.4132	84.4057	0	0	0	63.3738
NODE_2741	611	TVAG_497370	84.817	93.617	triosephosphate isomerase, putative [Trichomonas vaginalis G3]	219.611	16.6669	0	50.6095	98.2871	190.648	466.329	0	0	241.867	0	7.9762	0	124.005	0	0	53.2474	39.2989	0	0	7.67324	0	0	0	63.1758
NODE_907	1002	TVAG_021240	59.19	95.7086	conserved hypothetical protein [Trichomonas vaginalis G3]	0	22.2225	0	245.817	0	17.3316	0	690.491	0	60.4668	390.984	7.9762	0	0	0	0	79.871	0	0	0	0	0	0	0	63.1317
NODE_567	1228	TVAG_320780	77.02	96.6612	malic enzyme, putative [Trichomonas vaginalis G3]	0	8.33343	0	122.909	0	34.6632	29.6755	364.894	0	241.867	597.976	7.9762	0	0	0	0	67.7694	0	0	0	0	0	0	37.6265	63.0704
NODE_516	1266	TVAG_407250	64.319	97.3144	hypothetical protein TVAG_407250 [Trichomonas vaginalis G3]	0	41.6671	24.4816	50.6095	89.3519	103.99	462.09	0	0	0	0	0	0	223.209	0	103.189	70.1897	235.793	0	0	107.425	0	0	0	62.9998
NODE_1606	775	TVAG_497370	74.104	97.0323	triosephosphate isomerase, putative [Trichomonas vaginalis G3]	0	0	0	0	0	0	0	0	0	0	22.9991	0	0	620.024	0	0	0	0	0	90.4132	675.245	100.783	0	0	62.8944
NODE_9013	361	TVAG_054490	80	99.446	beta-eliminating lyase, putative [Trichomonas vaginalis G3]	0	2.77781	391.706	0	26.8056	34.6632	8.47871	5.61375	70.8994	241.867	0	3.9881	408.905	74.4029	0	103.189	0	0	53.7403	30.1377	7.67324	0	43.3858	0	62.843
NODE_235	1697	TVAG_464010	62.939	80.2004	Calreticulin family protein [Trichomonas vaginalis G3]	0	5.55562	0	224.128	0	51.9949	4.23935	275.074	0	241.867	689.972	7.9762	0	0	0	0	4.84067	0	0	0	0	0	0	0	62.7353
NODE_62	2732	TVAG_475550	28.09	86.9327	surface antigen BspA-like [Trichomonas vaginalis G3]	0	22.2225	0	144.599	0	17.3316	0	1027.32	0	0	206.992	7.9762	0	0	0	0	33.8847	0	0	0	0	0	43.3858	0	62.6545
NODE_3080	585	TVAG_320780	81.006	91.6239	malic enzyme, putative [Trichomonas vaginalis G3]	0	11.1112	0	159.058	0	17.3316	16.9574	364.894	0	241.867	620.975	3.9881	0	0	0	0	36.305	0	0	30.1377	0	0	0	0	62.6094
NODE_5702	450	TVAG_071920	88.028	94.4444	40S ribosomal protein S23, putative [Trichomonas vaginalis G3]	0	519.45	0	72.2993	0	259.974	0	0	0	0	0	470.596	0	0	0	0	145.22	0	0	0	0	33.5942	0	0	62.5472
NODE_1286	853	TVAG_366380	79.026	93.4349	hypothetical protein TVAG_366380 [Trichomonas vaginalis G3]	0	186.113	0	79.5292	0	537.28	0	0	0	0	0	299.107	0	0	227.074	0	171.844	0	0	0	0	0	0	0	62.5395
NODE_1245	865	TVAG_358110	72.982	98.7283	enolase family protein [Trichomonas vaginalis G3]	0	38.8893	24.4816	79.5292	107.222	51.9949	288.276	0	0	0	0	0	0	223.209	129.756	0	106.495	275.092	0	0	99.7522	0	0	75.253	62.4979
NODE_7098	407	TVAG_182810	77.273	97.0516	40S ribosomal protein S16, putative [Trichomonas vaginalis G3]	0	536.117	0	57.8394	0	138.653	0	0	0	0	0	526.429	0	24.801	97.3173	0	113.756	0	0	0	0	0	0	0	62.288
NODE_1299	847	TVAG_497370	78.571	89.1381	triosephosphate isomerase, putative [Trichomonas vaginalis G3]	109.806	69.4452	0	231.358	160.833	0	381.542	140.344	70.8994	0	22.9991	0	0	0	0	0	304.962	0	0	0	0	0	0	0	62.1745
NODE_1188	887	TVAG_358110	70.608	99.6618	enolase family protein [Trichomonas vaginalis G3]	0	0	0	7.22993	411.019	0	729.169	0	0	0	0	0	136.302	0	32.4391	0	2.42033	0	0	60.2755	0	0	0	112.88	62.1556
NODE_1044	941	TVAG_238350	74.717	84.3783	Phosphatidylinositol transfer protein [Trichomonas vaginalis G3]	0	8.33343	0	187.978	0	17.3316	0	830.835	0	0	390.984	0	0	0	0	0	55.6677	0	0	0	0	0	0	0	62.1304
NODE_18730	241	TVAG_133150	70.588	82.9876	ribosomal protein S27a, putative [Trichomonas vaginalis G3]	54.9028	52.7784	0	231.358	232.315	0	504.483	89.82	0	0	0	0	0	74.4029	0	0	171.844	78.5978	0	0	0	0	0	0	62.1042
NODE_298	1549	TVAG_348330	71.318	99.8709	glycogen phosphorylase [Trichomonas vaginalis G3]	0	0	0	0	518.241	0	801.238	11.2275	0	0	0	0	45.4339	0	64.8782	0	4.84067	0	0	0	0	0	43.3858	0	62.0519
NODE_3104	583	TVAG_484570	80.11	92.4528	thioredoxin peroxidase [Trichomonas vaginalis G3]	0	13.889	0	115.679	0	51.9949	0	763.47	0	181.4	298.988	11.9643	0	0	0	0	50.827	0	0	0	0	0	0	0	62.0089
NODE_734	1105	TVAG_054030	83.149	98.19	actin [Trichomonas vaginalis G3]	0	0	0	0	0	0	0	0	0	0	22.9991	19.9405	0	0	0	0	21.783	0	0	150.689	1058.91	134.377	0	75.253	61.8312
NODE_9016	361	TVAG_096520	36.538	82.8255	pyruvate:ferredoxin oxidoreductase D [Trichomonas vaginalis G3]	0	0	0	0	0	0	0	0	0	0	0	0	0	24.801	129.756	51.5943	0	0	0	241.102	0	167.971	867.717	0	61.7892
NODE_5608	454	TVAG_192910	95.536	73.7885	60S ribosomal protein L30, putative [Trichomonas vaginalis G3]	0	52.7784	0	57.8394	53.6112	121.321	423.935	0	0	0	0	0	0	248.01	64.8782	154.783	19.3627	117.897	0	0	53.7127	0	0	112.88	61.7087
NODE_6033	440	TVAG_361590	52.083	97.2727	64kDa iron hydrogenase, putative [Trichomonas vaginalis G3]	0	0	0	0	0	0	0	0	0	0	0	0	0	124.005	0	0	0	0	0	1356.2	0	0	0	0	61.6751
NODE_7903	386	TVAG_459130	53.719	93.7824	profilin, putative [Trichomonas vaginalis G3]	0	5.55562	0	187.978	26.8056	86.6581	0	589.444	0	0	459.982	23.9286	0	0	0	0	31.4644	0	0	0	0	67.1885	0	0	61.6252
NODE_1926	708	TVAG_043500	75.527	99.435	enolase 3, putative [Trichomonas vaginalis G3]	0	2.77781	0	130.139	0	34.6632	8.47871	623.126	0	241.867	183.993	0	0	24.801	0	0	128.278	0	0	0	0	100.783	0	0	61.6211
NODE_2450	640	TVAG_407250	38.991	98.75	hypothetical protein TVAG_407250 [Trichomonas vaginalis G3]	0	277.781	0	79.5292	0	103.99	0	0	0	0	0	390.834	45.4339	0	324.391	0	256.555	0	0	0	0	0	0	0	61.6047
NODE_1688	757	TVAG_198100	75.546	90.6209	hypothetical protein TVAG_198100 [Trichomonas vaginalis G3]	0	0	0	0	0	0	0	0	0	0	0	0	0	148.806	0	0	0	0	0	60.2755	828.71	436.725	0	0	61.4382
NODE_2505	635	TVAG_314830	55.605	99.5276	phosphoenol pyruvate carboxykinase, putative [Trichomonas vaginalis	0	0	24.4816	0	62.5464	0	50.8722	44.91	0	0	22.9991	0	181.736	74.4029	32.4391	206.377	0	510.886	53.7403	150.689	23.0197	33.5942	0	0	61.3622
NODE_949	983	TVAG_368740	88.065	94.5066	ornithine carbamoyltransferase family protein [Trichomonas	0	5.55562	0	122.909	0	0	0	875.745	0	0	252.99	0	0	0	0	0	106.495	0	0	0	0	33.5942	0	75.253	61.3559
NODE_1093	921	TVAG_456920	98.366	99.5657	beta-tubulin, putative [Trichomonas vaginalis G3]	0	8.33343	0	159.058	8.93519	0	16.9574	387.349	0	120.934	643.974	0	0	0	0	0	41.1457	0	0	0	7.67324	0	0	75.253	61.2339
NODE_3894	530	TVAG_087830	96.403	78.4906	histone H3-1, putative [Trichomonas vaginalis G3]	0	13.889	0	101.219	53.6112	69.3265	195.01	0	35.4497	120.934	0	0	45.4339	347.214	97.3173	103.189	29.044	157.196	0	0	99.7522	0	0	0	61.191
NODE_12489	303	TVAG_453990	82.222	88.7789	translation elongation factor 1 beta, putative [Trichomonas	164.708	19.4447	24.4816	339.807	134.028	346.632	279.797	0	0	60.4668	0	0	0	24.801	0	0	4.84067	0	0	0	30.693	0	0	37.6265	61.1386
NODE_14676	277	TVAG_313290	47.945	78.7004	ribosomal protein L32, putative [Trichomonas vaginalis G3]	0	0	0	0	0	0	0	0	0	0	0	0	0	0	0	0	0	0	0	0	1465.59	0	0	0	61.0662
NODE_3936	528	TVAG_043810	82.468	87.3106	ribosomal protein S13p/S18e, putative [Trichomonas vaginalis G3]	0	377.782	0	72.2993	0	138.653	0	0	35.4497	0	0	374.881	0	0	259.513	0	198.467	0	0	0	7.67324	0	0	0	61.0299
NODE_1181	890	TVAG_162680	87.773	77.0787	hypothetical protein TVAG_162680 [Trichomonas vaginalis G3]	0	38.8893	0	86.7591	35.7408	86.6581	364.584	0	0	302.334	0	3.9881	0	49.6019	97.3173	0	29.044	235.793	0	0	46.0395	0	86.7717	0	60.9801
NODE_733	1105	TVAG_208470	69.067	99.819	threonyl-tRNA synthetase family protein [Trichomonas vaginalis G3]	0	0	0	0	393.148	0	805.477	0	177.248	0	0	0	0	0	0	0	0	0	0	0	0	0	86.7717	0	60.9436
NODE_6825	415	TVAG_336320	60.145	98.0723	hydroxylamine reductase, putative [Trichomonas vaginalis G3]	0	0	0	0	0	0	0	0	0	0	0	0	0	0	0	1341.45	0	117.897	0	0	0	0	0	0	60.8061
NODE_893	1007	TVAG_190450	60.299	99.7021	alpha-actinin, putative [Trichomonas vaginalis G3]	0	444.449	0	43.3796	0	86.6581	0	0	0	0	0	346.965	0	0	227.074	0	309.803	0	0	0	0	0	0	0	60.7637
NODE_2960	593	TVAG_054490	81.283	94.4351	beta-eliminating lyase, putative [Trichomonas vaginalis G3]	0	0	1101.67	0	0	0	0	0	0	0	0	0	90.8678	0	0	0	24.2033	0	0	241.102	0	0	0	0	60.7435
NODE_1178	892	TVAG_136210	73.571	94.0583	aminotransferase, classes I and II family protein [Trichomonas	54.9028	63.8896	0	50.6095	125.093	294.638	411.217	0	35.4497	60.4668	0	3.9881	0	99.2039	0	0	45.9864	39.2989	0	0	92.0789	0	43.3858	37.6265	60.7431
NODE_3975	526	TVAG_038440	68.927	99.6198	fructose-1,6-bisphosphate aldolase, putative [Trichomonas vaginalis	0	0	0	0	0	0	0	0	0	0	0	0	45.4339	198.408	32.4391	0	14.522	0	0	60.2755	468.068	638.291	0	0	60.7265
NODE_6030	440	TVAG_026460	66.142	86.3636	ribosomal protein L14, putative [Trichomonas vaginalis G3]	0	11.1112	0	79.5292	125.093	190.648	466.329	0	0	120.934	0	0	0	49.6019	64.8782	51.5943	72.61	0	0	30.1377	107.425	0	86.7717	0	60.6943
NODE_282	1582	TVAG_055330	71.926	81.6688	Type III restriction enzyme, res subunit family protein	54.9028	5.55562	0	137.369	0	34.6632	0	825.221	0	60.4668	229.991	3.9881	0	0	0	0	65.349	0	0	0	0	0	0	37.6265	60.6305
NODE_6034	440	TVAG_495790	37.097	82.2727	surface antigen BspA-like [Trichomonas vaginalis G3]	0	0	1003.75	7.22993	71.4815	0	4.23935	0	248.148	60.4668	0	0	0	0	0	51.5943	7.261	0	0	0	0	0	0	0	60.5903
NODE_610	1199	TVAG_125550	71.014	98.749	hypothetical protein TVAG_125550 [Trichomonas vaginalis G3]	0	0	0	0	0	0	0	0	0	0	0	0	0	49.6019	0	0	0	0	0	210.964	1089.6	100.783	0	0	60.4562
NODE_6007	441	TVAG_073860	45.912	97.0522	pyruvate, phosphate dikinase family protein [Trichomonas vaginalis	0	0	0	0	0	0	4.23935	0	319.047	0	0	0	0	0	0	0	0	78.5978	537.403	0	15.3465	0	43.3858	451.518	60.3974
NODE_6086	438	TVAG_319220	75.54	94.9772	ribosomal protein S24e, putative [Trichomonas vaginalis G3]	0	430.56	0	79.5292	0	173.316	0	0	0	0	0	378.869	45.4339	0	162.195	0	176.684	0	0	0	0	0	0	0	60.2745
NODE_1927	708	TVAG_205640	41.014	91.3842	hypothetical protein TVAG_205640 [Trichomonas vaginalis G3]	0	11.1112	0	79.5292	0	0	4.23935	892.586	0	120.934	321.987	3.9881	0	0	0	0	12.1017	0	0	0	0	0	0	0	60.2699
NODE_448	1345	TVAG_196700	77.027	98.9591	glutamate dehydrogenase, putative [Trichomonas vaginalis G3]	0	8.33343	0	14.4599	0	0	0	527.693	0	362.801	252.99	0	0	0	0	0	242.033	0	0	0	0	0	0	37.6265	60.2474
NODE_3227	573	TVAG_139240	51.948	80.4538	branched chain amino acid transferase, putative [Trichomonas	0	0	0	0	0	0	0	0	0	0	0	0	0	0	0	257.971	0	78.5978	0	693.168	69.0592	0	347.087	0	60.2451
NODE_1403	821	TVAG_371880	81.25	98.9038	Actin-like protein 3, putative [Trichomonas vaginalis G3]	0	302.781	0	21.6898	0	103.99	0	0	0	0	0	510.477	136.302	0	162.195	0	205.728	0	0	0	0	0	0	0	60.1318
NODE_4257	512	TVAG_092490	69.412	99.4141	endoplasmic reticulum heat shock protein 70, putative [Trichomonas	0	0	122.408	0	26.8056	0	33.9148	0	0	0	0	0	45.4339	24.801	162.195	0	0	39.2989	591.144	60.2755	92.0789	33.5942	173.543	37.6265	60.13
NODE_419	1372	TVAG_437930	71.209	99.4169	Clan MG, familly M24, aminopeptidase P-like metallopeptidase	0	0	0	122.909	0	51.9949	0	842.063	0	0	390.984	0	0	0	0	0	33.8847	0	0	0	0	0	0	0	60.0765
NODE_4544	498	TVAG_320780	75.46	96.7871	malic enzyme, putative [Trichomonas vaginalis G3]	109.806	0	0	0	8.93519	0	12.7181	0	0	0	0	3.9881	0	0	97.3173	103.189	7.261	39.2989	322.442	241.102	61.3859	201.565	43.3858	188.133	60.0219
NODE_1234	870	TVAG_096520	65.704	94.3678	pyruvate:ferredoxin oxidoreductase D [Trichomonas vaginalis G3]	109.806	33.3337	0	72.2993	142.963	190.648	351.866	0	141.799	0	0	7.9762	0	24.801	64.8782	0	75.0304	117.897	0	0	69.0592	0	0	37.6265	59.9993
NODE_864	1023	TVAG_259190	78.107	99.0225	Succinyl-CoA ligase beta-chain, hydrogenosomal precursor	0	255.558	0	65.0693	0	103.99	0	5.61375	0	0	0	239.286	45.4339	0	389.269	0	297.701	0	0	0	0	0	0	37.6265	59.9812
NODE_936	988	TVAG_202090	74.351	92.2065	Clan CA, family C1, cathepsin L-like cysteine peptidase	164.708	8.33343	24.4816	253.047	107.222	190.648	377.302	0	35.4497	60.4668	0	3.9881	0	0	0	103.189	7.261	78.5978	0	0	23.0197	0	0	0	59.9048
NODE_3523	552	TVAG_141940	79.874	86.2319	ribosomal protein L21e, putative [Trichomonas vaginalis G3]	219.611	50.0006	0	151.828	187.639	0	326.43	190.868	0	0	206.992	0	0	0	0	0	101.654	0	0	0	0	0	0	0	59.7926
NODE_3400	561	TVAG_276530	50.649	82.1747	Pyridoxal-phosphate dependent enzyme family protein [Trichomonas	0	0	0	0	0	0	0	16.8413	177.248	0	22.9991	0	272.603	24.801	64.8782	257.971	4.84067	39.2989	0	90.4132	23.0197	235.16	86.7717	112.88	59.5719
NODE_2642	620	TVAG_034730	93.137	98.5484	Heat shock protein 82, putative [Trichomonas vaginalis G3]	0	8.33343	0	202.438	0	34.6632	4.23935	269.46	0	241.867	574.977	15.9524	0	0	0	0	75.0304	0	0	0	0	0	0	0	59.4567
NODE_4984	478	TVAG_043070	76.22	99.5816	fructose-1,6-bisphosphate aldolase [Trichomonas vaginalis G3]	0	0	342.742	0	89.3519	86.6581	93.2658	33.6825	141.799	0	0	0	45.4339	0	162.195	0	0	0	322.442	0	0	33.5942	0	75.253	59.4341
NODE_982	966	TVAG_249200	92.532	95.5487	actin [Trichomonas vaginalis G3]	0	16.6669	0	72.2993	214.445	173.316	356.106	0	0	0	0	11.9643	0	124.005	97.3173	51.5943	96.8134	117.897	0	30.1377	61.3859	0	0	0	59.3311
NODE_529	1255	TVAG_460580	67.419	94.8207	calcium-translocating P-type ATPase, PMCA-type family protein	109.806	52.7784	0	296.427	151.898	0	415.457	129.116	0	0	22.9991	0	0	0	0	0	242.033	0	0	0	0	0	0	0	59.1881
NODE_800	1063	TVAG_538040	67.365	93.603	Ketopantoate reductase PanE/ApbA family protein [Trichomonas	0	11.1112	0	65.0693	0	86.6581	0	628.74	0	0	482.981	7.9762	0	0	0	0	24.2033	0	0	0	0	0	0	112.88	59.1508
NODE_809	1059	TVAG_538040	70.06	94.5231	Ketopantoate reductase PanE/ApbA family protein [Trichomonas	54.9028	19.4447	0	253.047	214.445	17.3316	572.313	56.1375	0	0	137.994	3.9881	0	0	0	0	89.5524	0	0	0	0	0	0	0	59.1315
NODE_505	1276	TVAG_362020	53.041	96.5517	threonine dehydratase family protein [Trichomonas vaginalis G3]	0	0	0	231.358	0	17.3316	0	819.608	0	0	229.991	7.9762	0	0	0	0	75.0304	0	0	0	0	33.5942	0	0	58.9537
NODE_9869	344	TVAG_418970	58.182	95.6395	Thioredoxin family protein [Trichomonas vaginalis G3]	0	8.33343	24.4816	86.7591	17.8704	17.3316	8.47871	813.994	35.4497	60.4668	252.99	3.9881	0	0	0	0	84.7117	0	0	0	0	0	0	0	58.9523
NODE_413	1382	TVAG_183790	70.087	99.3488	AP65-3 adhesin [Trichomonas vaginalis G3]	0	11.1112	0	0	0	0	0	0	0	0	0	11.9643	0	24.801	0	0	33.8847	0	0	180.826	1051.23	100.783	0	0	58.9419
NODE_1857	723	TVAG_454380	66.525	97.787	14-3-3 protein [Trichomonas vaginalis G3]	0	0	0	0	0	0	0	0	0	0	0	0	0	198.408	0	0	0	0	0	180.826	867.076	167.971	0	0	58.9284
NODE_577	1222	TVAG_460580	78.079	99.5908	calcium-translocating P-type ATPase, PMCA-type family protein	109.806	19.4447	0	448.255	8.93519	155.985	351.866	0	0	60.4668	22.9991	0	0	24.801	32.4391	51.5943	9.68134	117.897	0	0	0	0	0	0	58.9238
NODE_2292	656	TVAG_272360	82.828	90.3963	Rac1, putative [Trichomonas vaginalis G3]	0	91.6677	0	310.887	116.158	0	470.568	174.026	0	0	0	3.9881	0	49.6019	0	0	196.047	0	0	0	0	0	0	0	58.8727
NODE_1693	755	TVAG_147790	62.8	99.2053	methionine gamma-lyase [Trichomonas vaginalis G3]	0	0	0	0	375.278	0	763.084	0	106.349	0	0	0	0	0	0	0	2.42033	0	0	90.4132	0	0	0	75.253	58.8666
NODE_9670	348	TVAG_497090	55	85.9195	eukaryotic translation initiation factor, putative [Trichomonas	0	0	0	0	0	0	0	0	0	0	0	0	136.302	49.6019	64.8782	206.377	0	314.391	0	30.1377	7.67324	0	564.016	37.6265	58.7918
NODE_4293	510	TVAG_083260	73.054	98.0392	ribosomal protein L22, putative [Trichomonas vaginalis G3]	0	63.8896	0	253.047	187.639	0	559.595	101.048	0	0	68.9972	0	0	0	0	0	176.684	0	0	0	0	0	0	0	58.7875
NODE_1749	743	TVAG_126970	76.923	99.5962	GDP dissociation inhibitor family protein [Trichomonas vaginalis	0	0	0	166.288	8.93519	0	8.47871	505.238	0	60.4668	620.975	19.9405	0	0	0	0	19.3627	0	0	0	0	0	0	0	58.7369
NODE_15862	265	TVAG_432450	90.123	91.3208	60S ribosomal protein L37-B, putative [Trichomonas vaginalis G3]	0	16.6669	0	79.5292	35.7408	138.653	504.483	0	106.349	120.934	0	3.9881	0	99.2039	32.4391	0	36.305	0	0	0	153.465	0	43.3858	37.6265	58.6987
NODE_2122	678	TVAG_406220	57.368	81.7109	hypothetical protein TVAG_406220 [Trichomonas vaginalis G3]	0	194.447	0	36.1496	0	155.985	4.23935	0	0	60.4668	0	179.464	0	0	97.3173	0	680.114	0	0	0	0	0	0	0	58.6743
NODE_861	1024	TVAG_293770	76.176	93.3594	Phosphofructokinase family protein [Trichomonas vaginalis G3]	0	11.1112	0	79.5292	8.93519	17.3316	0	813.994	0	60.4668	367.985	3.9881	0	0	0	0	43.566	0	0	0	0	0	0	0	58.6211
NODE_4611	495	TVAG_154640	65.06	99.1919	surface antigen BspA-like [Trichomonas vaginalis G3]	0	0	1273.04	0	0	0	4.23935	0	0	0	0	0	0	0	0	0	7.261	78.5978	0	0	0	0	43.3858	0	58.6053
NODE_627	1184	TVAG_249200	93.085	95.1858	actin [Trichomonas vaginalis G3]	109.806	55.5562	0	137.369	134.028	103.99	237.404	0	35.4497	60.4668	0	3.9881	0	74.4029	97.3173	103.189	43.566	39.2989	0	0	53.7127	33.5942	43.3858	37.6265	58.5062
NODE_1401	822	TVAG_359120	77.027	80.9002	hypothetical protein TVAG_359120 [Trichomonas vaginalis G3]	0	433.338	0	72.2993	0	155.985	0	0	0	0	0	522.441	0	0	32.4391	0	186.366	0	0	0	0	0	0	0	58.4528
NODE_14189	282	TVAG_195880	58.108	76.2411	ribosomal protein L38e, putative [Trichomonas vaginalis G3]	0	358.337	0	93.989	8.93519	103.99	0	0	0	0	0	514.465	45.4339	0	129.756	0	145.22	0	0	0	0	0	0	0	58.3386
NODE_175	1901	TVAG_402580	78.758	96.5281	Ribonucleotide reductase, all-alpha domain containing protein	0	0	0	86.7591	0	0	8.47871	645.581	0	302.334	252.99	3.9881	0	0	0	0	60.5084	39.2989	0	0	0	0	0	0	58.3308
NODE_5275	467	TVAG_228640	99.213	81.3704	Histone H2B, putative [Trichomonas vaginalis G3]	0	33.3337	0	72.2993	116.158	259.974	462.09	16.8413	0	0	0	3.9881	0	148.806	97.3173	0	48.4067	39.2989	0	0	99.7522	0	0	0	58.261
NODE_51	2838	TVAG_351790	40.474	98.9077	hypothetical protein TVAG_351790 [Trichomonas vaginalis G3]	0	2.77781	0	166.288	0	34.6632	0	538.92	0	60.4668	528.979	3.9881	0	0	0	51.5943	9.68134	0	0	0	0	0	0	0	58.2233
NODE_4350	508	TVAG_016880	63.095	99.0157	hypothetical protein TVAG_016880 [Trichomonas vaginalis G3]	0	0	0	0	0	0	0	0	177.248	0	0	0	90.8678	0	194.635	0	0	157.196	0	753.443	23.0197	0	0	0	58.1837
NODE_9559	350	TVAG_185880	69.903	88	ribosomal protein L35Ae, putative [Trichomonas vaginalis G3]	0	316.67	0	86.7591	0	190.648	0	0	0	0	0	394.822	0	0	227.074	0	171.844	0	0	0	7.67324	0	0	0	58.1454
NODE_597	1207	TVAG_385340	56.915	92.1292	Clan CD, family C13, asparaginyl endopeptidase-like cysteine	54.9028	44.4449	0	296.427	250.185	0	305.233	134.73	35.4497	0	22.9991	7.9762	0	0	0	0	237.193	0	0	0	0	0	0	0	57.8976
NODE_3860	533	TVAG_107350	29.379	97.1857	surface antigen BspA-like [Trichomonas vaginalis G3]	0	0	0	0	0	0	0	0	0	0	0	0	0	198.408	0	0	0	0	0	150.689	38.3662	0	694.173	301.012	57.6103
NODE_4505	500	TVAG_446000	64.331	94	ribosomal protein L21e, putative [Trichomonas vaginalis G3]	0	369.449	0	79.5292	0	173.316	0	0	0	0	0	546.37	45.4339	0	97.3173	0	62.9287	0	0	0	7.67324	0	0	0	57.584
NODE_4318	509	TVAG_137880	76.97	97.053	cytosolic cyclophilin, putative [Trichomonas vaginalis G3]	0	0	0	0	0	0	0	0	0	0	0	0	0	148.806	0	0	0	0	0	210.964	920.789	100.783	0	0	57.5559
NODE_5203	469	TVAG_138940	86.093	96.3753	40S ribosomal protein S13, putative [Trichomonas vaginalis G3]	0	355.56	0	65.0693	0	225.311	0	0	0	0	0	342.977	45.4339	0	32.4391	51.5943	261.396	0	0	0	0	0	0	0	57.4908
NODE_5812	447	TVAG_239330	90.78	94.4072	histone H3-1 [Trichomonas vaginalis G3]	0	0	0	7.22993	303.797	0	635.903	0	35.4497	0	0	0	90.8678	0	0	0	9.68134	0	0	90.4132	0	33.5942	130.157	37.6265	57.28
NODE_4661	492	TVAG_380870	82.014	84.5528	ribosomal protein L27e, putative [Trichomonas vaginalis G3]	54.9028	72.223	0	216.898	125.093	0	470.568	56.1375	35.4497	60.4668	22.9991	3.9881	0	0	0	0	176.684	0	0	0	0	0	0	75.253	57.111
NODE_10794	328	TVAG_397610	97.143	95.7317	cytoplasmic heat shock protein 70 [Trichomonas vaginalis G3]	0	8.33343	0	122.909	89.3519	277.306	453.611	0	106.349	0	0	0	0	272.811	0	0	0	39.2989	0	0	0	0	0	0	57.0821
NODE_626	1184	TVAG_249200	93.085	95.1858	actin [Trichomonas vaginalis G3]	0	41.6671	24.4816	72.2993	98.2871	173.316	364.584	0	0	0	0	0	0	124.005	194.635	0	65.349	117.897	0	0	46.0395	0	43.3858	0	56.9144
NODE_1307	845	TVAG_388330	72.043	98.9349	sarcoplasmic-endoplasmic reticulum calcium ATPase [Trichomonas	0	238.892	0	50.6095	0	242.643	0	0	0	0	0	478.572	136.302	0	64.8782	0	145.22	0	0	0	7.67324	0	0	0	56.8662
NODE_16383	260	TVAG_100530	65.432	93.0769	espin, putative [Trichomonas vaginalis G3]	0	50.0006	0	122.909	53.6112	155.985	508.722	0	35.4497	0	0	0	0	173.607	0	0	31.4644	78.5978	0	0	153.465	0	0	0	56.8255
NODE_4809	485	TVAG_182810	86.232	85.1546	40S ribosomal protein S16, putative [Trichomonas vaginalis G3]	0	38.8893	24.4816	86.7591	89.3519	207.979	555.355	0	0	0	0	0	0	124.005	0	0	24.2033	39.2989	0	0	84.4057	0	86.7717	0	56.7292
NODE_2145	676	TVAG_306190	82.317	72.6331	ribosomal protein, putative [Trichomonas vaginalis G3]	0	111.112	0	224.128	223.38	0	390.021	117.889	0	0	68.9972	11.9643	0	24.801	0	0	188.786	0	0	0	0	0	0	0	56.7116
NODE_4835	484	TVAG_459170	80.667	92.7686	hypothetical protein TVAG_459170 [Trichomonas vaginalis G3]	0	22.2225	0	93.989	0	51.9949	25.4361	336.825	0	60.4668	620.975	7.9762	0	0	0	0	72.61	0	0	30.1377	0	0	0	37.6265	56.6775
NODE_13119	295	TVAG_432450	89.873	80	60S ribosomal protein L37-B, putative [Trichomonas vaginalis G3]	274.514	30.5559	97.9264	28.9197	71.4815	51.9949	343.388	0	35.4497	120.934	0	3.9881	0	49.6019	0	154.783	19.3627	0	0	0	76.7324	0	0	0	56.6513
NODE_2401	645	TVAG_185080	85.915	98.9147	hypothetical protein TVAG_185080 [Trichomonas vaginalis G3]	54.9028	302.781	0	108.449	0	346.632	0	0	0	0	0	426.727	0	0	32.4391	0	82.2914	0	0	0	0	0	0	0	56.4259
NODE_2874	600	TVAG_401590	85.484	92.8333	60S ribosomal protein L18, putative [Trichomonas vaginalis G3]	54.9028	22.2225	24.4816	43.3796	71.4815	155.985	445.132	0	0	0	0	0	0	148.806	0	51.5943	26.6237	157.196	0	30.1377	84.4057	0	0	37.6265	56.4156
NODE_9231	357	TVAG_192910	90.991	92.9972	60S ribosomal protein L30, putative [Trichomonas vaginalis G3]	0	397.227	24.4816	36.1496	0	103.99	0	0	0	0	0	438.691	45.4339	0	162.195	0	142.8	0	0	0	0	0	0	0	56.2903
NODE_367	1427	TVAG_405240	86.105	99.7898	adenosylhomocysteinase, putative [Trichomonas vaginalis G3]	109.806	13.889	0	122.909	151.898	103.99	394.26	0	0	0	0	0	0	74.4029	32.4391	103.189	65.349	117.897	0	30.1377	30.693	0	0	0	56.2858
NODE_5030	476	TVAG_360700	73.239	88.0252	fructose-1,6-bisphosphate aldolase, putative [Trichomonas vaginalis	0	0	0	0	0	0	0	0	0	0	0	0	318.037	0	129.756	206.377	0	117.897	53.7403	120.551	0	403.131	0	0	56.2287
NODE_5148	471	TVAG_265950	57.252	83.2272	ribosomal protein L32, putative [Trichomonas vaginalis G3]	0	33.3337	48.9632	115.679	98.2871	86.6581	440.893	0	70.8994	181.4	0	0	0	0	0	51.5943	31.4644	39.2989	0	30.1377	76.7324	0	43.3858	0	56.197
NODE_3868	532	TVAG_484030	28.313	89.4737	Glycosyl hydrolase family 20, catalytic domain containing protein	54.9028	69.4452	24.4816	36.1496	0	0	0	0	0	120.934	22.9991	7.9762	0	0	454.147	154.783	104.074	0	0	120.551	0	134.377	43.3858	0	56.1753
NODE_2875	600	TVAG_204680	96.133	90.3333	ADP-ribosylation factor, putative [Trichomonas vaginalis G3]	0	36.1115	0	79.5292	98.2871	86.6581	415.457	0	0	0	0	3.9881	0	173.607	64.8782	0	79.871	117.897	0	0	153.465	0	0	37.6265	56.1406
NODE_7321	401	TVAG_397610	92.481	99.2519	cytoplasmic heat shock protein 70 [Trichomonas vaginalis G3]	54.9028	47.2227	0	159.058	71.4815	173.316	428.175	0	35.4497	0	0	15.9524	0	99.2039	64.8782	0	12.1017	78.5978	0	30.1377	76.7324	0	0	0	56.1338
NODE_7945	385	TVAG_006140	44.882	98.7013	6-phosphogluconate dehydrogenase, putative [Trichomonas vaginalis	54.9028	0	0	0	0	155.985	0	0	0	967.469	137.994	0	0	0	0	0	0	0	0	30.1377	0	0	0	0	56.1037
NODE_263	1631	TVAG_061930	79.167	96.6891	glucose-6-phosphate isomerase family protein [Trichomonas vaginalis	0	2.77781	0	79.5292	0	0	0	639.968	0	60.4668	436.983	3.9881	0	0	0	0	89.5524	0	0	30.1377	0	0	0	0	55.9751
NODE_3219	573	TVAG_185180	74.843	83.0716	60S ribosomal protein L19-3, putative [Trichomonas vaginalis G3]	0	288.892	0	50.6095	0	207.979	0	0	0	0	0	271.191	45.4339	24.801	162.195	0	116.176	0	0	120.551	53.7127	0	0	0	55.8976
NODE_11801	312	TVAG_282960	75.962	99.6795	ribosomal protein S6e, putative [Trichomonas vaginalis G3]	0	50.0006	0	202.438	223.38	0	423.935	129.116	0	0	114.995	15.9524	0	0	0	0	181.525	0	0	0	0	0	0	0	55.8893
NODE_13530	290	TVAG_218830	46.429	86.5517	Clan CA, family C1, cathepsin L-like cysteine peptidase	0	0	0	0	8.93519	0	25.4361	0	0	0	0	0	136.302	0	97.3173	51.5943	0	0	1021.07	0	0	0	0	0	55.8604
NODE_1115	909	TVAG_249200	84.983	96.5897	actin [Trichomonas vaginalis G3]	0	0	0	1337.54	0	0	0	0	0	0	0	0	0	0	0	0	0	0	0	0	0	0	0	0	55.7307
NODE_11351	319	TVAG_218830	48.454	90.9091	Clan CA, family C1, cathepsin L-like cysteine peptidase	0	0	0	0	0	0	0	0	0	0	0	0	0	0	0	0	0	0	1236.03	60.2755	0	0	0	37.6265	55.5804
NODE_11153	322	TVAG_117320	38.017	97.5155	hypothetical protein TVAG_117320 [Trichomonas vaginalis G3]	0	0	0	0	0	0	0	5.61375	0	0	0	0	636.075	24.801	32.4391	154.783	0	39.2989	0	0	15.3465	268.754	43.3858	112.88	55.5573
NODE_2462	639	TVAG_230180	73.585	99.374	UDP-glucose/GDP-mannose dehydrogenase, putative [Trichomonas	0	0	122.408	0	205.509	0	462.09	0	70.8994	0	0	0	272.603	0	0	0	0	0	0	0	0	0	86.7717	112.88	55.5484
NODE_2380	648	TVAG_272360	82.828	91.5123	Rac1, putative [Trichomonas vaginalis G3]	0	22.2225	0	130.139	0	103.99	4.23935	387.349	0	120.934	505.98	7.9762	0	0	0	0	45.9864	0	0	0	0	0	0	0	55.3673
NODE_11958	310	TVAG_457430	83.158	91.6129	polyubiquitin, putative [Trichomonas vaginalis G3]	0	363.893	0	36.1496	0	121.321	0	0	0	0	0	327.024	45.4339	24.801	259.513	0	150.061	0	0	0	0	0	0	0	55.3415
NODE_173	1910	TVAG_012550	26.073	92.3037	surface antigen BspA-like [Trichomonas vaginalis G3]	0	0	0	173.518	0	17.3316	4.23935	421.031	0	0	275.989	0	0	0	0	0	394.515	0	0	0	0	0	0	37.6265	55.1771
NODE_477	1307	TVAG_345280	43.409	95.8684	major facilitator superfamily protein [Trichomonas vaginalis G3]	54.9028	102.779	24.4816	115.679	178.704	0	284.037	72.9788	0	0	22.9991	3.9881	0	49.6019	0	0	413.877	0	0	0	0	0	0	0	55.1678
NODE_3683	542	TVAG_416010	71.429	88.9299	ribosomal protein L18ae, putative [Trichomonas vaginalis G3]	0	66.6674	0	144.599	53.6112	259.974	457.85	0	0	120.934	0	0	0	74.4029	0	0	29.044	39.2989	0	30.1377	46.0395	0	0	0	55.1066
NODE_6781	416	TVAG_479680	34.815	96.3942	oxidoreductase, 2-nitropropane dioxygenase family protein	54.9028	0	0	0	0	346.632	4.23935	5.61375	0	725.602	183.993	0	0	0	0	0	0	0	0	0	0	0	0	0	55.0409
NODE_3346	565	TVAG_336320	75.159	83.1858	hydroxylamine reductase, putative [Trichomonas vaginalis G3]	0	0	0	0	0	0	0	0	0	0	0	0	0	0	0	0	0	39.2989	0	1054.82	0	0	0	225.759	54.9949
NODE_3207	574	TVAG_212020	47.644	99.1289	transketolase family protein [Trichomonas vaginalis G3]	0	0	0	0	0	0	0	0	0	0	0	0	136.302	173.607	194.635	0	0	392.989	0	120.551	7.67324	33.5942	260.315	0	54.9861
NODE_206	1779	TVAG_267870	83.636	92.6925	malate dehydrogenase:SUBUNIT=A [Trichomonas vaginalis G3]	0	58.334	73.4448	79.5292	98.2871	138.653	322.191	0	0	0	0	0	0	173.607	0	51.5943	43.566	157.196	0	30.1377	46.0395	0	43.3858	0	54.8319
NODE_2522	633	TVAG_337230	70.213	88.9415	iron superoxide dismutase, putative [Trichomonas vaginalis G3]	0	69.4452	0	477.175	348.473	0	326.43	72.9788	0	0	0	3.9881	0	0	0	0	16.9423	0	0	0	0	0	0	0	54.8097
NODE_10442	334	TVAG_197730	85.714	81.4371	hypothetical protein TVAG_197730 [Trichomonas vaginalis G3]	0	44.4449	0	130.139	107.222	17.3316	415.457	185.254	0	60.4668	137.994	3.9881	0	0	0	0	99.2337	0	0	0	0	0	0	112.88	54.7671
NODE_13689	288	TVAG_224610	75.789	98.6111	ribosomal protein L7Ae, putative [Trichomonas vaginalis G3]	0	25.0003	24.4816	101.219	53.6112	259.974	411.217	0	35.4497	0	0	0	0	148.806	32.4391	0	29.044	39.2989	0	0	153.465	0	0	0	54.7503
NODE_2904	598	TVAG_459370	38.194	72.0736	Myb-like DNA-binding domain containing protein [Trichomonas	0	13.889	0	50.6095	0	17.3316	0	673.65	0	241.867	206.992	3.9881	0	0	0	0	62.9287	0	0	0	0	0	0	37.6265	54.5368
NODE_710	1121	TVAG_337710	81.421	97.8591	dihydroorotate dehydrogenase family protein [Trichomonas vaginalis	54.9028	47.2227	0	281.967	268.056	0	296.755	95.4338	0	0	206.992	3.9881	0	0	0	0	53.2474	0	0	0	0	0	0	0	54.5235
NODE_4053	522	TVAG_464120	79.528	72.7969	ribosomal protein S14, putative [Trichomonas vaginalis G3]	0	366.671	0	72.2993	0	155.985	0	0	0	0	0	426.727	0	0	129.756	51.5943	99.2337	0	0	0	0	0	0	0	54.2611
NODE_1750	743	TVAG_337710	82.927	99.1925	dihydroorotate dehydrogenase family protein [Trichomonas vaginalis	0	0	0	0	0	0	0	0	0	0	0	0	0	49.6019	0	0	0	0	0	60.2755	920.789	268.754	0	0	54.1425
NODE_1887	716	TVAG_178710	75.926	90.3631	ribosomal protein S3, putative [Trichomonas vaginalis G3]	0	391.671	0	57.8394	0	294.638	0	0	0	0	0	374.881	0	0	0	0	179.105	0	0	0	0	0	0	0	54.0889
NODE_3678	542	TVAG_446000	65	88.3764	ribosomal protein L21e, putative [Trichomonas vaginalis G3]	0	475.005	0	72.2993	0	69.3265	0	0	0	0	0	438.691	0	0	129.756	0	104.074	0	0	0	7.67324	0	0	0	54.0344
NODE_979	969	TVAG_101870	86.047	93.0857	seryl-tRNA synthetase family protein [Trichomonas vaginalis G3]	274.514	5.55562	0	93.989	80.4167	381.296	195.01	0	70.8994	120.934	0	3.9881	0	49.6019	0	0	12.1017	0	0	0	7.67324	0	0	0	53.9991
NODE_636	1175	TVAG_249200	93.085	95.9149	actin [Trichomonas vaginalis G3]	0	30.5559	0	86.7591	98.2871	225.311	457.85	0	106.349	0	0	0	0	148.806	0	0	31.4644	78.5978	0	0	30.693	0	0	0	53.9447
NODE_1895	714	TVAG_205910	78.059	99.4398	Phosphoglucomutase/phosphomannomutase, alpha/beta/alpha domain I	109.806	58.334	0	216.898	276.991	0	275.558	72.9788	0	0	0	0	0	0	0	0	278.338	0	0	0	0	0	0	0	53.7043
NODE_3649	544	TVAG_047650	66.897	79.2279	Dynamin central region family protein [Trichomonas vaginalis G3]	0	16.6669	24.4816	0	0	0	67.8297	72.9788	0	0	91.9963	11.9643	272.603	49.6019	0	0	125.857	0	0	90.4132	0	0	86.7717	376.265	53.6429
NODE_4230	513	TVAG_361590	49.701	96.2963	64kDa iron hydrogenase, putative [Trichomonas vaginalis G3]	0	0	0	0	0	0	0	0	35.4497	0	0	0	0	0	0	0	0	157.196	0	271.24	53.7127	0	130.157	639.651	53.6419
NODE_356	1441	TVAG_212020	72.86	99.653	transketolase family protein [Trichomonas vaginalis G3]	0	8.33343	0	72.2993	0	0	4.23935	342.439	70.8994	181.4	574.977	3.9881	0	0	0	0	26.6237	0	0	0	0	0	0	0	53.55
NODE_7398	399	TVAG_455690	39.098	98.2456	CAMK family protein kinase [Trichomonas vaginalis G3]	0	0	0	0	0	190.648	8.47871	0	0	120.934	22.9991	0	0	0	162.195	51.5943	4.84067	117.897	537.403	30.1377	0	0	0	37.6265	53.5314
NODE_289	1568	TVAG_164890	84.405	98.0867	hypothetical protein TVAG_164890 [Trichomonas vaginalis G3]	0	8.33343	0	79.5292	187.639	0	377.302	213.323	0	0	45.9982	3.9881	0	24.801	0	0	343.688	0	0	0	0	0	0	0	53.5251
NODE_4198	515	TVAG_171670	79.07	74.9515	cytoplasmic heat shock protein 70 [Trichomonas vaginalis G3]	549.028	16.6669	0	441.025	80.4167	0	46.6329	89.82	0	0	22.9991	3.9881	0	0	0	0	31.4644	0	0	0	0	0	0	0	53.4184
NODE_4690	491	TVAG_125550	48.171	99.389	hypothetical protein TVAG_125550 [Trichomonas vaginalis G3]	0	0	0	0	0	0	0	0	0	0	0	0	90.8678	768.83	0	0	0	0	0	421.928	0	0	0	0	53.4011
NODE_1777	738	TVAG_395550	76.955	98.645	hypothetical protein TVAG_395550 [Trichomonas vaginalis G3]	0	0	73.4448	0	178.704	0	830.913	0	35.4497	0	0	0	90.8678	0	32.4391	0	7.261	0	0	30.1377	0	0	0	0	53.3007
NODE_1328	841	TVAG_264700	100	81.5696	polyubiquitin, putative [Trichomonas vaginalis G3]	0	97.2233	0	289.197	178.704	0	165.335	78.5925	35.4497	0	45.9982	0	90.8678	0	0	0	297.701	0	0	0	0	0	0	0	53.2945
NODE_8323	377	TVAG_093940	41.584	79.3103	glycosyl hydrolase, family 2, putative [Trichomonas vaginalis G3]	219.611	16.6669	73.4448	0	0	0	8.47871	0	141.799	423.268	68.9972	15.9524	0	198.408	32.4391	0	0	78.5978	0	0	0	0	0	0	53.2359
NODE_269	1618	TVAG_267950	74.953	98.2077	hypothetical protein TVAG_267950 [Trichomonas vaginalis G3]	0	5.55562	0	101.219	0	17.3316	0	606.285	0	120.934	390.984	3.9881	0	0	0	0	26.6237	0	0	0	0	0	0	0	53.0384
NODE_5631	453	TVAG_164700	83.846	85.872	ribosomal protein S15a, putative [Trichomonas vaginalis G3]	54.9028	52.7784	0	231.358	232.315	0	377.302	67.365	0	0	68.9972	7.9762	0	0	0	0	140.379	0	0	0	0	0	0	37.6265	52.9584
NODE_15633	267	TVAG_110540	100	98.5019	polyubiquitin, putative [Trichomonas vaginalis G3]	0	177.78	0	21.6898	0	34.6632	0	11.2275	0	0	0	327.024	45.4339	0	97.3173	51.5943	503.43	0	0	0	0	0	0	0	52.9233
NODE_4092	520	TVAG_199100	61.538	89.2308	40S ribosomal protein S7, putative [Trichomonas vaginalis G3]	0	436.116	0	50.6095	0	155.985	0	0	0	0	0	331.012	0	0	129.756	0	164.583	0	0	0	0	0	0	0	52.8359
NODE_4623	494	TVAG_151500	69.63	81.7814	SNF7 family protein [Trichomonas vaginalis G3]	0	5.55562	0	137.369	151.898	121.321	127.181	0	106.349	0	0	0	0	322.413	0	0	72.61	78.5978	0	90.4132	7.67324	0	43.3858	0	52.6986
NODE_1874	718	TVAG_344880	84.848	96.3788	NADP-dependent alcohol dehydrogenase, putative [Trichomonas	0	8.33343	0	245.817	312.732	0	326.43	61.7513	0	0	0	3.9881	0	0	0	0	302.542	0	0	0	0	0	0	0	52.5664
NODE_518	1260	TVAG_267950	85.242	93.4921	hypothetical protein TVAG_267950 [Trichomonas vaginalis G3]	164.708	30.5559	0	115.679	53.6112	242.643	271.319	0	35.4497	60.4668	0	3.9881	0	0	0	51.5943	26.6237	157.196	0	30.1377	15.3465	0	0	0	52.4716
NODE_94	2371	TVAG_268070	28.466	99.4095	surface antigen BspA-like [Trichomonas vaginalis G3]	0	11.1112	0	216.898	0	17.3316	0	538.92	0	60.4668	298.988	11.9643	0	0	0	0	36.305	0	0	0	0	67.1885	0	0	52.4656
NODE_1264	861	TVAG_444970	42.336	93.2636	4-alpha-glucanotransferase family protein [Trichomonas vaginalis	384.32	30.5559	0	43.3796	17.8704	121.321	8.47871	303.143	0	302.334	45.9982	0	0	0	0	0	0	0	0	0	0	0	0	0	52.3917
NODE_2070	685	TVAG_190280	73.333	78.6861	ribosomal protein L13e, putative [Trichomonas vaginalis G3]	0	41.6671	0	57.8394	89.3519	207.979	423.935	0	70.8994	0	0	0	0	74.4029	0	51.5943	38.7254	78.5978	0	0	84.4057	0	0	37.6265	52.3761
NODE_5217	469	TVAG_340390	51.282	99.5736	mitochondrial-type HSP70, putative [Trichomonas vaginalis G3]	0	0	0	0	0	0	0	0	0	0	0	0	0	347.214	0	0	0	0	0	210.964	0	0	433.858	263.386	52.3092
NODE_135	2070	TVAG_276310	77.679	97.343	1,4-alpha-glucan branching enzyme IIB, chloroplast precursor,	0	11.1112	0	101.219	0	34.6632	0	617.513	0	0	298.988	0	0	0	0	0	77.4507	0	0	0	0	0	0	112.88	52.2427
NODE_1804	733	TVAG_068130	59.336	98.09	malate dehydrogenase:SUBUNIT=A, putative [Trichomonas vaginalis	0	0	0	0	0	0	0	5.61375	0	0	0	0	0	74.4029	0	0	0	0	0	90.4132	644.552	436.725	0	0	52.1545
NODE_3383	562	TVAG_185180	75.472	84.6975	60S ribosomal protein L19-3, putative [Trichomonas vaginalis G3]	0	363.893	0	86.7591	0	190.648	0	0	0	0	0	374.881	0	0	129.756	0	104.074	0	0	0	0	0	0	0	52.0838
NODE_2198	668	TVAG_163450	89.119	86.5269	40S ribosomal protein S5, putative [Trichomonas vaginalis G3]	0	47.2227	0	79.5292	134.028	207.979	334.909	0	35.4497	0	0	7.9762	0	198.408	0	51.5943	14.522	0	0	30.1377	69.0592	0	0	37.6265	52.0184
NODE_7327	401	TVAG_120430	57.724	91.0224	4-alpha-glucanotransferase family protein [Trichomonas vaginalis	0	0	0	0	0	0	0	0	0	0	0	0	0	0	0	0	0	39.2989	1074.81	30.1377	0	100.783	0	0	51.8761
NODE_1550	787	TVAG_056190	64.885	99.7459	Clan MH, family M20, peptidase T-like metallopeptidase [Trichomonas	0	52.7784	0	361.496	187.639	0	423.935	33.6825	0	0	0	7.9762	0	24.801	0	0	152.481	0	0	0	0	0	0	0	51.8662
NODE_8191	380	TVAG_379940	40.741	81.8421	Clan MH, family M20, peptidase T-like metallopeptidase [Trichomonas	164.708	0	48.9632	21.6898	17.8704	173.316	0	22.455	106.349	181.4	275.989	11.9643	0	0	0	0	0	39.2989	0	30.1377	0	0	0	150.506	51.8604
NODE_2706	614	TVAG_388330	71.569	99.5114	sarcoplasmic-endoplasmic reticulum calcium ATPase [Trichomonas	0	0	24.4816	0	419.954	0	572.313	0	0	0	0	0	181.736	0	0	0	7.261	0	0	0	0	0	0	37.6265	51.8071
NODE_123	2145	TVAG_318870	83.59	99.6737	spermatogenesis associated factor, putative [Trichomonas vaginalis	0	11.1112	24.4816	122.909	160.833	51.9949	110.223	0	106.349	120.934	0	0	0	297.612	32.4391	51.5943	77.4507	0	0	0	30.693	0	43.3858	0	51.7504
NODE_4642	493	TVAG_353280	56.757	89.858	ribosomal protein S19e, putative [Trichomonas vaginalis G3]	0	11.1112	0	144.599	8.93519	0	29.6755	213.323	0	181.4	505.98	3.9881	0	0	0	0	70.1897	0	0	0	0	33.5942	0	37.6265	51.6842
NODE_5348	464	TVAG_110140	93.985	85.7759	ubiquitin, putative [Trichomonas vaginalis G3]	0	63.8896	0	231.358	259.121	0	279.797	112.275	0	0	114.995	7.9762	0	0	0	0	169.423	0	0	0	0	0	0	0	51.6181
NODE_993	962	TVAG_090100	62.342	98.4407	Clan CA, family C1, cathepsin L-like cysteine peptidase	0	13.889	24.4816	122.909	0	69.3265	0	527.693	0	0	413.983	19.9405	0	0	0	0	45.9864	0	0	0	0	0	0	0	51.592
NODE_668	1150	TVAG_558650	76.19	76.6087	Clathrin and VPS domain-containing protein [Trichomonas vaginalis	109.806	38.8893	0	231.358	223.38	0	173.814	117.889	0	0	137.994	0	0	0	64.8782	0	137.959	0	0	0	0	0	0	0	51.4986
NODE_2755	610	TVAG_083260	59.375	78.5246	ribosomal protein L22, putative [Trichomonas vaginalis G3]	0	361.115	24.4816	130.139	0	138.653	0	0	0	0	0	398.81	0	24.801	0	0	157.322	0	0	0	0	0	0	0	51.4717
NODE_2966	592	TVAG_343970	86.391	85.473	60S ribosomal protein L11, putative [Trichomonas vaginalis G3]	0	319.448	0	101.219	0	121.321	0	0	0	0	0	486.548	0	0	97.3173	0	101.654	0	0	0	7.67324	0	0	0	51.4659
NODE_3988	525	TVAG_182810	79.286	79.8095	40S ribosomal protein S16, putative [Trichomonas vaginalis G3]	0	286.114	0	93.989	0	86.6581	0	0	0	0	0	346.965	0	0	324.391	0	94.3931	0	0	0	0	0	0	0	51.3546
NODE_325	1499	TVAG_163000	95.228	96.3976	cytosolic heat shock protein 70, putative [Trichomonas vaginalis	0	8.33343	0	267.507	0	103.99	12.7181	151.571	0	60.4668	597.976	15.9524	0	0	0	0	12.1017	0	0	0	0	0	0	0	51.2757
NODE_6466	425	TVAG_143790	84.615	99.2941	hypothetical protein TVAG_143790 [Trichomonas vaginalis G3]	0	44.4449	0	325.347	80.4167	0	267.079	185.254	35.4497	0	183.993	7.9762	0	0	0	0	96.8134	0	0	0	0	0	0	0	51.1156
NODE_4746	488	TVAG_043810	82.353	93.8525	ribosomal protein S13p/S18e, putative [Trichomonas vaginalis G3]	0	341.67	0	130.139	0	86.6581	0	0	0	0	0	458.631	0	0	129.756	0	79.871	0	0	0	0	0	0	0	51.1136
NODE_4864	483	TVAG_141940	76.433	96.6874	ribosomal protein L21e, putative [Trichomonas vaginalis G3]	0	19.4447	0	86.7591	98.2871	294.638	330.67	0	0	60.4668	22.9991	0	0	49.6019	97.3173	0	24.2033	117.897	0	0	23.0197	0	0	0	51.0543
NODE_5214	469	TVAG_096520	43.226	98.9339	pyruvate:ferredoxin oxidoreductase D [Trichomonas vaginalis G3]	0	0	0	0	0	0	0	0	0	0	0	0	0	545.621	0	0	0	0	0	632.892	46.0395	0	0	0	51.023
NODE_3680	542	TVAG_143790	80.405	79.5203	hypothetical protein TVAG_143790 [Trichomonas vaginalis G3]	0	333.337	0	72.2993	0	138.653	0	0	0	0	0	390.834	0	0	64.8782	0	222.671	0	0	0	0	0	0	0	50.9447
NODE_2492	636	TVAG_114310	72.105	88.9937	thioredoxin peroxidase [Trichomonas vaginalis G3]	0	2.77781	0	93.989	0	17.3316	0	943.11	0	60.4668	45.9982	3.9881	0	0	0	51.5943	2.42033	0	0	0	0	0	0	0	50.9032
NODE_1300	847	TVAG_408320	53.036	87.3672	longevity assurance protein [Trichomonas vaginalis G3]	0	16.6669	0	187.978	0	17.3316	0	785.925	0	0	183.993	3.9881	0	0	0	0	24.2033	0	0	0	0	0	0	0	50.8369
NODE_5328	465	TVAG_041310	77.273	99.1398	ornithine carbamoyltransferase family protein [Trichomonas	0	0	0	0	8.93519	0	0	0	0	60.4668	0	0	0	148.806	0	0	0	0	0	210.964	790.344	0	0	0	50.8132
NODE_1302	846	TVAG_096520	85.145	97.7541	pyruvate:ferredoxin oxidoreductase D [Trichomonas vaginalis G3]	54.9028	22.2225	0	115.679	232.315	121.321	339.148	0	0	0	0	0	0	49.6019	0	0	48.4067	196.495	0	0	38.3662	0	0	0	50.7691
NODE_2368	649	TVAG_190280	64.331	71.9569	ribosomal protein L13e, putative [Trichomonas vaginalis G3]	0	247.225	0	93.989	0	121.321	0	0	70.8994	0	0	311.072	0	0	162.195	0	171.844	39.2989	0	0	0	0	0	0	50.7435
NODE_2730	612	TVAG_064490	82.632	92.9739	rubrerythrin, putative [Trichomonas vaginalis G3]	0	19.4447	0	144.599	8.93519	17.3316	4.23935	578.216	0	120.934	206.992	3.9881	45.4339	0	0	0	31.4644	0	0	0	0	33.5942	0	0	50.6322
NODE_331	1486	TVAG_153560	82.04	89.7712	heat shock protein, putative [Trichomonas vaginalis G3]	0	0	0	1214.63	0	0	0	0	0	0	0	0	0	0	0	0	0	0	0	0	0	0	0	0	50.6095
NODE_2150	675	TVAG_148040	91.477	78.0741	ADP-ribosylation factor 1, putative [Trichomonas vaginalis G3]	0	302.781	0	28.9197	0	259.974	8.47871	0	0	0	0	514.465	0	0	0	0	99.2337	0	0	0	0	0	0	0	50.5772
NODE_5810	447	TVAG_150940	63.309	93.0649	Cofilin/tropomyosin-type actin-binding protein [Trichomonas	54.9028	41.6671	0	159.058	107.222	0	580.791	56.1375	0	0	22.9991	11.9643	0	0	0	0	123.437	0	53.7403	0	0	0	0	0	50.4967
NODE_9389	354	TVAG_418970	60.909	92.9379	Thioredoxin family protein [Trichomonas vaginalis G3]	0	25.0003	24.4816	130.139	0	17.3316	0	488.396	0	120.934	206.992	7.9762	0	24.801	0	0	50.827	0	0	0	0	0	0	112.88	50.4066
NODE_4589	496	TVAG_090090	39.521	97.7823	Clan MH, family M20, peptidase T-like metallopeptidase [Trichomonas	0	0	0	0	0	329.301	0	0	0	0	0	0	181.736	0	0	0	0	0	0	30.1377	0	0	216.929	451.518	50.4009
NODE_6060	439	TVAG_071920	88.889	98.1777	40S ribosomal protein S23, putative [Trichomonas vaginalis G3]	0	0	0	0	0	0	0	0	0	0	0	0	0	49.6019	0	0	0	0	0	120.551	828.71	134.377	0	75.253	50.3539
NODE_1063	935	TVAG_318670	82.45	96.7914	adhesin protein AP33-1 [Trichomonas vaginalis G3]	0	308.337	0	43.3796	0	51.9949	0	0	0	60.4668	0	327.024	0	0	259.513	0	157.322	0	0	0	0	0	0	0	50.3349
NODE_8317	377	TVAG_211390	63.889	85.6764	ribosomal protein L31e, putative [Trichomonas vaginalis G3]	0	297.226	0	93.989	0	86.6581	0	0	0	0	0	386.846	90.8678	99.2039	32.4391	0	118.596	0	0	0	0	0	0	0	50.2427
NODE_1660	765	TVAG_071080	73.622	99.4771	Pyridoxal-phosphate dependent enzyme family protein [Trichomonas	0	386.115	0	57.8394	0	138.653	0	5.61375	35.4497	0	0	402.798	0	0	0	0	176.684	0	0	0	0	0	0	0	50.1314
NODE_7869	387	TVAG_198290	64.567	98.1912	ubiquitin conjugating enzyme, putative [Trichomonas vaginalis G3]	0	0	0	0	26.8056	17.3316	139.899	5.61375	0	0	45.9982	0	636.075	99.2039	0	154.783	0	39.2989	0	0	0	0	0	37.6265	50.1098
NODE_1463	807	TVAG_239310	44.488	94.2999	actinin, putative [Trichomonas vaginalis G3]	0	375.004	0	0	0	86.6581	0	0	0	0	0	315.06	45.4339	0	32.4391	0	338.847	0	0	0	7.67324	0	0	0	50.0465
NODE_672	1144	TVAG_464010	83.196	95.1049	Calreticulin family protein [Trichomonas vaginalis G3]	54.9028	47.2227	0	209.668	160.833	363.964	165.335	0	70.8994	0	0	0	0	0	0	0	9.68134	78.5978	0	30.1377	7.67324	0	0	0	49.9548
NODE_5674	451	TVAG_192620	60.432	91.5743	Cofilin/tropomyosin-type actin-binding protein [Trichomonas	0	283.336	0	7.22993	0	34.6632	0	0	0	0	0	299.107	0	0	324.391	0	239.613	0	0	0	7.67324	0	0	0	49.8339
NODE_11473	317	TVAG_057870	41.414	90.5363	surface antigen BspA-like [Trichomonas vaginalis G3]	0	0	0	0	0	0	0	0	0	0	0	0	0	620.024	0	0	0	0	53.7403	0	0	0	520.63	0	49.7664
NODE_696	1127	TVAG_123110	66.851	95.2085	Laminin A family protein [Trichomonas vaginalis G3]	0	0	24.4816	0	196.574	0	512.962	0	0	0	0	0	136.302	0	97.3173	0	0	0	0	0	0	0	0	225.759	49.7248
NODE_5280	467	TVAG_192620	84.286	89.7216	Cofilin/tropomyosin-type actin-binding protein [Trichomonas	54.9028	2.77781	24.4816	57.8394	107.222	34.6632	322.191	0	0	0	0	0	0	173.607	97.3173	0	65.349	117.897	0	30.1377	61.3859	0	43.3858	0	49.7149
NODE_586	1214	TVAG_183500	84.557	97.5288	adhesin protein AP51-3, putative [Trichomonas vaginalis G3]	0	36.1115	0	159.058	89.3519	277.306	292.515	0	0	0	0	19.9405	0	24.801	0	0	58.088	196.495	0	0	38.3662	0	0	0	49.6681
NODE_724	1110	TVAG_033410	45.289	86.6667	hypothetical protein TVAG_033410 [Trichomonas vaginalis G3]	0	644.452	24.4816	50.6095	0	51.9949	0	0	0	0	0	99.7025	45.4339	0	97.3173	0	140.379	0	0	0	0	0	0	37.6265	49.6665
NODE_834	1043	TVAG_163000	89.189	95.6855	cytosolic heat shock protein 70, putative [Trichomonas vaginalis	0	0	0	0	151.898	0	741.887	0	0	0	0	0	0	0	64.8782	0	2.42033	0	0	30.1377	0	0	86.7717	112.88	49.6197
NODE_601	1205	TVAG_125550	70.56	97.5104	hypothetical protein TVAG_125550 [Trichomonas vaginalis G3]	0	311.115	0	72.2993	0	173.316	0	0	0	60.4668	0	307.084	0	74.4029	32.4391	0	128.278	0	0	30.1377	0	0	0	0	49.5641
NODE_12642	301	TVAG_150270	82.051	77.4086	actin, putative [Trichomonas vaginalis G3]	0	311.115	0	7.22993	0	103.99	0	0	0	0	0	291.131	0	0	162.195	0	312.223	0	0	0	0	0	0	0	49.4952
NODE_1009	955	TVAG_407250	45.455	96.9634	hypothetical protein TVAG_407250 [Trichomonas vaginalis G3]	0	0	0	0	0	0	0	0	0	0	0	0	0	99.2039	0	0	0	0	0	210.964	844.057	33.5942	0	0	49.4925
NODE_3574	549	TVAG_085980	46.154	70.3097	Myb-like DNA-binding domain containing protein [Trichomonas	0	19.4447	24.4816	65.0693	71.4815	69.3265	292.515	0	0	0	0	0	0	421.617	0	0	38.7254	39.2989	0	0	15.3465	0	130.157	0	49.4777
NODE_219	1741	TVAG_267870	82.696	94.5434	malate dehydrogenase:SUBUNIT=A [Trichomonas vaginalis G3]	54.9028	13.889	0	137.369	142.963	0	21.1968	319.984	0	0	160.994	3.9881	0	0	0	0	331.586	0	0	0	0	0	0	0	49.453
NODE_2611	623	TVAG_484060	76.65	94.703	hypothetical protein TVAG_484060 [Trichomonas vaginalis G3]	164.708	38.8893	0	180.748	151.898	0	317.952	89.82	0	0	91.9963	0	0	0	0	0	150.061	0	0	0	0	0	0	0	49.4197
NODE_5774	448	TVAG_368740	76.562	85.4911	ornithine carbamoyltransferase family protein [Trichomonas	0	0	0	0	0	0	0	0	0	0	0	0	0	248.01	0	0	0	0	0	150.689	751.978	33.5942	0	0	49.3446
NODE_436	1357	TVAG_421580	87.119	94.3257	mu adaptin, putative [Trichomonas vaginalis G3]	54.9028	358.337	0	115.679	0	121.321	4.23935	0	35.4497	0	0	422.739	0	0	0	0	70.1897	0	0	0	0	0	0	0	49.2857
NODE_4009	524	TVAG_276410	56.364	94.2748	hypothetical protein TVAG_276410 [Trichomonas vaginalis G3]	0	0	0	0	0	0	0	0	0	0	0	0	0	0	0	0	0	0	0	0	1181.68	0	0	0	49.2366
NODE_5023	476	TVAG_303050	61.438	95.5882	60S ribosomal protein L6, putative [Trichomonas vaginalis G3]	0	250.003	0	28.9197	0	207.979	0	0	0	60.4668	0	279.167	0	0	194.635	0	159.742	0	0	0	0	0	0	0	49.2047
NODE_49	2851	TVAG_194220	26.197	75.0965	surface antigen BspA-like [Trichomonas vaginalis G3]	0	0	0	108.449	0	121.321	0	286.301	0	0	298.988	15.9524	0	0	0	0	203.308	0	107.481	0	0	0	0	37.6265	49.1428
NODE_14023	284	TVAG_344880	69.048	88.3803	NADP-dependent alcohol dehydrogenase, putative [Trichomonas	0	0	0	0	0	17.3316	4.23935	0	0	0	0	0	590.641	0	0	103.189	0	39.2989	322.442	60.2755	7.67324	33.5942	0	0	49.1118
NODE_6658	419	TVAG_013060	71.094	91.4081	hypothetical protein TVAG_013060 [Trichomonas vaginalis G3]	0	325.004	0	43.3796	0	121.321	0	0	0	0	0	466.608	0	24.801	32.4391	0	164.583	0	0	0	0	0	0	0	49.089
NODE_310	1516	TVAG_101870	86.128	95.5145	seryl-tRNA synthetase family protein [Trichomonas vaginalis G3]	0	97.2233	0	310.887	134.028	0	178.053	275.074	0	0	22.9991	0	0	0	0	51.5943	106.495	0	0	0	0	0	0	0	49.0147
NODE_8823	365	TVAG_197730	85.714	74.5205	hypothetical protein TVAG_197730 [Trichomonas vaginalis G3]	0	272.225	0	79.5292	0	138.653	0	0	0	0	0	422.739	45.4339	0	32.4391	51.5943	123.437	0	0	0	7.67324	0	0	0	48.9051
NODE_3251	571	TVAG_185180	76.129	81.2609	60S ribosomal protein L19-3, putative [Trichomonas vaginalis G3]	0	341.67	0	79.5292	0	155.985	0	0	0	0	0	450.655	0	0	64.8782	0	79.871	0	0	0	0	0	0	0	48.8579
NODE_1610	774	TVAG_237680	75.591	98.3204	hydrogenosomal membrane protein 31 precursor [Trichomonas vaginalis	0	30.5559	0	267.507	223.38	0	364.584	56.1375	0	0	0	0	0	99.2039	0	0	130.698	0	0	0	0	0	0	0	48.8361
NODE_2998	590	TVAG_010560	82.514	92.8814	hypothetical protein TVAG_010560 [Trichomonas vaginalis G3]	0	41.6671	24.4816	79.5292	107.222	138.653	457.85	0	0	0	0	0	0	148.806	0	0	33.8847	0	0	0	92.0789	0	43.3858	0	48.6483
NODE_3757	538	TVAG_067980	67.442	95.7249	60S ribosomal protein L7-2, putative [Trichomonas vaginalis G3]	0	0	0	0	0	0	0	0	0	0	0	0	0	99.2039	0	0	0	0	0	271.24	690.592	100.783	0	0	48.4091
NODE_986	964	TVAG_096520	60.312	99.4813	pyruvate:ferredoxin oxidoreductase D [Trichomonas vaginalis G3]	0	0	24.4816	0	428.889	0	377.302	0	106.349	0	0	0	0	0	0	0	0	0	0	30.1377	0	0	43.3858	150.506	48.3772
NODE_2284	657	TVAG_487470	77.473	82.4962	ribosomal protein S6e, putative [Trichomonas vaginalis G3]	0	344.448	0	36.1496	0	103.99	0	0	0	0	0	323.036	45.4339	0	129.756	0	176.684	0	0	0	0	0	0	0	48.3124
NODE_1835	727	TVAG_043070	62.389	92.2971	fructose-1,6-bisphosphate aldolase [Trichomonas vaginalis G3]	0	0	0	0	8.93519	0	0	0	0	0	68.9972	0	363.471	0	0	51.5943	0	0	0	180.826	0	33.5942	0	451.518	48.289
NODE_528	1256	TVAG_183500	81.034	96.6561	adhesin protein AP51-3, putative [Trichomonas vaginalis G3]	0	13.889	0	231.358	151.898	0	423.935	162.799	0	0	0	0	0	24.801	0	0	150.061	0	0	0	0	0	0	0	48.2809
NODE_533	1247	TVAG_443370	41.745	74.98	ATPase, AAA family protein [Trichomonas vaginalis G3]	0	11.1112	0	36.1496	0	17.3316	0	482.783	0	0	597.976	3.9881	0	0	0	0	2.42033	0	0	0	0	0	0	0	47.99
NODE_1544	790	TVAG_298080	76.953	96.7089	Clan CA, family C1, cathepsin L-like cysteine peptidase	54.9028	2.77781	0	159.058	44.676	207.979	534.159	0	70.8994	60.4668	0	3.9881	0	0	0	0	4.84067	0	0	0	7.67324	0	0	0	47.9759
NODE_5049	475	TVAG_230580	49.08	99.5789	pyruvate:ferredoxin oxidoreductase BI [Trichomonas vaginalis G3]	603.931	2.77781	0	7.22993	0	277.306	0	5.61375	0	0	206.992	7.9762	0	0	0	0	0	39.2989	0	0	0	0	0	0	47.9636
NODE_3149	579	TVAG_173990	89.881	86.8739	hypothetical protein TVAG_173990 [Trichomonas vaginalis G3]	54.9028	44.4449	0	187.978	134.028	17.3316	428.175	157.185	0	0	45.9982	0	0	0	0	0	79.871	0	0	0	0	0	0	0	47.9131
NODE_67	2649	TVAG_049830	59.039	98.6032	Pyridine nucleotide-disulphide oxidoreductase family protein	0	8.33343	0	166.288	0	34.6632	4.23935	235.778	0	60.4668	298.988	0	0	0	0	51.5943	251.715	0	0	0	0	0	0	37.6265	47.9038
NODE_5969	442	TVAG_239330	98.529	92.0814	histone H3-1 [Trichomonas vaginalis G3]	0	294.448	0	57.8394	0	17.3316	0	0	0	0	0	366.905	0	0	194.635	0	186.366	0	0	0	30.693	0	0	0	47.8424
NODE_950	983	TVAG_368740	87.742	94.5066	ornithine carbamoyltransferase family protein [Trichomonas	0	13.889	0	93.989	8.93519	0	4.23935	533.306	0	120.934	344.986	0	0	0	0	0	26.6237	0	0	0	0	0	0	0	47.7876
NODE_5562	456	TVAG_318710	52.288	95.8333	ribosomal protein L6, putative [Trichomonas vaginalis G3]	0	0	0	0	0	0	0	0	35.4497	0	22.9991	0	0	124.005	0	0	0	0	0	60.2755	567.82	335.942	0	0	47.7705
NODE_165	1941	TVAG_185930	67.233	99.0211	Alpha amylase, catalytic domain containing protein [Trichomonas	0	5.55562	0	166.288	0	17.3316	0	421.031	0	120.934	390.984	3.9881	0	0	0	0	19.3627	0	0	0	0	0	0	0	47.7282
NODE_4272	511	TVAG_422780	55.782	86.1057	alcohol dehydrogensae, putative [Trichomonas vaginalis G3]	0	0	0	0	0	0	8.47871	0	0	0	0	0	272.603	0	0	0	0	0	53.7403	180.826	7.67324	302.348	130.157	188.133	47.665
NODE_163	1962	TVAG_059030	55.846	98.7258	AMP-binding enzyme family protein [Trichomonas vaginalis G3]	0	2.77781	0	173.518	0	0	4.23935	505.238	0	120.934	229.991	0	0	0	0	0	12.1017	0	53.7403	0	7.67324	33.5942	0	0	47.6586
NODE_12812	299	TVAG_324920	61.616	98.9967	40S ribosomal protein S13, putative [Trichomonas vaginalis G3]	0	0	0	0	0	86.6581	0	0	0	0	0	0	181.736	24.801	0	0	0	39.2989	0	60.2755	0	134.377	390.472	225.759	47.6407
NODE_527	1256	TVAG_144730	81.728	96.6561	adhesin protein AP51-2, putative [Trichomonas vaginalis G3]	0	25.0003	0	209.668	214.445	17.3316	330.67	129.116	0	0	68.9972	0	0	0	0	0	147.64	0	0	0	0	0	0	0	47.6195
NODE_544	1241	TVAG_385340	56.298	92.506	Clan CD, family C13, asparaginyl endopeptidase-like cysteine	0	11.1112	0	151.828	0	0	12.7181	522.079	0	0	367.985	11.9643	0	0	0	0	26.6237	0	0	0	0	0	0	37.6265	47.5807
NODE_930	989	TVAG_344700	74.539	81.7998	ribosomal protein L10, putative [Trichomonas vaginalis G3]	0	19.4447	0	195.208	125.093	0	233.164	123.503	0	0	229.991	0	0	0	0	0	142.8	0	0	0	0	33.5942	0	37.6265	47.5177
NODE_80	2524	TVAG_247050	31.047	96.8304	hypothetical protein TVAG_247050 [Trichomonas vaginalis G3]	0	8.33343	0	137.369	0	0	4.23935	915.041	0	0	45.9982	0	0	0	0	0	29.044	0	0	0	0	0	0	0	47.501
NODE_10516	333	TVAG_243830	50	78.979	transcription elongation factor, putative [Trichomonas vaginalis	0	0	0	7.22993	0	0	4.23935	0	0	0	0	0	0	24.801	129.756	0	0	117.897	0	210.964	0	33.5942	347.087	263.386	47.4564
NODE_2781	608	TVAG_038440	67.016	94.0789	fructose-1,6-bisphosphate aldolase, putative [Trichomonas vaginalis	0	0	0	0	0	0	0	0	0	0	0	0	0	0	0	0	0	0	0	1115.1	23.0197	0	0	0	47.4215
NODE_13124	295	TVAG_509780	55.102	98.3051	glycogen/starch/alpha-glucan phosphorylases family protein	0	0	0	0	0	0	0	0	0	0	0	0	181.736	0	0	567.537	0	78.5978	107.481	0	0	201.565	0	0	47.3715
NODE_5204	469	TVAG_015800	82.857	89.339	60S ribosomal protein L23, putative [Trichomonas vaginalis G3]	0	288.892	0	101.219	0	103.99	0	0	35.4497	0	0	390.834	0	24.801	64.8782	0	125.857	0	0	0	0	0	0	0	47.33
NODE_4440	504	TVAG_293030	31.138	95.0397	hypothetical protein TVAG_293030 [Trichomonas vaginalis G3]	0	0	0	0	17.8704	34.6632	0	0	0	0	0	0	454.339	0	0	0	4.84067	39.2989	429.923	0	38.3662	33.5942	43.3858	37.6265	47.2461
NODE_4543	498	TVAG_212500	60.625	96.1847	ATP-dependent Zn protease, putative [Trichomonas vaginalis G3]	0	52.7784	0	0	26.8056	0	0	0	460.846	120.934	321.987	11.9643	0	0	0	0	0	39.2989	0	30.1377	30.693	0	0	37.6265	47.2113
NODE_2635	621	TVAG_010560	82.703	89.211	hypothetical protein TVAG_010560 [Trichomonas vaginalis G3]	54.9028	25.0003	0	36.1496	44.676	86.6581	419.696	0	0	60.4668	0	7.9762	0	124.005	0	103.189	19.3627	78.5978	0	30.1377	38.3662	0	0	0	47.0493
NODE_3679	542	TVAG_446000	65	88.3764	ribosomal protein L21e, putative [Trichomonas vaginalis G3]	0	322.226	0	65.0693	0	173.316	0	0	0	0	0	331.012	0	0	64.8782	0	123.437	0	0	0	7.67324	0	0	37.6265	46.8849
NODE_59	2788	TVAG_437410	81.004	98.4218	pyruvate, phosphate dikinase family protein [Trichomonas vaginalis	109.806	22.2225	0	180.748	116.158	0	190.771	151.571	0	0	137.994	7.9762	0	0	0	0	140.379	0	0	0	0	67.1885	0	0	46.8673
NODE_6738	417	TVAG_262730	57.692	93.2854	ribosomal protein L14, putative [Trichomonas vaginalis G3]	0	297.226	0	36.1496	0	225.311	0	0	0	0	0	291.131	0	0	194.635	0	79.871	0	0	0	0	0	0	0	46.8468
NODE_6233	433	TVAG_154640	61.538	98.8453	surface antigen BspA-like [Trichomonas vaginalis G3]	0	0	0	0	0	0	0	0	0	0	0	0	0	24.801	0	0	2.42033	275.092	591.144	0	61.3859	167.971	0	0	46.7839
NODE_2117	679	TVAG_324980	84.163	97.4963	adenosinetriphosphatase, putative [Trichomonas vaginalis G3]	0	183.335	0	28.9197	0	259.974	0	0	0	0	0	211.369	0	0	259.513	0	179.105	0	0	0	0	0	0	0	46.759
NODE_488	1299	TVAG_236550	89.583	99.6921	Dynein heavy chain family protein [Trichomonas vaginalis G3]	109.806	36.1115	0	86.7591	98.2871	207.979	148.377	0	70.8994	60.4668	0	0	0	124.005	0	0	55.6677	39.2989	0	0	46.0395	0	0	37.6265	46.7218
NODE_10394	335	TVAG_041600	42.478	99.1045	Chain A, Methionine Gamma-Lyase [Trichomonas vaginalis G3]	0	0	0	28.9197	0	0	0	0	0	1088.4	0	3.9881	0	0	0	0	0	0	0	0	0	0	0	0	46.7213
NODE_156	1979	TVAG_137250	82.774	99.3936	cytosolic heat shock protein 70, putative [Trichomonas vaginalis	0	177.78	0	180.748	0	329.301	0	0	0	0	0	430.715	0	0	0	0	2.42033	0	0	0	0	0	0	0	46.7068
NODE_4663	492	TVAG_538040	76.398	97.9675	Ketopantoate reductase PanE/ApbA family protein [Trichomonas	54.9028	13.889	24.4816	101.219	71.4815	103.99	360.345	0	0	60.4668	0	0	0	99.2039	97.3173	0	33.8847	0	0	30.1377	69.0592	0	0	0	46.6824
NODE_3467	556	TVAG_136250	72.848	81.295	V-type ATPase, C subunit family protein [Trichomonas vaginalis G3]	0	269.447	0	65.0693	0	155.985	0	0	0	0	0	354.941	0	0	64.8782	0	108.915	0	0	0	0	100.783	0	0	46.6674
NODE_1863	721	TVAG_000220	51.429	86.8239	surfactant B protein, putative [Trichomonas vaginalis G3]	0	50.0006	0	209.668	223.38	0	402.739	89.82	0	0	0	3.9881	0	0	0	0	106.495	0	0	0	0	33.5942	0	0	46.6535
NODE_129	2098	TVAG_446710	27.893	92.755	surface antigen BspA-like [Trichomonas vaginalis G3]	0	2.77781	0	173.518	0	0	4.23935	303.143	0	362.801	183.993	3.9881	0	24.801	0	0	58.088	0	0	0	0	0	0	0	46.5562
NODE_2487	637	TVAG_382880	82.547	99.686	NAD-dependent glycerol-3-phosphate dehydrogenase family protein	109.806	5.55562	0	14.4599	35.7408	69.3265	326.43	0	106.349	0	0	0	0	124.005	0	0	60.5084	196.495	0	0	30.693	0	0	37.6265	46.5415
NODE_1905	712	TVAG_414510	68.722	95.5056	ribosomal protein S3Ae, putative [Trichomonas vaginalis G3]	54.9028	41.6671	0	231.358	134.028	0	300.994	61.7513	0	60.4668	45.9982	7.9762	0	24.801	0	0	152.481	0	0	0	0	0	0	0	46.5177
NODE_6776	416	TVAG_126970	69.421	87.0192	GDP dissociation inhibitor family protein [Trichomonas vaginalis	0	5.55562	0	115.679	26.8056	34.6632	33.9148	252.619	0	60.4668	459.982	23.9286	0	0	0	0	21.783	0	0	0	0	0	43.3858	37.6265	46.5171
NODE_1900	713	TVAG_454380	68.511	98.7377	14-3-3 protein [Trichomonas vaginalis G3]	0	363.893	0	86.7591	0	121.321	0	0	0	0	0	378.869	0	0	0	0	164.583	0	0	0	0	0	0	0	46.4761
NODE_4810	485	TVAG_416010	63.354	99.3814	ribosomal protein L18ae, putative [Trichomonas vaginalis G3]	0	0	0	0	205.509	0	504.483	0	35.4497	0	0	0	45.4339	24.801	0	0	0	0	0	30.1377	0	0	43.3858	225.759	46.4567
NODE_5276	467	TVAG_228640	99.213	81.3704	Histone H2B, putative [Trichomonas vaginalis G3]	0	19.4447	24.4816	65.0693	62.5464	294.638	390.021	0	0	120.934	0	3.9881	0	49.6019	0	0	7.261	0	0	0	38.3662	0	0	37.6265	46.4157
NODE_5300	466	TVAG_319220	77.857	89.9142	ribosomal protein S24e, putative [Trichomonas vaginalis G3]	0	291.67	0	36.1496	0	155.985	0	0	0	0	0	410.774	45.4339	0	64.8782	0	108.915	0	0	0	0	0	0	0	46.4086
NODE_4884	482	TVAG_401900	77.273	95.0207	hypothetical protein TVAG_401900 [Trichomonas vaginalis G3]	0	330.559	0	93.989	0	69.3265	0	0	0	0	0	327.024	0	0	162.195	0	91.9727	0	0	0	0	33.5942	0	0	46.1942
NODE_669	1150	TVAG_324980	91.123	99.8261	adenosinetriphosphatase, putative [Trichomonas vaginalis G3]	0	0	0	0	232.315	0	436.653	0	35.4497	0	0	0	136.302	99.2039	129.756	0	0	0	0	0	0	0	0	37.6265	46.1378
NODE_64	2661	TVAG_006480	78.555	99.8497	Dynein heavy chain family protein [Trichomonas vaginalis G3]	54.9028	41.6671	0	195.208	330.602	0	105.984	134.73	35.4497	0	68.9972	3.9881	0	0	0	0	135.539	0	0	0	0	0	0	0	46.1278
NODE_788	1071	TVAG_151920	78.73	88.1419	guanine nucleotide-binding protein beta subunit, putative	0	25.0003	0	122.909	276.991	0	271.319	95.4338	0	0	68.9972	0	0	0	0	103.189	142.8	0	0	0	0	0	0	0	46.1099
NODE_2069	685	TVAG_430830	79.907	93.5766	pyrophosphate-dependent fructose 6-phosphate 1-phosphotransferase	0	16.6669	0	65.0693	8.93519	0	8.47871	527.693	0	120.934	160.994	7.9762	0	0	0	0	113.756	0	0	0	0	0	0	75.253	46.0731
NODE_14847	275	TVAG_099560	49.425	92.3636	hypothetical protein TVAG_099560 [Trichomonas vaginalis G3]	0	2.77781	0	0	0	0	8.47871	0	212.698	0	0	3.9881	181.736	24.801	64.8782	0	0	78.5978	0	512.341	15.3465	0	0	0	46.0685
NODE_684	1135	TVAG_364620	78.356	96.3877	pyrophosphate-dependent fructose 6-phosphate 1-phosphotransferase,	54.9028	247.225	0	28.9197	0	207.979	0	0	0	0	0	235.298	0	0	32.4391	0	268.657	0	0	30.1377	0	0	0	0	46.065
NODE_10507	333	TVAG_211390	65.686	91.5916	ribosomal protein L31e, putative [Trichomonas vaginalis G3]	0	0	0	0	0	0	0	0	0	0	0	0	0	99.2039	0	0	0	0	0	30.1377	705.938	268.754	0	0	46.0014
NODE_4256	512	TVAG_401930	41.935	90.0391	CAMK family protein kinase [Trichomonas vaginalis G3]	0	0	24.4816	0	8.93519	34.6632	8.47871	0	0	0	0	0	136.302	99.2039	0	0	19.3627	0	0	271.24	0	0	86.7717	413.892	45.9721
NODE_148	2014	TVAG_453790	23.551	81.43	hypothetical protein TVAG_453790 [Trichomonas vaginalis G3]	0	11.1112	0	93.989	0	51.9949	0	437.873	0	0	229.991	7.9762	0	0	0	0	261.396	0	0	0	7.67324	0	0	0	45.9168
NODE_10207	338	TVAG_476100	38.462	86.6864	hypothetical protein TVAG_476100 [Trichomonas vaginalis G3]	0	0	0	0	17.8704	17.3316	4.23935	72.9788	35.4497	0	0	0	90.8678	74.4029	0	51.5943	0	157.196	107.481	90.4132	46.0395	0	260.315	75.253	45.893
NODE_167	1936	TVAG_320050	60.187	99.2769	AMP-binding enzyme family protein [Trichomonas vaginalis G3]	0	5.55562	0	130.139	0	0	0	522.079	0	120.934	252.99	0	0	0	0	51.5943	16.9423	0	0	0	0	0	0	0	45.8431
NODE_3526	552	TVAG_283020	63.924	84.058	translation initiation factor eIF-5A family protein [Trichomonas	0	0	0	0	0	0	0	0	0	0	0	0	0	223.209	0	0	0	0	0	0	675.245	201.565	0	0	45.8341
NODE_4885	482	TVAG_265950	60.769	80.7054	ribosomal protein L32, putative [Trichomonas vaginalis G3]	54.9028	44.4449	0	57.8394	89.3519	86.6581	512.962	0	0	0	0	0	0	24.801	0	0	36.305	0	0	0	115.099	0	0	75.253	45.734
NODE_1453	810	TVAG_419720	80.632	93.5802	aminotransferase, classes I and II family protein [Trichomonas	164.708	44.4449	0	296.427	107.222	121.321	203.489	0	0	0	0	0	0	49.6019	0	0	41.1457	0	0	0	23.0197	0	43.3858	0	45.6153
NODE_4937	480	TVAG_105770	46.25	99.1667	pyruvate:ferredoxin oxidoreductase C [Trichomonas vaginalis G3]	0	0	48.9632	0	0	51.9949	8.47871	0	248.148	0	0	0	227.169	0	32.4391	0	2.42033	39.2989	214.961	30.1377	38.3662	0	0	150.506	45.5368
NODE_5376	463	TVAG_038530	78.947	98.2721	carbamoyl transferase Z4209 , putative [Trichomonas vaginalis G3]	0	250.003	0	28.9197	0	259.974	0	0	0	0	0	338.988	0	0	64.8782	0	150.061	0	0	0	0	0	0	0	45.5343
NODE_4364	507	TVAG_209020	76.73	93.8856	phosphoglycerate mutase, putative [Trichomonas vaginalis G3]	0	241.669	0	57.8394	8.93519	121.321	0	0	0	60.4668	0	231.31	0	0	97.3173	0	273.498	0	0	0	0	0	0	0	45.5149
NODE_15539	268	TVAG_025980	53.75	89.1791	glutamate dehydrogenase, putative [Trichomonas vaginalis G3]	0	0	0	0	8.93519	0	29.6755	0	0	0	0	0	181.736	0	97.3173	0	0	275.092	322.442	0	7.67324	167.971	0	0	45.4518
NODE_7292	402	TVAG_361590	66.412	97.5124	64kDa iron hydrogenase, putative [Trichomonas vaginalis G3]	0	283.336	0	7.22993	0	138.653	0	0	0	0	0	327.024	0	0	32.4391	51.5943	249.294	0	0	0	0	0	0	0	45.3988
NODE_6501	424	TVAG_457430	83.333	93.1604	polyubiquitin, putative [Trichomonas vaginalis G3]	0	327.781	0	86.7591	0	86.6581	0	0	0	0	0	382.858	0	0	64.8782	0	140.379	0	0	0	0	0	0	0	45.3881
NODE_1758	742	TVAG_043500	75.745	94.0701	enolase 3, putative [Trichomonas vaginalis G3]	0	8.33343	0	65.0693	0	34.6632	4.23935	494.01	0	60.4668	252.99	3.9881	0	0	0	51.5943	113.756	0	0	0	0	0	0	0	45.3796
NODE_6282	431	TVAG_347960	81.356	81.9026	40S ribosomal protein S26, putative [Trichomonas vaginalis G3]	54.9028	41.6671	73.4448	43.3796	53.6112	51.9949	309.473	0	35.4497	0	0	0	0	148.806	32.4391	0	31.4644	0	0	150.689	61.3859	0	0	0	45.3628
NODE_5811	447	TVAG_190230	76.068	78.2998	ribosomal protein L24, putative [Trichomonas vaginalis G3]	54.9028	36.1115	0	122.909	160.833	0	233.164	123.503	0	0	183.993	3.9881	0	0	0	0	167.003	0	0	0	0	0	0	0	45.267
NODE_830	1046	TVAG_388260	82.184	99.7132	UTP--glucose-1-phosphate uridylyltransferase family protein	0	8.33343	0	50.6095	26.8056	103.99	423.935	0	0	0	0	0	0	248.01	0	0	31.4644	78.5978	0	30.1377	84.4057	0	0	0	45.262
NODE_8040	383	TVAG_247060	74.336	88.2507	40S ribosomal protein S17-B, putative [Trichomonas vaginalis G3]	0	0	24.4816	0	303.797	0	563.834	0	70.8994	0	0	0	45.4339	0	0	0	2.42033	0	0	0	0	0	0	75.253	45.255
NODE_913	999	TVAG_494400	57.704	98.3984	conserved hypothetical protein [Trichomonas vaginalis G3]	0	11.1112	0	86.7591	0	34.6632	4.23935	617.513	0	120.934	160.994	7.9762	0	0	0	0	41.1457	0	0	0	0	0	0	0	45.2223
NODE_746	1099	TVAG_416300	78.846	99.2721	aldehyde oxidase and xanthine dehydrogenase, putative [Trichomonas	0	13.889	0	173.518	53.6112	103.99	211.968	0	0	0	0	15.9524	0	99.2039	32.4391	257.971	43.566	39.2989	0	0	38.3662	0	0	0	45.1572
NODE_1766	741	TVAG_067980	69.456	96.6262	60S ribosomal protein L7-2, putative [Trichomonas vaginalis G3]	0	11.1112	0	137.369	0	17.3316	0	269.46	0	60.4668	482.981	7.9762	0	0	0	0	62.9287	0	0	0	0	33.5942	0	0	45.1341
NODE_48	2852	TVAG_194360	23.362	90.2174	surface antigen BspA-like [Trichomonas vaginalis G3]	0	13.889	0	7.22993	0	86.6581	0	432.259	0	0	68.9972	7.9762	0	0	0	103.189	302.542	0	0	60.2755	0	0	0	0	45.1256
NODE_7293	402	TVAG_397610	92.481	99.005	cytoplasmic heat shock protein 70 [Trichomonas vaginalis G3]	0	0	0	187.978	35.7408	381.296	220.446	0	35.4497	60.4668	0	0	0	74.4029	32.4391	0	0	0	53.7403	0	0	0	0	0	45.0817
NODE_8405	375	TVAG_043070	65.766	88.5333	fructose-1,6-bisphosphate aldolase [Trichomonas vaginalis G3]	0	0	0	0	53.6112	0	33.9148	5.61375	70.8994	0	0	0	45.4339	74.4029	32.4391	412.754	0	0	0	241.102	0	67.1885	43.3858	0	45.0311
NODE_15437	269	TVAG_182620	52.222	98.8848	TvhydB protein, putative [Trichomonas vaginalis G3]	0	16.6669	0	21.6898	0	0	0	106.661	35.4497	0	45.9982	3.9881	454.339	0	0	0	2.42033	0	0	60.2755	0	100.783	43.3858	188.133	44.9912
NODE_612	1196	TVAG_328940	74.235	97.9933	alcohol dehydrogenase, iron-containing family protein [Trichomonas	0	25.0003	0	108.449	178.704	138.653	97.5051	0	0	0	0	0	0	223.209	64.8782	0	101.654	117.897	0	0	23.0197	0	0	0	44.957
NODE_429	1360	TVAG_070040	51.914	90.5882	CAMK family protein kinase [Trichomonas vaginalis G3]	0	16.6669	0	93.989	0	0	0	589.444	0	120.934	137.994	0	0	0	0	0	62.9287	0	53.7403	0	0	0	0	0	44.8207
NODE_11600	315	TVAG_054830	84.444	85.3968	Phosphoglucomutase/phosphomannomutase, alpha/beta/alpha domain I	0	2.77781	0	14.4599	17.8704	0	12.7181	696.105	0	0	275.989	0	0	0	0	0	55.6677	0	0	0	0	0	0	0	44.8162
NODE_117	2189	TVAG_497260	84.594	99.5889	Dynein heavy chain family protein [Trichomonas vaginalis G3]	0	8.33343	0	173.518	8.93519	0	0	359.28	0	0	436.983	15.9524	0	0	0	0	33.8847	0	0	0	0	0	0	37.6265	44.7714
NODE_12490	303	TVAG_197730	91.304	90.7591	hypothetical protein TVAG_197730 [Trichomonas vaginalis G3]	0	30.5559	0	36.1496	71.4815	138.653	373.063	0	0	0	0	3.9881	0	223.209	0	0	45.9864	39.2989	0	30.1377	76.7324	0	0	0	44.5523
NODE_8087	382	TVAG_035120	92.308	81.4136	60S ribosomal protein L44, putative [Trichomonas vaginalis G3]	0	58.334	0	224.128	17.8704	17.3316	241.643	157.185	0	0	206.992	0	0	0	0	0	145.22	0	0	0	0	0	0	0	44.5293
NODE_169	1931	TVAG_433130	72.097	96.2714	Heat shock 70 kDa protein, mitochondrial precursor, putative	0	11.1112	0	115.679	0	0	8.47871	387.349	0	0	367.985	0	0	0	0	0	33.8847	0	0	0	0	100.783	0	37.6265	44.2874
NODE_1481	803	TVAG_497260	63.06	99.6264	Dynein heavy chain family protein [Trichomonas vaginalis G3]	0	0	0	0	500.371	0	326.43	0	106.349	0	0	0	90.8678	0	0	0	0	0	0	0	0	0	0	37.6265	44.2352
NODE_13694	288	TVAG_422780	76.842	98.6111	alcohol dehydrogensae, putative [Trichomonas vaginalis G3]	1043.15	0	0	0	0	0	0	16.8413	0	0	0	0	0	0	0	0	0	0	0	0	0	0	0	0	44.1665
NODE_958	979	TVAG_538040	44.118	92.4413	Ketopantoate reductase PanE/ApbA family protein [Trichomonas	0	5.55562	0	137.369	0	0	8.47871	538.92	0	0	275.989	0	0	0	0	0	55.6677	0	0	0	0	0	0	37.6265	44.1503
NODE_492	1291	TVAG_362020	67.901	94.0356	threonine dehydratase family protein [Trichomonas vaginalis G3]	0	50.0006	0	267.507	134.028	0	339.148	151.571	0	0	0	0	0	0	0	0	116.176	0	0	0	0	0	0	0	44.1013
NODE_13195	294	TVAG_092490	59.794	98.6395	endoplasmic reticulum heat shock protein 70, putative [Trichomonas	0	0	0	0	0	0	0	84.2063	0	0	0	0	272.603	24.801	32.4391	0	0	0	53.7403	542.479	7.67324	0	0	37.6265	43.982
NODE_86	2426	TVAG_194360	26.705	85.0371	surface antigen BspA-like [Trichomonas vaginalis G3]	0	5.55562	0	36.1496	0	34.6632	0	280.688	0	0	183.993	3.9881	0	0	0	0	467.125	0	0	0	0	0	43.3858	0	43.9811
NODE_508	1275	TVAG_407250	57.845	99.2157	hypothetical protein TVAG_407250 [Trichomonas vaginalis G3]	0	0	0	57.8394	0	51.9949	4.23935	443.486	0	0	482.981	0	0	0	0	0	14.522	0	0	0	0	0	0	0	43.9609
NODE_14192	282	TVAG_474980	38.298	98.5816	thioredoxin reductase [Trichomonas vaginalis G3]	0	0	48.9632	0	0	17.3316	4.23935	0	0	60.4668	0	19.9405	0	0	259.513	103.189	0	0	429.923	60.2755	7.67324	0	43.3858	0	43.9542
NODE_13269	293	TVAG_126970	71.277	95.9044	GDP dissociation inhibitor family protein [Trichomonas vaginalis	0	58.334	24.4816	159.058	178.704	0	173.814	241.391	0	0	114.995	0	0	24.801	0	0	77.4507	0	0	0	0	0	0	0	43.8762
NODE_3501	554	TVAG_494360	73.214	90.2527	lysozyme, putative [Trichomonas vaginalis G3]	0	5.55562	0	93.989	116.158	173.316	148.377	0	35.4497	0	0	0	45.4339	99.2039	162.195	0	33.8847	39.2989	0	30.1377	69.0592	0	0	0	43.8358
NODE_11878	311	TVAG_364620	96.386	79.7428	pyrophosphate-dependent fructose 6-phosphate 1-phosphotransferase,	54.9028	30.5559	0	72.2993	62.5464	17.3316	67.8297	331.211	0	60.4668	114.995	11.9643	0	0	0	0	227.511	0	0	0	0	0	0	0	43.8173
NODE_3075	585	TVAG_114310	80.11	92.1368	thioredoxin peroxidase [Trichomonas vaginalis G3]	0	8.33343	0	159.058	0	17.3316	8.47871	460.328	0	241.867	22.9991	11.9643	0	0	0	0	45.9864	0	0	0	0	0	0	75.253	43.8167
NODE_783	1072	TVAG_497260	87.43	99.8134	Dynein heavy chain family protein [Trichomonas vaginalis G3]	0	27.7781	0	209.668	71.4815	69.3265	122.941	0	70.8994	0	0	3.9881	0	74.4029	0	0	72.61	78.5978	0	60.2755	76.7324	0	0	112.88	43.8159
NODE_12722	300	TVAG_314730	88.608	78.6667	40S ribosomal protein S17-B, putative [Trichomonas vaginalis G3]	0	0	0	0	0	0	0	0	0	0	0	0	0	173.607	32.4391	0	0	0	0	30.1377	544.8	268.754	0	0	43.7391
NODE_5857	446	TVAG_036210	56.557	81.8386	NAC domain containing protein [Trichomonas vaginalis G3]	0	386.115	0	93.989	0	138.653	0	0	0	0	0	247.262	0	0	64.8782	0	118.596	0	0	0	0	0	0	0	43.7289
NODE_372	1423	TVAG_057060	64.619	99.4378	Alpha amylase, catalytic domain containing protein [Trichomonas	0	5.55562	0	79.5292	0	17.3316	0	415.418	0	0	390.984	19.9405	0	0	0	0	82.2914	0	0	0	0	0	0	37.6265	43.6949
NODE_2729	612	TVAG_248810	44.156	74.8366	Glutathione peroxidase, putative [Trichomonas vaginalis G3]	0	5.55562	0	65.0693	0	51.9949	0	774.698	0	0	114.995	3.9881	0	0	0	0	31.4644	0	0	0	0	0	0	0	43.6569
NODE_2672	618	TVAG_241160	80.423	91.5858	malic enzyme, putative [Trichomonas vaginalis G3]	0	0	0	0	0	0	0	0	0	0	0	0	0	0	259.513	51.5943	0	353.69	0	0	0	100.783	86.7717	188.133	43.3535
NODE_6932	412	TVAG_030810	30.909	92.9612	Hsp90 protein [Trichomonas vaginalis G3]	0	0	73.4448	0	8.93519	121.321	12.7181	5.61375	70.8994	60.4668	0	0	45.4339	0	259.513	51.5943	4.84067	78.5978	161.221	0	7.67324	0	0	75.253	43.2303
NODE_11539	316	TVAG_251200	49.505	94.6203	Ferredoxin 6 [Trichomonas vaginalis G3]	0	5.55562	0	115.679	0	34.6632	4.23935	566.989	0	60.4668	229.991	0	0	0	0	0	19.3627	0	0	0	0	0	0	0	43.2061
NODE_6029	440	TVAG_167320	84.733	89.0909	Nucleoside diphosphate kinase family protein [Trichomonas vaginalis	0	58.334	24.4816	216.898	107.222	0	161.095	151.571	0	0	0	0	0	24.801	0	0	290.44	0	0	0	0	0	0	0	43.1185
NODE_2012	693	TVAG_249740	59.447	93.7951	ribosomal protein L10a [Trichomonas vaginalis G3]	0	297.226	0	93.989	0	173.316	4.23935	0	0	0	0	295.119	0	0	32.4391	0	135.539	0	0	0	0	0	0	0	42.9945
NODE_4055	522	TVAG_341090	85.621	87.7395	ribosomal protein S13p/S18e, putative [Trichomonas vaginalis G3]	109.806	44.4449	0	72.2993	26.8056	69.3265	419.696	0	0	0	0	0	0	148.806	0	0	16.9423	39.2989	0	0	84.4057	0	0	0	42.9929
NODE_7993	384	TVAG_368740	70.27	86.4583	ornithine carbamoyltransferase family protein [Trichomonas	0	0	0	0	0	0	0	0	0	0	0	0	90.8678	0	0	51.5943	0	0	0	723.306	15.3465	0	0	150.506	42.9842
NODE_229	1719	TVAG_236550	94.746	99.5928	Dynein heavy chain family protein [Trichomonas vaginalis G3]	0	19.4447	0	101.219	142.963	121.321	165.335	0	0	0	0	0	0	173.607	32.4391	0	38.7254	0	0	120.551	115.099	0	0	0	42.946
NODE_1438	813	TVAG_379260	85.098	93.9729	40S ribosomal protein S4-C, putative [Trichomonas vaginalis G3]	164.708	11.1112	0	79.5292	98.2871	69.3265	169.574	0	70.8994	0	0	0	0	24.801	32.4391	51.5943	14.522	196.495	0	0	46.0395	0	0	0	42.8886
NODE_2553	628	TVAG_276360	77.941	97.293	60S ribosomal protein L15-1, putative [Trichomonas vaginalis G3]	0	255.558	0	93.989	0	207.979	0	0	0	0	0	311.072	0	0	64.8782	0	94.3931	0	0	0	0	0	0	0	42.8279
NODE_540	1242	TVAG_320780	84.091	95.5717	malic enzyme, putative [Trichomonas vaginalis G3]	0	0	0	0	53.6112	398.627	76.3084	0	0	0	0	0	0	322.413	32.4391	0	33.8847	78.5978	0	30.1377	0	0	0	0	42.7508
NODE_2831	604	TVAG_114310	76.804	95.6954	thioredoxin peroxidase [Trichomonas vaginalis G3]	0	0	0	36.1496	71.4815	86.6581	309.473	0	0	0	0	0	0	272.811	97.3173	0	72.61	78.5978	0	0	0	0	0	0	42.7124
NODE_7914	386	TVAG_466700	55.118	98.4456	hypothetical protein TVAG_466700 [Trichomonas vaginalis G3]	0	0	0	0	0	0	0	0	0	0	0	0	0	0	0	206.377	0	78.5978	53.7403	0	0	167.971	477.244	37.6265	42.5649
NODE_212	1768	TVAG_350520	30.978	92.9299	hypothetical protein TVAG_350520 [Trichomonas vaginalis G3]	0	11.1112	0	130.139	0	17.3316	0	342.439	0	120.934	206.992	7.9762	0	0	0	0	108.915	0	0	0	0	0	0	75.253	42.5454
NODE_5046	475	TVAG_484350	54.088	98.9474	Clan CA, family C1, cathepsin L-like cysteine peptidase	0	0	0	0	0	0	0	0	0	0	0	0	0	74.4029	0	0	0	0	0	210.964	667.572	67.1885	0	0	42.5053
NODE_2191	669	TVAG_251260	78.537	91.7788	14-3-3 protein [Trichomonas vaginalis G3]	0	58.334	0	187.978	151.898	0	317.952	101.048	0	0	45.9982	0	0	0	0	0	125.857	0	0	30.1377	0	0	0	0	42.4668
NODE_4368	507	TVAG_266630	34.857	99.211	hypothetical protein TVAG_266630 [Trichomonas vaginalis G3]	0	0	0	0	0	0	0	0	0	0	0	0	0	372.015	0	0	0	0	0	120.551	0	0	260.315	263.386	42.3444
NODE_13120	295	TVAG_289280	75.61	83.0508	tubulin beta chain, putative [Trichomonas vaginalis G3]	0	0	0	0	0	0	0	0	0	0	0	0	90.8678	0	0	103.189	0	0	0	783.581	38.3662	0	0	0	42.3335
NODE_4051	522	TVAG_198680	65	91.7625	40S ribosomal protein S7, putative [Trichomonas vaginalis G3]	54.9028	19.4447	0	130.139	160.833	17.3316	330.67	67.365	0	0	68.9972	7.9762	0	24.801	0	0	133.118	0	0	0	0	0	0	0	42.3158
NODE_631	1181	TVAG_461030	72.265	99.746	ABC transporter family protein [Trichomonas vaginalis G3]	0	47.2227	0	216.898	232.315	0	76.3084	207.709	0	0	114.995	0	0	0	0	0	118.596	0	0	0	0	0	0	0	42.2519
NODE_2466	639	TVAG_422780	71.939	91.3928	alcohol dehydrogensae, putative [Trichomonas vaginalis G3]	0	0	0	0	0	0	0	0	0	0	0	0	90.8678	248.01	0	0	0	235.793	0	0	7.67324	0	130.157	301.012	42.2297
NODE_6553	422	TVAG_185180	84.426	86.4929	60S ribosomal protein L19-3, putative [Trichomonas vaginalis G3]	109.806	13.889	0	72.2993	17.8704	225.311	275.558	0	0	120.934	0	0	0	74.4029	32.4391	0	12.1017	0	0	0	15.3465	0	43.3858	0	42.2226
NODE_1649	767	TVAG_006480	44.314	99.6089	Dynein heavy chain family protein [Trichomonas vaginalis G3]	0	238.892	0	72.2993	0	207.979	0	0	0	0	0	335	0	0	64.8782	0	60.5084	0	0	0	0	33.5942	0	0	42.2146
NODE_253	1653	TVAG_088050	86.948	94.4949	chaperonin 60, putative [Trichomonas vaginalis G3]	0	41.6671	0	144.599	35.7408	467.954	245.883	0	0	60.4668	0	3.9881	0	0	0	0	12.1017	0	0	0	0	0	0	0	42.1833
NODE_4428	504	TVAG_319220	84.173	82.5397	ribosomal protein S24e, putative [Trichomonas vaginalis G3]	0	44.4449	0	101.219	44.676	121.321	351.866	0	0	0	0	0	0	173.607	0	0	24.2033	39.2989	0	60.2755	7.67324	0	43.3858	0	42.1655
NODE_184	1868	TVAG_351310	75.947	97.4304	fimbrin, putative [Trichomonas vaginalis G3]	0	0	0	65.0693	0	0	0	437.873	0	0	459.982	0	45.4339	0	0	0	2.42033	0	0	0	0	0	0	0	42.1157
NODE_420	1371	TVAG_324980	93.64	99.7082	adenosinetriphosphatase, putative [Trichomonas vaginalis G3]	0	36.1115	0	122.909	98.2871	277.306	275.558	0	0	60.4668	0	11.9643	0	49.6019	32.4391	0	14.522	0	0	0	30.693	0	0	0	42.0774
NODE_2847	603	TVAG_401590	82.609	91.3765	60S ribosomal protein L18, putative [Trichomonas vaginalis G3]	0	52.7784	0	180.748	98.2871	0	390.021	112.275	0	0	0	11.9643	0	0	0	0	162.162	0	0	0	0	0	0	0	42.0098
NODE_816	1055	TVAG_354040	86.207	98.8626	Actin family protein [Trichomonas vaginalis G3]	54.9028	27.7781	0	79.5292	44.676	155.985	292.515	0	0	0	0	0	0	74.4029	0	0	31.4644	157.196	0	0	46.0395	0	43.3858	0	41.9948
NODE_3752	538	TVAG_143790	84.106	82.8996	hypothetical protein TVAG_143790 [Trichomonas vaginalis G3]	0	0	0	0	107.222	0	534.159	0	0	0	0	0	0	0	32.4391	0	12.1017	0	0	90.4132	0	0	43.3858	188.133	41.9939
NODE_1225	872	TVAG_208470	67.708	98.9679	threonyl-tRNA synthetase family protein [Trichomonas vaginalis G3]	0	233.336	24.4816	122.909	0	225.311	0	0	0	0	0	311.072	0	0	32.4391	0	58.088	0	0	0	0	0	0	0	41.9848
NODE_5026	476	TVAG_212020	49.359	98.1092	transketolase family protein [Trichomonas vaginalis G3]	0	0	0	0	17.8704	0	8.47871	0	0	0	0	0	181.736	0	0	0	0	0	0	60.2755	0	739.073	0	0	41.9764
NODE_28	3446	TVAG_006480	70.466	99.1294	Dynein heavy chain family protein [Trichomonas vaginalis G3]	109.806	41.6671	0	216.898	348.473	0	105.984	95.4338	0	0	0	3.9881	0	0	0	0	84.7117	0	0	0	0	0	0	0	41.9567
NODE_536	1244	TVAG_472380	65.163	96.1415	galactokinase family protein [Trichomonas vaginalis G3]	0	75.0008	0	65.0693	26.8056	0	343.388	39.2963	35.4497	0	0	3.9881	0	0	0	0	416.298	0	0	0	0	0	0	0	41.8873
NODE_3835	534	TVAG_173590	47.794	76.2172	DEAD/DEAH box helicase family protein [Trichomonas vaginalis G3]	0	22.2225	48.9632	7.22993	0	0	0	78.5925	0	0	252.99	0	408.905	99.2039	0	0	7.261	0	0	0	0	33.5942	43.3858	0	41.7645
NODE_2565	627	TVAG_178710	76.442	99.362	ribosomal protein S3, putative [Trichomonas vaginalis G3]	0	0	0	0	0	0	4.23935	0	0	0	0	0	0	124.005	0	0	0	0	0	60.2755	644.552	167.971	0	0	41.7101
NODE_2273	658	TVAG_230580	48.624	99.2401	pyruvate:ferredoxin oxidoreductase BI [Trichomonas vaginalis G3]	0	41.6671	0	166.288	276.991	0	199.25	67.365	0	0	0	0	0	0	0	0	249.294	0	0	0	0	0	0	0	41.7023
NODE_21928	219	TVAG_222910	88.71	84.4749	40S ribosomal protein S30, putative [Trichomonas vaginalis G3]	0	33.3337	0	72.2993	44.676	69.3265	415.457	0	0	0	0	3.9881	0	49.6019	64.8782	51.5943	38.7254	39.2989	0	0	30.693	0	86.7717	0	41.6935
NODE_5176	470	TVAG_283020	88.372	82.1277	translation initiation factor eIF-5A family protein [Trichomonas	54.9028	19.4447	48.9632	122.909	62.5464	155.985	118.702	0	0	60.4668	0	0	45.4339	99.2039	0	51.5943	19.3627	78.5978	0	30.1377	30.693	0	0	0	41.6226
NODE_1702	753	TVAG_090100	65.574	97.0784	Clan CA, family C1, cathepsin L-like cysteine peptidase	109.806	50.0006	0	195.208	125.093	0	262.84	89.82	0	0	68.9972	0	0	0	0	0	91.9727	0	0	0	0	0	0	0	41.4057
NODE_3971	526	TVAG_212740	74.242	75.0951	phosphoglycerate mutase, putative [Trichomonas vaginalis G3]	0	0	0	0	223.38	0	563.834	0	0	0	0	0	0	0	162.195	0	0	0	0	0	0	0	43.3858	0	41.3665
NODE_1168	896	TVAG_183500	79.252	98.3259	adhesin protein AP51-3, putative [Trichomonas vaginalis G3]	0	283.336	0	57.8394	0	173.316	0	0	0	0	0	295.119	0	0	0	0	181.525	0	0	0	0	0	0	0	41.2974
NODE_176	1897	TVAG_365660	51.506	95.4665	hypothetical protein TVAG_365660 [Trichomonas vaginalis G3]	0	5.55562	0	108.449	0	0	0	404.19	0	241.867	137.994	0	0	0	0	0	91.9727	0	0	0	0	0	0	0	41.2512
NODE_8266	378	TVAG_005910	84.677	98.1481	ribosomal protein L8, putative [Trichomonas vaginalis G3]	0	41.6671	0	195.208	89.3519	0	241.643	202.095	0	0	91.9963	3.9881	0	24.801	0	0	99.2337	0	0	0	0	0	0	0	41.2494
NODE_10793	328	TVAG_397610	98.095	95.7317	cytoplasmic heat shock protein 70 [Trichomonas vaginalis G3]	0	0	0	65.0693	26.8056	0	186.532	0	35.4497	0	0	0	0	620.024	0	0	55.6677	0	0	0	0	0	0	0	41.2312
NODE_457	1335	TVAG_366380	75.14	79.9251	hypothetical protein TVAG_366380 [Trichomonas vaginalis G3]	0	0	0	0	178.704	0	555.355	0	35.4497	0	0	0	0	0	97.3173	0	9.68134	0	0	0	0	0	0	112.88	41.2245
NODE_3955	527	TVAG_270790	70.286	98.8615	renin binding protein, putative [Trichomonas vaginalis G3]	713.737	5.55562	73.4448	0	0	51.9949	4.23935	0	70.8994	0	0	3.9881	0	0	64.8782	0	0	0	0	0	0	0	0	0	41.1974
NODE_441	1351	TVAG_348330	84.127	97.8534	glycogen phosphorylase [Trichomonas vaginalis G3]	109.806	13.889	0	86.7591	125.093	242.643	182.292	0	106.349	60.4668	0	0	0	0	0	0	21.783	39.2989	0	0	0	0	0	0	41.1825
NODE_1713	751	TVAG_060160	50.427	92.1438	conserved hypothetical protein [Trichomonas vaginalis G3]	0	41.6671	0	166.288	187.639	0	267.079	134.73	0	0	45.9982	0	0	24.801	0	0	118.596	0	0	0	0	0	0	0	41.1166
NODE_617	1192	TVAG_023840	56.649	93.7919	hypothetical protein TVAG_023840 [Trichomonas vaginalis G3]	0	25.0003	0	72.2993	0	17.3316	4.23935	505.238	0	120.934	68.9972	7.9762	0	0	0	0	125.857	0	0	0	0	0	0	37.6265	41.0625
NODE_26	3467	TVAG_497260	69.843	99.9135	Dynein heavy chain family protein [Trichomonas vaginalis G3]	54.9028	63.8896	0	260.277	268.056	0	67.8297	89.82	0	0	68.9972	3.9881	0	0	0	0	106.495	0	0	0	0	0	0	0	41.0106
NODE_4093	520	TVAG_319220	85.507	79.4231	ribosomal protein S24e, putative [Trichomonas vaginalis G3]	0	19.4447	0	43.3796	44.676	86.6581	445.132	0	35.4497	60.4668	0	0	0	24.801	0	0	26.6237	0	0	0	84.4057	0	0	112.88	40.9965
NODE_10263	337	TVAG_309720	44.545	97.6261	Thioredoxin family protein [Trichomonas vaginalis G3]	0	13.889	0	50.6095	0	0	16.9574	533.306	0	0	252.99	3.9881	0	0	0	51.5943	26.6237	0	0	0	0	33.5942	0	0	40.9814
NODE_646	1167	TVAG_046150	44.509	88.8603	hypothetical protein TVAG_046150 [Trichomonas vaginalis G3]	0	13.889	0	43.3796	0	0	0	465.941	0	120.934	114.995	0	0	0	0	51.5943	96.8134	0	0	0	0	0	0	75.253	40.95
NODE_5970	442	TVAG_262730	64.062	86.6516	ribosomal protein L14, putative [Trichomonas vaginalis G3]	54.9028	38.8893	0	108.449	125.093	0	449.372	50.5238	35.4497	0	22.9991	11.9643	0	0	0	0	84.7117	0	0	0	0	0	0	0	40.9314
NODE_4205	514	TVAG_043810	82.468	89.6887	ribosomal protein S13p/S18e, putative [Trichomonas vaginalis G3]	0	319.448	0	65.0693	0	69.3265	0	0	0	0	0	315.06	45.4339	0	32.4391	0	135.539	0	0	0	0	0	0	0	40.9298
NODE_12572	302	TVAG_354100	69.663	88.0795	elongation factor 1 alpha [Trichomonas vaginalis G3]	0	0	0	7.22993	0	0	0	0	0	0	0	0	0	0	97.3173	0	0	0	0	120.551	69.0592	33.5942	390.472	263.386	40.9004
NODE_4317	509	TVAG_464120	79.528	74.6562	ribosomal protein S14, putative [Trichomonas vaginalis G3]	0	291.67	0	86.7591	0	173.316	0	0	35.4497	0	0	319.048	0	0	0	0	75.0304	0	0	0	0	0	0	0	40.8864
NODE_2440	641	TVAG_430670	76.995	99.532	adenosine deaminase family protein [Trichomonas vaginalis G3]	54.9028	19.4447	0	144.599	187.639	138.653	199.25	0	35.4497	60.4668	0	0	0	0	0	0	31.4644	78.5978	0	0	30.693	0	0	0	40.8816
NODE_3284	569	TVAG_401590	81.421	96.3093	60S ribosomal protein L18, putative [Trichomonas vaginalis G3]	0	0	0	0	0	0	0	0	0	0	0	3.9881	0	124.005	0	0	0	0	0	90.4132	728.958	33.5942	0	0	40.8733
NODE_10095	340	TVAG_101690	65.306	85.2941	ribosomal protein L24e, putative [Trichomonas vaginalis G3]	0	263.892	0	50.6095	0	34.6632	0	0	0	60.4668	0	350.953	45.4339	0	97.3173	0	77.4507	0	0	0	0	0	0	0	40.8661
NODE_7211	404	TVAG_397610	91.791	99.2574	cytoplasmic heat shock protein 70 [Trichomonas vaginalis G3]	0	0	0	65.0693	98.2871	69.3265	322.191	0	0	0	22.9991	0	0	198.408	0	0	7.261	196.495	0	0	0	0	0	0	40.8348
NODE_3816	535	TVAG_348350	27.059	94.0187	Flavodoxin-like fold family protein [Trichomonas vaginalis G3]	0	50.0006	0	202.438	357.408	0	190.771	0	35.4497	0	0	0	0	0	0	0	142.8	0	0	0	0	0	0	0	40.7861
NODE_3394	561	TVAG_230580	66.129	99.287	pyruvate:ferredoxin oxidoreductase BI [Trichomonas vaginalis G3]	0	0	0	0	214.445	0	390.021	0	35.4497	0	0	0	136.302	0	64.8782	0	0	0	0	60.2755	0	0	0	75.253	40.6926
NODE_4683	491	TVAG_401900	88.889	93.279	hypothetical protein TVAG_401900 [Trichomonas vaginalis G3]	0	30.5559	0	216.898	98.2871	17.3316	250.122	106.661	0	0	137.994	0	0	0	0	0	118.596	0	0	0	0	0	0	0	40.6853
NODE_10159	339	TVAG_282960	75.556	79.351	ribosomal protein S6e, putative [Trichomonas vaginalis G3]	0	13.889	0	93.989	0	17.3316	33.9148	174.026	0	120.934	459.982	15.9524	0	0	0	0	45.9864	0	0	0	0	0	0	0	40.6669
NODE_4054	522	TVAG_324920	83.444	86.59	40S ribosomal protein S13, putative [Trichomonas vaginalis G3]	0	25.0003	0	72.2993	44.676	34.6632	419.696	0	0	0	0	0	0	272.811	0	51.5943	31.4644	0	0	0	23.0197	0	0	0	40.6343
NODE_1698	754	TVAG_525430	98.406	99.7347	beta-tubulin, putative [Trichomonas vaginalis G3]	0	0	0	0	0	0	0	0	0	0	0	0	0	148.806	0	0	0	0	0	30.1377	728.958	67.1885	0	0	40.6288
NODE_7646	393	TVAG_314830	65.385	98.9822	phosphoenol pyruvate carboxykinase, putative [Trichomonas vaginalis	0	0	0	0	0	0	0	0	0	0	0	0	45.4339	0	0	0	0	39.2989	0	241.102	15.3465	0	520.63	112.88	40.6121
NODE_470	1317	TVAG_369480	66.026	70.5391	ubiquitin activating enzyme, putative [Trichomonas vaginalis G3]	0	80.5565	0	130.139	116.158	69.3265	275.558	0	35.4497	0	0	0	0	173.607	0	0	38.7254	0	0	0	53.7127	0	0	0	40.5513
NODE_8153	381	TVAG_041600	66.055	85.5643	Chain A, Methionine Gamma-Lyase [Trichomonas vaginalis G3]	0	0	0	0	0	0	0	0	0	0	0	0	0	99.2039	162.195	51.5943	0	392.989	53.7403	0	0	0	173.543	37.6265	40.4539
NODE_7153	406	TVAG_300000	67.925	74.3842	fructose-1,6-bisphosphate aldolase, putative [Trichomonas vaginalis	54.9028	2.77781	24.4816	28.9197	17.8704	34.6632	8.47871	11.2275	70.8994	544.201	45.9982	3.9881	0	0	32.4391	0	0	0	53.7403	0	0	33.5942	0	0	40.3409
NODE_8651	369	TVAG_120740	78.448	94.0379	ribosomal protein L7Ae, putative [Trichomonas vaginalis G3]	0	55.5562	0	202.438	107.222	0	440.893	22.455	0	0	0	7.9762	0	0	0	0	130.698	0	0	0	0	0	0	0	40.3016
NODE_7832	388	TVAG_321680	51.938	99.4845	CK1 family protein kinase [Trichomonas vaginalis G3]	0	16.6669	0	0	0	0	4.23935	0	0	0	0	0	181.736	0	0	0	14.522	0	322.442	30.1377	23.0197	0	260.315	112.88	40.2482
NODE_5244	468	TVAG_324920	86.577	95.2991	40S ribosomal protein S13, putative [Trichomonas vaginalis G3]	54.9028	33.3337	0	108.449	303.797	0	203.489	78.5925	0	0	22.9991	0	0	24.801	0	0	135.539	0	0	0	0	0	0	0	40.2459
NODE_68	2646	TVAG_152670	35.576	99.0552	hypothetical protein TVAG_152670 [Trichomonas vaginalis G3]	0	0	0	130.139	0	0	0	550.148	0	60.4668	160.994	15.9524	0	0	0	0	45.9864	0	0	0	0	0	0	0	40.1536
NODE_375	1418	TVAG_497260	85.805	99.7884	Dynein heavy chain family protein [Trichomonas vaginalis G3]	0	22.2225	0	347.036	241.25	0	139.899	67.365	0	0	45.9982	0	0	24.801	0	0	75.0304	0	0	0	0	0	0	0	40.1501
NODE_5707	450	TVAG_143790	79.054	95.7778	hypothetical protein TVAG_143790 [Trichomonas vaginalis G3]	0	0	0	0	0	0	0	0	0	0	0	0	0	0	0	0	0	0	0	301.377	560.147	100.783	0	0	40.0961
NODE_5314	466	TVAG_213710	80.645	99.5708	phosphoenol pyruvate carboxykinase, putative [Trichomonas vaginalis	0	0	0	0	0	0	0	0	0	0	0	0	0	0	0	0	0	0	0	0	7.67324	0	954.488	0	40.0901
NODE_6935	412	TVAG_201620	68.613	99.5146	glutamate dehydrogenase, putative [Trichomonas vaginalis G3]	0	0	0	0	0	0	0	0	0	0	0	0	272.603	24.801	0	0	0	235.793	0	0	30.693	134.377	0	263.386	40.0689
NODE_131	2090	TVAG_163000	91.075	78.756	cytosolic heat shock protein 70, putative [Trichomonas vaginalis	164.708	19.4447	0	455.485	35.7408	0	33.9148	39.2963	0	181.4	0	0	0	0	0	0	31.4644	0	0	0	0	0	0	0	40.0606
NODE_8042	383	TVAG_380870	54.918	95.3003	ribosomal protein L27e, putative [Trichomonas vaginalis G3]	0	0	0	0	0	0	0	0	0	0	0	0	0	24.801	0	0	0	0	0	120.551	813.364	0	0	0	39.9465
NODE_3830	534	TVAG_043810	82.468	86.3296	ribosomal protein S13p/S18e, putative [Trichomonas vaginalis G3]	0	266.67	0	72.2993	0	121.321	0	0	0	0	0	370.893	0	0	64.8782	0	53.2474	0	0	0	7.67324	0	0	0	39.8743
NODE_13688	288	TVAG_022100	82.955	91.3194	40S ribosomal protein S21, putative [Trichomonas vaginalis G3]	0	302.781	0	43.3796	0	34.6632	0	0	0	0	0	350.953	0	0	129.756	0	94.3931	0	0	0	0	0	0	0	39.8303
NODE_3107	583	TVAG_477180	41.358	82.6758	Clan MA, family M3, oligopeptidase A-like metallopeptidase	0	0	0	209.668	0	485.285	0	0	0	0	252.99	0	0	0	0	0	4.84067	0	0	0	0	0	0	0	39.6993
NODE_4653	493	TVAG_276530	57.055	97.7688	Pyridoxal-phosphate dependent enzyme family protein [Trichomonas	0	0	0	7.22993	0	0	0	0	0	0	0	0	0	0	356.83	51.5943	0	0	268.702	0	7.67324	0	260.315	0	39.681
NODE_1341	836	TVAG_380910	69.424	99.6411	eukaryotic translation initiation factor, putative [Trichomonas	0	11.1112	0	57.8394	125.093	138.653	394.26	0	0	0	0	0	0	24.801	0	0	21.783	78.5978	0	0	61.3859	0	0	37.6265	39.6313
NODE_4153	517	TVAG_015800	80.714	81.0445	60S ribosomal protein L23, putative [Trichomonas vaginalis G3]	0	300.003	0	57.8394	0	69.3265	0	0	0	0	0	255.238	45.4339	0	129.756	0	70.1897	0	0	0	23.0197	0	0	0	39.617
NODE_9449	353	TVAG_228520	87.629	82.153	malic enzyme, putative [Trichomonas vaginalis G3]	0	0	0	0	0	0	0	0	0	0	0	3.9881	0	198.408	0	0	0	275.092	0	0	0	0	433.858	37.6265	39.5405
NODE_5127	472	TVAG_383940	58.333	98.9407	Phosphoglycerate kinase, putative [Trichomonas vaginalis G3]	0	8.33343	0	36.1496	0	0	0	78.5925	0	0	45.9982	7.9762	726.942	0	0	0	7.261	0	0	0	0	0	0	37.6265	39.5367
NODE_10445	334	TVAG_432450	90.123	72.4551	60S ribosomal protein L37-B, putative [Trichomonas vaginalis G3]	0	16.6669	0	50.6095	17.8704	138.653	300.994	0	35.4497	0	0	0	0	24.801	227.074	51.5943	14.522	0	0	0	69.0592	0	0	0	39.4706
NODE_9920	343	TVAG_198370	68.889	78.4257	hypothetical protein TVAG_198370 [Trichomonas vaginalis G3]	0	38.8893	0	72.2993	44.676	69.3265	347.627	0	35.4497	0	0	3.9881	0	198.408	0	0	26.6237	78.5978	0	0	30.693	0	0	0	39.4408
NODE_12174	307	TVAG_212500	60	97.3941	ATP-dependent Zn protease, putative [Trichomonas vaginalis G3]	0	0	0	0	0	0	0	0	0	0	0	0	45.4339	99.2039	32.4391	0	0	0	429.923	0	0	33.5942	303.701	0	39.3456
NODE_7643	393	TVAG_105770	42.276	92.112	pyruvate:ferredoxin oxidoreductase C [Trichomonas vaginalis G3]	0	0	0	0	53.6112	0	21.1968	0	70.8994	0	0	0	0	49.6019	389.269	0	0	0	0	0	0	67.1885	216.929	75.253	39.3312
NODE_3513	553	TVAG_151830	75	99.6383	Dihydroorotate dehydrogenase family protein [Trichomonas vaginalis	0	258.336	0	28.9197	0	207.979	4.23935	0	0	0	0	227.322	0	0	32.4391	0	145.22	39.2989	0	0	0	0	0	0	39.3231
NODE_4408	505	TVAG_143790	83.784	86.5347	hypothetical protein TVAG_143790 [Trichomonas vaginalis G3]	109.806	27.7781	0	195.208	62.5464	0	292.515	67.365	0	0	91.9963	3.9881	0	0	0	0	91.9727	0	0	0	0	0	0	0	39.299
NODE_15636	267	TVAG_378980	52.222	86.1423	rubrerythrin, putative [Trichomonas vaginalis G3]	0	0	73.4448	0	0	0	0	0	0	0	0	0	45.4339	0	32.4391	0	7.261	0	0	783.581	0	0	0	0	39.2567
NODE_1064	935	TVAG_096520	59.122	94.8663	pyruvate:ferredoxin oxidoreductase D [Trichomonas vaginalis G3]	0	0	24.4816	0	232.315	0	534.159	0	35.4497	0	0	0	45.4339	0	32.4391	0	0	0	0	0	0	0	0	37.6265	39.246
NODE_4582	496	TVAG_319220	84.892	83.871	ribosomal protein S24e, putative [Trichomonas vaginalis G3]	0	19.4447	24.4816	122.909	44.676	51.9949	220.446	50.5238	0	241.867	68.9972	3.9881	0	0	0	0	91.9727	0	0	0	0	0	0	0	39.2209
NODE_885	1011	TVAG_021240	54.375	94.5598	conserved hypothetical protein [Trichomonas vaginalis G3]	0	13.889	0	36.1496	0	51.9949	0	566.989	0	60.4668	183.993	7.9762	0	0	0	0	19.3627	0	0	0	0	0	0	0	39.2009
NODE_453	1341	TVAG_092490	76.957	99.0306	endoplasmic reticulum heat shock protein 70, putative [Trichomonas	0	8.33343	0	101.219	0	34.6632	4.23935	162.799	0	60.4668	528.979	3.9881	0	0	0	0	2.42033	0	0	0	0	33.5942	0	0	39.1959
NODE_5099	473	TVAG_020500	42.254	89.852	phosphopantothenoylcysteine	0	11.1112	293.779	0	17.8704	0	0	0	0	60.4668	22.9991	11.9643	318.037	49.6019	0	0	4.84067	39.2989	0	0	0	67.1885	43.3858	0	39.1893
NODE_1252	864	TVAG_318870	67.742	75.2315	spermatogenesis associated factor, putative [Trichomonas vaginalis	0	261.114	0	65.0693	0	138.653	0	0	35.4497	0	0	311.072	0	0	0	0	128.278	0	0	0	0	0	0	0	39.1515
NODE_8408	375	TVAG_439420	64	98.9333	Glutamine synthetase, catalytic domain containing protein	0	0	0	0	0	0	0	0	0	0	0	0	0	0	681.221	257.971	0	0	0	0	0	0	0	0	39.133
NODE_4912	481	TVAG_178000	59.712	86.4865	ribosomal protein L23, putative [Trichomonas vaginalis G3]	0	269.447	0	50.6095	0	138.653	0	0	0	0	0	319.048	0	0	0	0	159.742	0	0	0	0	0	0	0	39.0625
NODE_4157	517	TVAG_117910	39.306	98.4526	alcohol dehydrogenase, iron-containing family protein [Trichomonas	0	8.33343	0	28.9197	0	34.6632	4.23935	22.455	177.248	60.4668	0	0	272.603	0	162.195	51.5943	2.42033	78.5978	0	0	0	33.5942	0	0	39.0555
NODE_179	1878	TVAG_231350	37.561	95.9531	heat shock cognate protein, putative [Trichomonas vaginalis G3]	0	0	0	108.449	0	0	0	555.761	0	0	252.99	7.9762	0	0	0	0	12.1017	0	0	0	0	0	0	0	39.0533
NODE_9388	354	TVAG_192910	90.909	92.9379	60S ribosomal protein L30, putative [Trichomonas vaginalis G3]	0	222.225	0	28.9197	0	34.6632	0	0	0	0	0	279.167	136.302	0	129.756	0	104.074	0	0	0	0	0	0	0	38.9628
NODE_2913	597	TVAG_156680	49.01	98.8275	actinin, putative [Trichomonas vaginalis G3]	0	0	48.9632	0	303.797	0	432.414	0	141.799	0	0	0	0	0	0	0	7.261	0	0	0	0	0	0	0	38.9264
NODE_1309	845	TVAG_337240	83.784	91.8343	actin [Trichomonas vaginalis G3]	0	5.55562	0	0	0	0	0	0	0	0	0	27.9167	0	74.4029	0	0	4.84067	0	0	90.4132	529.454	201.565	0	0	38.9228
NODE_27835	190	TVAG_072100	77.586	91.0526	glutamate dehydrogenase, putative [Trichomonas vaginalis G3]	0	0	0	0	0	0	0	0	0	0	0	0	863.244	0	0	0	2.42033	0	0	60.2755	7.67324	0	0	0	38.9005
NODE_3121	582	TVAG_083260	74.39	84.3643	ribosomal protein L22, putative [Trichomonas vaginalis G3]	0	19.4447	0	180.748	53.6112	17.3316	118.702	162.799	0	60.4668	206.992	0	0	0	0	0	75.0304	0	0	0	0	0	0	37.6265	38.8647
NODE_2192	669	TVAG_534990	78.995	98.0568	actin [Trichomonas vaginalis G3]	0	0	0	0	0	0	0	0	0	0	0	0	0	49.6019	0	0	0	0	0	0	882.423	0	0	0	38.8344
NODE_2329	653	TVAG_514800	55.208	86.2175	cysteine protease, putative [Trichomonas vaginalis G3]	0	2.77781	24.4816	36.1496	0	138.653	4.23935	359.28	0	60.4668	160.994	19.9405	0	0	0	0	0	0	53.7403	0	0	33.5942	0	37.6265	38.831
NODE_1661	765	TVAG_251260	77.966	92.4183	14-3-3 protein [Trichomonas vaginalis G3]	0	25.0003	0	65.0693	17.8704	17.3316	50.8722	275.074	0	60.4668	298.988	0	0	0	0	0	45.9864	0	0	0	0	0	0	75.253	38.8297
NODE_313	1514	TVAG_101870	86.722	95.4425	seryl-tRNA synthetase family protein [Trichomonas vaginalis G3]	0	2.77781	24.4816	50.6095	8.93519	17.3316	0	443.486	0	0	229.991	11.9643	0	0	0	0	41.1457	0	0	0	0	100.783	0	0	38.8127
NODE_685	1135	TVAG_397250	55.827	97.1806	hypothetical protein TVAG_397250 [Trichomonas vaginalis G3]	0	13.889	0	28.9197	0	17.3316	0	336.825	0	181.4	183.993	3.9881	0	0	0	0	164.583	0	0	0	0	0	0	0	38.7887
NODE_5381	463	TVAG_038530	81.333	96.9762	carbamoyl transferase Z4209 , putative [Trichomonas vaginalis G3]	0	2.77781	0	187.978	0	17.3316	4.23935	168.413	0	0	528.979	11.9643	0	0	0	0	7.261	0	0	0	0	0	0	0	38.706
NODE_1797	734	TVAG_033020	80.913	98.3651	ABC transporter family protein [Trichomonas vaginalis G3]	54.9028	11.1112	0	274.737	142.963	225.311	97.5051	0	0	0	0	0	0	74.4029	0	0	31.4644	0	0	0	15.3465	0	0	0	38.656
NODE_5248	468	TVAG_056190	62.821	99.1453	Clan MH, family M20, peptidase T-like metallopeptidase [Trichomonas	0	0	0	0	0	0	4.23935	0	0	0	0	0	0	223.209	0	0	0	0	0	120.551	445.048	134.377	0	0	38.6427
NODE_4180	516	TVAG_491670	62.222	78.2946	malic enzyme, putative [Trichomonas vaginalis G3]	0	0	0	0	0	0	0	0	0	0	0	0	0	74.4029	259.513	103.189	0	39.2989	53.7403	90.4132	69.0592	0	86.7717	150.506	38.6206
NODE_8187	380	TVAG_071920	86.508	99.2105	40S ribosomal protein S23, putative [Trichomonas vaginalis G3]	0	216.669	0	50.6095	0	121.321	0	0	0	0	0	279.167	0	0	162.195	0	96.8134	0	0	0	0	0	0	0	38.6157
NODE_4527	499	TVAG_509780	51.37	86.9739	glycogen/starch/alpha-glucan phosphorylases family protein	0	0	0	0	0	0	0	0	0	0	0	0	272.603	74.4029	0	0	0	0	0	0	69.0592	0	433.858	75.253	38.549
NODE_9176	358	TVAG_071920	86.111	90.2235	40S ribosomal protein S23, putative [Trichomonas vaginalis G3]	0	272.225	0	50.6095	0	51.9949	0	0	0	0	0	255.238	90.8678	0	97.3173	0	99.2337	0	0	0	7.67324	0	0	0	38.5483
NODE_1792	735	TVAG_462940	86.864	96.1905	14-3-3 protein [Trichomonas vaginalis G3]	0	94.4455	0	166.288	71.4815	0	216.207	89.82	0	0	114.995	0	0	0	0	0	171.844	0	0	0	0	0	0	0	38.5451
NODE_1129	906	TVAG_101620	43.144	94.2605	galactose epimerase, putative [Trichomonas vaginalis G3]	0	2.77781	122.408	36.1496	71.4815	86.6581	182.292	0	0	0	0	0	0	173.607	0	0	38.7254	157.196	0	0	53.7127	0	0	0	38.542
NODE_963	977	TVAG_034140	56.55	95.7011	Clan CA, family C1, cathepsin L-like cysteine peptidase	0	38.8893	0	122.909	142.963	225.311	161.095	0	0	60.4668	0	0	0	0	32.4391	0	16.9423	39.2989	0	0	46.0395	0	0	37.6265	38.4992
NODE_1529	792	TVAG_523980	96.875	84.7222	alpha-tubulin 1 [Trichomonas vaginalis G3]	0	0	0	0	0	0	0	5.61375	0	0	0	0	0	99.2039	0	0	0	0	0	60.2755	690.592	67.1885	0	0	38.4531
NODE_2055	688	TVAG_211590	75.877	98.8372	Amidohydrolase family protein [Trichomonas vaginalis G3]	0	0	0	0	214.445	0	512.962	0	0	0	0	0	45.4339	0	0	0	2.42033	0	0	60.2755	0	0	86.7717	0	38.4295
NODE_8043	383	TVAG_120740	60.684	91.3838	ribosomal protein L7Ae, putative [Trichomonas vaginalis G3]	0	0	0	0	0	0	0	0	0	0	0	0	0	49.6019	0	0	0	0	0	90.4132	613.859	167.971	0	0	38.4102
NODE_590	1210	TVAG_259190	83.038	97.8512	Succinyl-CoA ligase beta-chain, hydrogenosomal precursor	0	11.1112	0	50.6095	0	17.3316	4.23935	465.941	0	241.867	91.9963	3.9881	0	0	0	0	33.8847	0	0	0	0	0	0	0	38.3737
NODE_2237	664	TVAG_018020	73.394	98.3434	DegT/DnrJ/EryC1/StrS aminotransferase family protein [Trichomonas	0	0	0	0	419.954	17.3316	377.302	0	106.349	0	0	0	0	0	0	0	0	0	0	0	0	0	0	0	38.3724
NODE_2796	607	TVAG_426320	55.615	91.2685	60S ribosomal protein L18, putative [Trichomonas vaginalis G3]	0	0	0	0	0	0	0	0	0	0	0	0	0	0	0	0	0	0	0	0	920.789	0	0	0	38.3662
NODE_3367	563	TVAG_198680	74	79.7513	40S ribosomal protein S7, putative [Trichomonas vaginalis G3]	0	44.4449	0	101.219	89.3519	0	152.617	123.503	35.4497	181.4	91.9963	3.9881	0	0	0	0	96.8134	0	0	0	0	0	0	0	38.366
NODE_1909	712	TVAG_336300	71.429	95.927	Clan AA, family A1, cathepsin D-like aspartic peptidase	0	27.7781	0	108.449	53.6112	103.99	279.797	5.61375	0	0	0	0	0	0	64.8782	154.783	19.3627	78.5978	0	0	23.0197	0	0	0	38.3283
NODE_384	1408	TVAG_359090	96.355	93.4659	alpha-tubulin 1, putative [Trichomonas vaginalis G3]	0	19.4447	0	137.369	0	0	0	213.323	0	120.934	413.983	0	0	0	0	0	14.522	0	0	0	0	0	0	0	38.3156
NODE_16486	259	TVAG_024690	34.177	91.1197	isoleucyl-tRNA synthetase family protein [Trichomonas vaginalis	54.9028	0	0	0	26.8056	34.6632	16.9574	0	0	302.334	22.9991	0	0	0	32.4391	0	2.42033	0	53.7403	0	0	134.377	86.7717	150.506	38.2882
NODE_2932	595	TVAG_351310	63.243	92.605	fimbrin, putative [Trichomonas vaginalis G3]	0	233.336	0	43.3796	0	34.6632	0	0	0	60.4668	0	287.143	0	0	97.3173	0	162.162	0	0	0	0	0	0	0	38.2695
NODE_13854	286	TVAG_110520	82.558	89.8601	ribosomal protein S27, putative [Trichomonas vaginalis G3]	0	47.2227	0	209.668	8.93519	0	122.941	157.185	141.799	0	160.994	3.9881	0	0	0	0	65.349	0	0	0	0	0	0	0	38.2534
NODE_891	1009	TVAG_156680	73.78	97.4232	actinin, putative [Trichomonas vaginalis G3]	0	11.1112	0	65.0693	151.898	86.6581	195.01	0	141.799	0	0	0	0	24.801	32.4391	0	41.1457	0	0	90.4132	76.7324	0	0	0	38.2116
NODE_16181	262	TVAG_433250	67.164	76.3359	ribosomal protein L36e, putative [Trichomonas vaginalis G3]	0	300.003	0	86.7591	0	34.6632	0	0	0	0	0	287.143	45.4339	0	97.3173	0	65.349	0	0	0	0	0	0	0	38.1945
NODE_4621	494	TVAG_283020	80	93.3198	translation initiation factor eIF-5A family protein [Trichomonas	0	52.7784	0	130.139	80.4167	0	305.233	56.1375	0	0	160.994	3.9881	0	0	32.4391	0	94.3931	0	0	0	0	0	0	0	38.1883
NODE_802	1062	TVAG_239310	70.455	99.3409	actinin, putative [Trichomonas vaginalis G3]	0	36.1115	0	72.2993	98.2871	0	326.43	0	0	0	0	3.9881	0	74.4029	0	0	48.4067	157.196	0	30.1377	69.0592	0	0	0	38.1799
NODE_9123	359	TVAG_101690	64.423	85.7939	ribosomal protein L24e, putative [Trichomonas vaginalis G3]	0	252.781	0	86.7591	0	138.653	0	0	0	0	0	303.096	45.4339	0	32.4391	0	55.6677	0	0	0	0	0	0	0	38.1179
NODE_7787	389	TVAG_114810	78.571	75.3213	ribosomal protein L35Ae, putative [Trichomonas vaginalis G3]	0	52.7784	0	144.599	116.158	0	271.319	84.2063	0	0	137.994	11.9643	0	24.801	0	0	70.1897	0	0	0	0	0	0	0	38.0837
NODE_460	1332	TVAG_020440	38.636	99.024	ankyrin repeat protein, putative [Trichomonas vaginalis G3]	0	0	0	50.6095	8.93519	0	0	370.508	0	0	482.981	0	0	0	0	0	0	0	0	0	0	0	0	0	38.043
NODE_5205	469	TVAG_371330	67.257	72.0682	Plectin/S10 domain containing protein [Trichomonas vaginalis G3]	0	313.892	0	21.6898	0	138.653	0	0	0	0	0	219.345	0	0	97.3173	0	91.9727	0	0	30.1377	0	0	0	0	38.042
NODE_10334	336	TVAG_192480	66.99	91.6667	hypothetical protein TVAG_192480 [Trichomonas vaginalis G3]	109.806	27.7781	0	14.4599	17.8704	86.6581	199.25	0	35.4497	120.934	0	0	0	99.2039	64.8782	0	16.9423	78.5978	0	0	38.3662	0	0	0	37.9247
NODE_1266	860	TVAG_405240	88.489	96.8605	adenosylhomocysteinase, putative [Trichomonas vaginalis G3]	54.9028	22.2225	0	281.967	178.704	0	182.292	95.4338	0	0	0	0	0	0	0	0	94.3931	0	0	0	0	0	0	0	37.9131
NODE_391	1401	TVAG_348330	78.632	99.7145	glycogen phosphorylase [Trichomonas vaginalis G3]	0	30.5559	0	93.989	98.2871	329.301	152.617	0	0	60.4668	0	0	0	74.4029	0	0	31.4644	0	0	0	0	0	0	37.6265	37.8629
NODE_2384	647	TVAG_306190	77.99	96.2906	ribosomal protein, putative [Trichomonas vaginalis G3]	0	50.0006	0	122.909	80.4167	0	220.446	95.4338	0	0	275.989	0	0	0	0	0	62.9287	0	0	0	0	0	0	0	37.8385
NODE_256	1650	TVAG_386180	28.086	98.6667	hypothetical protein TVAG_386180 [Trichomonas vaginalis G3]	0	13.889	0	93.989	0	17.3316	0	499.624	0	0	275.989	0	0	0	0	0	7.261	0	0	0	0	0	0	0	37.8368
NODE_5711	450	TVAG_591230	41.912	89.1111	RNA polymerase Rpb1, domain 2 family protein [Trichomonas vaginalis	0	0	0	0	0	0	0	61.7513	0	0	0	0	90.8678	0	0	0	2.42033	0	214.961	0	53.7127	403.131	43.3858	37.6265	37.8274
NODE_23083	212	TVAG_249740	69.118	95.7547	ribosomal protein L10a [Trichomonas vaginalis G3]	0	50.0006	0	137.369	125.093	0	305.233	72.9788	0	0	45.9982	15.9524	0	24.801	0	0	128.278	0	0	0	0	0	0	0	37.7376
NODE_5452	460	TVAG_143790	80.537	94.3478	hypothetical protein TVAG_143790 [Trichomonas vaginalis G3]	0	0	0	0	0	0	0	0	0	0	0	0	0	49.6019	0	0	0	0	0	150.689	537.127	167.971	0	0	37.7245
NODE_5584	455	TVAG_026460	68.75	84.1758	ribosomal protein L14, putative [Trichomonas vaginalis G3]	0	25.0003	0	43.3796	98.2871	155.985	288.276	0	0	0	0	0	0	148.806	32.4391	0	26.6237	78.5978	0	0	7.67324	0	0	0	37.7111
NODE_10864	327	TVAG_163450	82.407	98.7768	40S ribosomal protein S5, putative [Trichomonas vaginalis G3]	54.9028	41.6671	0	137.369	107.222	17.3316	267.079	50.5238	0	60.4668	68.9972	0	0	0	0	0	99.2337	0	0	0	0	0	0	0	37.6997
NODE_385	1407	TVAG_257780	77.827	96.091	Fe-hydrogenase assembly protein, putative [Trichomonas vaginalis	0	5.55562	0	173.518	0	0	4.23935	387.349	0	120.934	183.993	0	0	0	0	0	29.044	0	0	0	0	0	0	0	37.693
NODE_2295	656	TVAG_125550	81.193	99.5427	hypothetical protein TVAG_125550 [Trichomonas vaginalis G3]	0	0	0	0	0	0	0	0	0	0	0	0	0	74.4029	0	0	0	0	0	90.4132	636.879	100.783	0	0	37.6032
NODE_6314	430	TVAG_416010	69.286	97.4419	ribosomal protein L18ae, putative [Trichomonas vaginalis G3]	0	36.1115	0	65.0693	44.676	103.99	182.292	0	70.8994	60.4668	0	0	0	173.607	64.8782	0	16.9423	0	0	0	38.3662	0	43.3858	0	37.5285
NODE_587	1211	TVAG_238240	36.034	87.6135	Ser/Thr protein phosphatase, putative [Trichomonas vaginalis G3]	0	33.3337	0	86.7591	0	0	4.23935	230.164	0	241.867	160.994	15.9524	0	0	0	0	89.5524	0	0	0	0	0	0	37.6265	37.5203
NODE_12964	297	TVAG_197730	86.957	92.5926	hypothetical protein TVAG_197730 [Trichomonas vaginalis G3]	0	0	0	0	0	17.3316	0	0	0	0	0	0	0	124.005	0	0	0	0	0	90.4132	567.82	100.783	0	0	37.5147
NODE_2984	591	TVAG_378980	63.158	96.2775	rubrerythrin, putative [Trichomonas vaginalis G3]	0	5.55562	0	57.8394	0	0	0	623.126	0	0	160.994	0	0	0	0	0	14.522	0	0	0	0	0	0	37.6265	37.486
NODE_2014	693	TVAG_485120	62.332	96.3925	hypothetical protein TVAG_485120 [Trichomonas vaginalis G3]	0	19.4447	0	72.2993	0	34.6632	0	392.963	0	0	321.987	0	0	0	0	0	58.088	0	0	0	0	0	0	0	37.4769
NODE_4029	523	TVAG_446000	64.331	89.8662	ribosomal protein L21e, putative [Trichomonas vaginalis G3]	0	297.226	0	79.5292	0	103.99	0	0	0	0	0	362.917	0	0	0	0	55.6677	0	0	0	0	0	0	0	37.4721
NODE_1856	723	TVAG_126970	59.583	99.4467	GDP dissociation inhibitor family protein [Trichomonas vaginalis	0	0	48.9632	0	250.185	0	559.595	0	0	0	0	0	0	0	0	0	2.42033	0	0	0	0	0	0	37.6265	37.4496
NODE_1416	818	TVAG_261970	75.281	97.066	Carbamate kinase, putative [Trichomonas vaginalis G3]	0	0	0	0	0	0	0	0	0	0	0	0	0	99.2039	0	0	0	0	0	0	698.265	100.783	0	0	37.4272
NODE_4724	489	TVAG_192620	86.525	86.2986	Cofilin/tropomyosin-type actin-binding protein [Trichomonas	0	16.6669	0	72.2993	107.222	103.99	432.414	0	0	0	0	3.9881	0	24.801	0	51.5943	21.783	0	0	0	61.3859	0	0	0	37.3394
NODE_4226	513	TVAG_182810	78.986	80.5068	40S ribosomal protein S16, putative [Trichomonas vaginalis G3]	0	325.004	0	50.6095	0	51.9949	0	0	0	0	0	362.917	0	0	0	0	101.654	0	0	0	0	0	0	0	37.1741
NODE_9709	347	TVAG_190130	69.903	88.7608	60S ribosomal protein L22-1, putative [Trichomonas vaginalis G3]	0	27.7781	0	209.668	107.222	0	228.925	72.9788	106.349	0	22.9991	3.9881	0	24.801	0	0	87.132	0	0	0	0	0	0	0	37.1601
NODE_1761	742	TVAG_056190	54.032	99.7305	Clan MH, family M20, peptidase T-like metallopeptidase [Trichomonas	0	0	0	0	0	0	0	0	0	0	0	0	0	74.4029	0	0	0	0	0	60.2755	521.78	235.16	0	0	37.1508
NODE_28234	189	TVAG_021190	79.592	77.2487	hypothetical protein TVAG_021190 [Trichomonas vaginalis G3]	0	0	48.9632	0	125.093	0	491.765	0	0	0	0	0	45.4339	0	64.8782	0	2.42033	0	0	30.1377	7.67324	0	0	75.253	37.1507
NODE_1267	860	TVAG_405240	88.489	96.8605	adenosylhomocysteinase, putative [Trichomonas vaginalis G3]	0	0	0	93.989	0	34.6632	0	381.735	0	60.4668	252.99	3.9881	0	0	0	0	62.9287	0	0	0	0	0	0	0	37.115
NODE_348	1452	TVAG_386180	39.693	93.9394	hypothetical protein TVAG_386180 [Trichomonas vaginalis G3]	0	2.77781	0	57.8394	0	17.3316	0	555.761	0	60.4668	114.995	0	0	0	0	0	12.1017	0	0	0	0	67.1885	0	0	37.0193
NODE_17544	250	TVAG_054030	82.051	93.2	actin [Trichomonas vaginalis G3]	0	325.004	0	7.22993	0	17.3316	0	0	0	0	0	199.405	90.8678	24.801	32.4391	0	191.206	0	0	0	0	0	0	0	37.0119
NODE_2328	653	TVAG_090090	66.495	88.974	Clan MH, family M20, peptidase T-like metallopeptidase [Trichomonas	0	0	24.4816	0	187.639	0	576.552	0	0	0	0	0	90.8678	0	0	0	0	0	0	0	7.67324	0	0	0	36.9672
NODE_2979	592	TVAG_310250	46.269	96.1149	phosphoenol pyruvate carboxykinase, putative [Trichomonas vaginalis	0	0	0	0	0	0	4.23935	11.2275	0	0	0	0	90.8678	49.6019	97.3173	0	2.42033	78.5978	0	30.1377	23.0197	201.565	260.315	37.6265	36.9557
NODE_3573	549	TVAG_021440	98.529	74.1348	Histone H2A-IV, putative [Trichomonas vaginalis G3]	0	22.2225	0	151.828	151.898	0	233.164	101.048	0	60.4668	114.995	0	0	0	0	0	50.827	0	0	0	0	0	0	0	36.9354
NODE_3320	566	TVAG_165340	87.151	94.6996	hypothetical protein TVAG_165340 [Trichomonas vaginalis G3]	0	255.558	0	36.1496	0	51.9949	0	0	0	0	22.9991	235.298	90.8678	0	64.8782	0	128.278	0	0	0	0	0	0	0	36.9176
NODE_328	1493	TVAG_183730	39.549	97.1869	conserved hypothetical protein [Trichomonas vaginalis G3]	0	0	0	65.0693	0	17.3316	0	516.465	0	0	183.993	3.9881	0	0	0	0	38.7254	0	0	60.2755	0	0	0	0	36.9103
NODE_7253	403	TVAG_164700	84.127	93.5484	ribosomal protein S15a, putative [Trichomonas vaginalis G3]	0	0	0	0	98.2871	0	428.175	0	0	0	0	0	45.4339	24.801	64.8782	0	0	0	0	30.1377	0	0	43.3858	150.506	36.9002
NODE_381	1414	TVAG_161100	36.939	79.703	cytoplasmic heat shock protein 70 [Trichomonas vaginalis G3]	0	5.55562	0	79.5292	0	17.3316	0	275.074	0	0	459.982	3.9881	0	0	0	0	43.566	0	0	0	0	0	0	0	36.8761
NODE_26079	196	TVAG_022100	82.54	95.9184	40S ribosomal protein S21, putative [Trichomonas vaginalis G3]	0	0	0	0	0	0	0	0	35.4497	0	0	0	0	248.01	0	0	0	39.2989	0	60.2755	468.068	33.5942	0	0	36.8623
NODE_382	1410	TVAG_373720	34.029	98.6525	pyruvate kinase family protein [Trichomonas vaginalis G3]	0	19.4447	0	122.909	0	34.6632	0	426.645	0	60.4668	183.993	0	0	0	0	0	33.8847	0	0	0	0	0	0	0	36.7502
NODE_3265	570	TVAG_401590	80.347	90.8772	60S ribosomal protein L18, putative [Trichomonas vaginalis G3]	0	163.891	0	101.219	0	207.979	0	0	0	0	0	239.286	45.4339	0	64.8782	0	58.088	0	0	0	0	0	0	0	36.699
NODE_4114	519	TVAG_361480	67.391	78.42	NAC domain containing protein [Trichomonas vaginalis G3]	0	41.6671	0	108.449	8.93519	0	16.9574	353.666	0	60.4668	206.992	0	0	0	0	0	45.9864	0	0	0	0	0	0	37.6265	36.6978
NODE_6130	437	TVAG_105770	48.387	83.524	pyruvate:ferredoxin oxidoreductase C [Trichomonas vaginalis G3]	0	0	0	0	0	0	0	0	0	0	0	0	0	0	0	0	0	157.196	107.481	572.617	0	0	43.3858	0	36.695
NODE_8152	381	TVAG_445420	54.545	95.0131	serine/threonine protein phosphatase, putative [Trichomonas	0	0	0	0	0	0	0	0	0	0	0	0	272.603	0	97.3173	0	0	117.897	0	90.4132	0	134.377	130.157	37.6265	36.683
NODE_482	1304	TVAG_175670	67.916	97.2393	Glycosyl hydrolase family 14 protein [Trichomonas vaginalis G3]	0	2.77781	0	72.2993	0	17.3316	0	623.126	0	0	137.994	0	0	0	0	0	26.6237	0	0	0	0	0	0	0	36.6731
NODE_2699	615	TVAG_171670	76.667	73.0081	cytoplasmic heat shock protein 70 [Trichomonas vaginalis G3]	0	0	0	0	0	0	0	0	0	0	0	0	0	74.4029	0	0	0	0	0	210.964	291.583	302.348	0	0	36.6374
NODE_9332	355	TVAG_158830	67.5	98.5915	ribosomal protein L29, putative [Trichomonas vaginalis G3]	0	30.5559	48.9632	28.9197	62.5464	173.316	292.515	0	35.4497	0	0	0	0	99.2039	0	0	14.522	39.2989	0	0	53.7127	0	0	0	36.6252
NODE_401	1393	TVAG_239840	27.292	98.5642	Major Facilitator Superfamily protein [Trichomonas vaginalis G3]	0	0	0	50.6095	0	0	0	460.328	0	0	275.989	23.9286	0	0	0	0	67.7694	0	0	0	0	0	0	0	36.6093
NODE_1796	734	TVAG_253790	53.782	97.139	Clan CD, family C14, metacaspase-like cysteine peptidase	0	8.33343	0	86.7591	0	34.6632	0	544.534	0	0	137.994	3.9881	0	0	0	0	16.9423	0	0	0	7.67324	0	0	37.6265	36.6048
NODE_5241	468	TVAG_383940	72.848	96.5812	Phosphoglycerate kinase, putative [Trichomonas vaginalis G3]	0	225.002	0	36.1496	0	86.6581	0	0	0	0	0	207.381	0	0	64.8782	0	256.555	0	0	0	0	0	0	0	36.526
NODE_6132	437	TVAG_365520	44.186	88.3295	glucosamine-6-phosphate isomerase family protein [Trichomonas	0	0	0	0	35.7408	0	4.23935	0	0	0	0	0	45.4339	99.2039	0	51.5943	2.42033	78.5978	268.702	30.1377	15.3465	33.5942	173.543	37.6265	36.5075
NODE_299	1548	TVAG_212020	72.674	99.9354	transketolase family protein [Trichomonas vaginalis G3]	0	44.4449	0	267.507	89.3519	0	186.532	56.1375	0	0	137.994	0	0	0	0	0	62.9287	0	0	30.1377	0	0	0	0	36.4598
NODE_8650	369	TVAG_094730	67.391	74.5257	ribosomal protein L34e, putative [Trichomonas vaginalis G3]	0	258.336	0	14.4599	0	86.6581	0	0	0	0	0	358.929	0	0	64.8782	0	87.132	0	0	0	0	0	0	0	36.2664
NODE_2187	670	TVAG_348090	57.674	95.2239	ribosomal protein S3Ae, putative [Trichomonas vaginalis G3]	0	180.558	0	72.2993	0	86.6581	0	0	0	0	0	311.072	0	0	32.4391	0	181.525	0	0	0	0	0	0	0	36.023
NODE_3629	545	TVAG_200200	95.402	95.5963	beta-tubulin, putative [Trichomonas vaginalis G3]	0	0	0	0	0	0	0	0	0	0	0	0	0	148.806	0	0	0	0	0	30.1377	483.414	201.565	0	0	35.9968
NODE_1634	770	TVAG_208470	83.984	99.6104	threonyl-tRNA synthetase family protein [Trichomonas vaginalis G3]	54.9028	16.6669	0	137.369	160.833	207.979	207.728	0	0	0	0	3.9881	0	24.801	32.4391	0	16.9423	0	0	0	0	0	0	0	35.9854
NODE_1193	884	TVAG_453900	43.986	95.2489	CMGC family protein kinase [Trichomonas vaginalis G3]	0	5.55562	0	43.3796	0	0	8.47871	303.143	0	60.4668	436.983	3.9881	0	0	0	0	0	0	0	0	0	0	0	0	35.9164
NODE_4113	519	TVAG_261970	61.85	99.2293	Carbamate kinase, putative [Trichomonas vaginalis G3]	0	0	0	0	98.2871	0	462.09	0	141.799	0	0	0	0	0	0	0	2.42033	0	0	0	0	0	43.3858	112.88	35.8692
NODE_1073	932	TVAG_185830	76.589	95.4936	ATPase, AAA family protein [Trichomonas vaginalis G3]	0	33.3337	0	137.369	196.574	17.3316	216.207	0	0	0	0	0	0	148.806	0	0	38.7254	0	0	0	38.3662	33.5942	0	0	35.8461
NODE_4619	494	TVAG_043810	82.353	92.7126	ribosomal protein S13p/S18e, putative [Trichomonas vaginalis G3]	0	241.669	0	36.1496	0	121.321	0	0	0	0	0	338.988	0	0	32.4391	0	89.5524	0	0	0	0	0	0	0	35.8383
NODE_370	1426	TVAG_388650	77.778	98.3871	aminotransferase, classes I and II family protein [Trichomonas	0	0	0	130.139	0	34.6632	0	280.688	0	120.934	160.994	7.9762	0	0	0	103.189	19.3627	0	0	0	0	0	0	0	35.7477
NODE_339	1471	TVAG_164890	84.823	98.0286	hypothetical protein TVAG_164890 [Trichomonas vaginalis G3]	0	8.33343	0	122.909	8.93519	17.3316	4.23935	415.418	0	60.4668	183.993	0	0	0	0	0	36.305	0	0	0	0	0	0	0	35.7471
NODE_3777	537	TVAG_341090	85.065	85.8473	ribosomal protein S13p/S18e, putative [Trichomonas vaginalis G3]	54.9028	27.7781	0	50.6095	26.8056	121.321	334.909	0	70.8994	0	0	15.9524	0	124.005	0	0	14.522	0	0	0	15.3465	0	0	0	35.7105
NODE_4541	498	TVAG_324920	87.248	89.5582	40S ribosomal protein S13, putative [Trichomonas vaginalis G3]	0	33.3337	0	108.449	80.4167	0	288.276	112.275	0	0	68.9972	11.9643	0	0	0	0	152.481	0	0	0	0	0	0	0	35.6747
NODE_7637	393	TVAG_347960	81.356	89.8219	40S ribosomal protein S26, putative [Trichomonas vaginalis G3]	0	19.4447	0	93.989	53.6112	86.6581	241.643	0	0	0	0	0	0	0	0	51.5943	67.7694	157.196	0	0	46.0395	0	0	37.6265	35.6488
NODE_371	1425	TVAG_464170	78	94.4561	enolase 4, putative [Trichomonas vaginalis G3]	0	225.002	0	21.6898	0	138.653	0	0	0	0	0	211.369	0	0	64.8782	0	193.627	0	0	0	0	0	0	0	35.6341
NODE_611	1197	TVAG_431780	69.133	98.1621	aminotransferase, classes I and II family protein [Trichomonas	0	0	0	108.449	0	0	0	460.328	0	0	206.992	0	0	0	0	0	12.1017	0	0	0	0	67.1885	0	0	35.6274
NODE_5589	455	TVAG_410350	63.158	87.4725	hypothetical protein TVAG_410350 [Trichomonas vaginalis G3]	0	8.33343	0	86.7591	0	0	0	404.19	0	60.4668	229.991	3.9881	0	0	0	0	7.261	0	53.7403	0	0	0	0	0	35.6137
NODE_411	1383	TVAG_359090	96.101	94.5047	alpha-tubulin 1, putative [Trichomonas vaginalis G3]	0	0	0	0	0	0	8.47871	0	0	0	0	0	0	49.6019	0	0	0	0	0	90.4132	705.938	0	0	0	35.6013
NODE_14571	278	TVAG_004440	71.111	96.7626	cytosolic cyclophilin, putative [Trichomonas vaginalis G3]	0	0	0	0	0	0	0	0	0	0	0	0	227.169	446.417	0	0	0	0	0	180.826	0	0	0	0	35.6006
NODE_9124	359	TVAG_476140	80.18	92.4791	hypothetical protein TVAG_476140 [Trichomonas vaginalis G3]	0	30.5559	0	65.0693	116.158	69.3265	309.473	0	0	0	0	0	0	124.005	0	0	24.2033	39.2989	0	30.1377	46.0395	0	0	0	35.5944
NODE_7785	389	TVAG_208990	52.991	89.9743	hypothetical protein TVAG_208990 [Trichomonas vaginalis G3]	0	41.6671	0	195.208	98.2871	0	275.558	95.4338	0	0	68.9972	3.9881	0	0	0	0	75.0304	0	0	0	0	0	0	0	35.5904
NODE_17040	254	TVAG_124750	49.383	95.2756	ABC transporter family protein [Trichomonas vaginalis G3]	0	0	0	0	26.8056	34.6632	12.7181	0	177.248	0	0	0	0	0	162.195	0	0	0	268.702	60.2755	0	67.1885	43.3858	0	35.5493
NODE_22765	214	TVAG_025980	70.423	99.0654	glutamate dehydrogenase, putative [Trichomonas vaginalis G3]	494.125	0	0	0	0	0	0	0	212.698	0	0	0	0	0	64.8782	0	0	0	0	30.1377	7.67324	0	43.3858	0	35.5374
NODE_11549	316	TVAG_164700	64.423	98.4177	ribosomal protein S15a, putative [Trichomonas vaginalis G3]	0	0	0	0	8.93519	0	0	0	0	0	0	0	363.471	0	64.8782	51.5943	0	39.2989	161.221	60.2755	15.3465	0	86.7717	0	35.4913
NODE_13047	296	TVAG_197730	77.174	92.9054	hypothetical protein TVAG_197730 [Trichomonas vaginalis G3]	0	0	0	0	98.2871	0	500.244	0	0	0	0	0	45.4339	74.4029	0	0	4.84067	0	0	90.4132	0	0	0	37.6265	35.4687
NODE_11964	310	TVAG_340390	69.737	73.2258	mitochondrial-type HSP70, putative [Trichomonas vaginalis G3]	0	0	0	0	0	0	0	0	0	0	0	0	0	0	0	0	0	0	0	542.479	7.67324	0	0	301.012	35.4652
NODE_6704	418	TVAG_318710	67.692	88.756	ribosomal protein L6, putative [Trichomonas vaginalis G3]	0	13.889	0	93.989	0	17.3316	0	213.323	0	120.934	275.989	3.9881	0	0	0	0	36.305	0	0	0	0	0	0	75.253	35.4584
NODE_2726	612	TVAG_416010	74.286	85.6209	ribosomal protein L18ae, putative [Trichomonas vaginalis G3]	0	22.2225	0	122.909	89.3519	0	135.659	162.799	0	60.4668	160.994	3.9881	0	0	0	0	91.9727	0	0	0	0	0	0	0	35.4318
NODE_8046	383	TVAG_120740	59.13	89.8172	ribosomal protein L7Ae, putative [Trichomonas vaginalis G3]	0	0	0	0	0	0	0	0	0	0	0	0	0	24.801	0	0	0	0	0	120.551	368.316	335.942	0	0	35.4004
NODE_1076	931	TVAG_268050	74.754	98.174	Phosphoglycerate kinase, putative [Trichomonas vaginalis G3]	0	2.77781	0	28.9197	17.8704	0	25.4361	33.6825	0	0	0	0	0	223.209	0	0	38.7254	0	0	60.2755	283.91	134.377	0	0	35.3826
NODE_43	2940	TVAG_006480	81.315	97.7211	Dynein heavy chain family protein [Trichomonas vaginalis G3]	54.9028	22.2225	0	93.989	214.445	0	80.5477	106.661	35.4497	0	114.995	0	0	0	0	0	87.132	0	0	0	0	0	0	37.6265	35.3322
NODE_6464	425	TVAG_462480	76.812	96.4706	Rac1, putative [Trichomonas vaginalis G3]	0	186.113	0	21.6898	0	17.3316	0	0	0	0	0	219.345	0	24.801	194.635	0	183.945	0	0	0	0	0	0	0	35.3275
NODE_13351	292	TVAG_192910	90.526	97.2603	60S ribosomal protein L30, putative [Trichomonas vaginalis G3]	0	0	0	0	0	0	0	0	0	0	0	0	0	74.4029	0	0	0	0	0	90.4132	514.107	167.971	0	0	35.2873
NODE_2169	673	TVAG_392410	37.209	95.6909	Clan MH, family M18, aspartyl aminopeptidase-like metallopeptidase	109.806	36.1115	0	14.4599	17.8704	51.9949	0	5.61375	0	181.4	91.9963	15.9524	0	0	32.4391	0	38.7254	196.495	53.7403	0	0	0	0	0	35.2752
NODE_202	1791	TVAG_152430	75.804	98.9391	lysyl-tRNA synthetase family protein [Trichomonas vaginalis G3]	0	8.33343	0	93.989	0	51.9949	4.23935	291.915	0	60.4668	321.987	3.9881	0	0	0	0	9.68134	0	0	0	0	0	0	0	35.2748
NODE_17425	251	TVAG_171670	95.181	98.8048	cytoplasmic heat shock protein 70 [Trichomonas vaginalis G3]	0	2.77781	0	209.668	0	51.9949	0	101.048	0	120.934	344.986	11.9643	0	0	0	0	2.42033	0	0	0	0	0	0	0	35.2414
NODE_363	1435	TVAG_373720	33.682	96.9338	pyruvate kinase family protein [Trichomonas vaginalis G3]	0	0	0	72.2993	0	0	0	527.693	0	120.934	91.9963	7.9762	0	0	0	0	24.2033	0	0	0	0	0	0	0	35.2126
NODE_2443	641	TVAG_487470	74.033	84.0874	ribosomal protein S6e, putative [Trichomonas vaginalis G3]	0	0	0	0	0	0	0	0	0	0	0	0	0	0	0	0	0	0	0	60.2755	583.166	201.565	0	0	35.2086
NODE_3514	553	TVAG_204680	90.608	98.0108	ADP-ribosylation factor, putative [Trichomonas vaginalis G3]	0	0	0	0	268.056	0	390.021	0	70.8994	0	0	0	0	0	32.4391	0	2.42033	0	0	0	0	0	43.3858	37.6265	35.202
NODE_543	1241	TVAG_183500	84.158	97.5826	adhesin protein AP51-3, putative [Trichomonas vaginalis G3]	0	5.55562	0	50.6095	44.676	242.643	262.84	0	0	60.4668	0	0	0	49.6019	64.8782	0	24.2033	39.2989	0	0	0	0	0	0	35.1989
NODE_2986	591	TVAG_045340	38.554	84.0948	hypothetical protein TVAG_045340 [Trichomonas vaginalis G3]	0	0	0	93.989	0	34.6632	0	207.709	0	0	505.98	0	0	0	0	0	2.42033	0	0	0	0	0	0	0	35.1984
NODE_6883	413	TVAG_126970	70.248	87.6513	GDP dissociation inhibitor family protein [Trichomonas vaginalis	0	33.3337	0	195.208	116.158	0	237.404	72.9788	0	0	68.9972	15.9524	0	24.801	0	0	79.871	0	0	0	0	0	0	0	35.196
NODE_6379	428	TVAG_453110	64.789	99.2991	adenosinetriphosphatase, putative [Trichomonas vaginalis G3]	0	0	0	0	0	0	0	0	0	0	0	0	0	74.4029	0	0	0	471.587	0	210.964	0	0	86.7717	0	35.1552
NODE_5657	452	TVAG_468230	54.305	99.3363	Pyridine nucleotide-disulphide oxidoreductase family protein	0	216.669	0	93.989	0	103.99	0	0	0	0	0	179.464	0	0	162.195	0	87.132	0	0	0	0	0	0	0	35.1433
NODE_8100	382	TVAG_086270	44.66	79.8429	surface antigen BspA-like [Trichomonas vaginalis G3]	0	0	0	0	0	0	0	0	0	0	0	0	0	297.612	0	0	0	0	537.403	0	7.67324	0	0	0	35.112
NODE_145	2020	TVAG_044540	62.537	99.1584	TKL family protein kinase [Trichomonas vaginalis G3]	0	2.77781	0	72.2993	0	17.3316	0	426.645	0	120.934	160.994	11.9643	0	0	0	0	29.044	0	0	0	0	0	0	0	35.0829
NODE_2933	595	TVAG_156680	61.34	97.6471	actinin, putative [Trichomonas vaginalis G3]	0	177.78	0	28.9197	0	0	0	0	0	0	0	211.369	0	0	227.074	0	196.047	0	0	0	0	0	0	0	35.0496
NODE_1687	757	TVAG_379260	69.88	98.5469	40S ribosomal protein S4-C, putative [Trichomonas vaginalis G3]	0	241.669	0	86.7591	0	69.3265	0	0	0	0	0	299.107	0	0	32.4391	0	111.335	0	0	0	0	0	0	0	35.0265
NODE_3385	562	TVAG_413090	44.375	83.0961	hypothetical protein TVAG_413090 [Trichomonas vaginalis G3]	0	8.33343	0	79.5292	0	0	0	437.873	0	60.4668	206.992	0	0	0	0	0	43.566	0	0	0	0	0	0	0	34.865
NODE_2779	608	TVAG_142060	56.436	98.5197	ribosomal protein S3Ae, putative [Trichomonas vaginalis G3]	0	252.781	0	28.9197	0	190.648	0	0	0	0	0	251.25	0	0	32.4391	0	79.871	0	0	0	0	0	0	0	34.8295
NODE_329	1491	TVAG_132440	69.492	94.7015	aminotransferase, classes I and II family protein [Trichomonas	0	0	0	79.5292	17.8704	17.3316	4.23935	392.963	0	60.4668	252.99	7.9762	0	0	0	0	2.42033	0	0	0	0	0	0	0	34.8244
NODE_10631	331	TVAG_035120	81.013	71.2991	60S ribosomal protein L44, putative [Trichomonas vaginalis G3]	0	0	24.4816	0	0	0	0	0	0	0	0	0	0	0	0	0	0	0	0	60.2755	682.919	67.1885	0	0	34.786
NODE_1523	793	TVAG_358110	85.542	94.0731	enolase family protein [Trichomonas vaginalis G3]	0	8.33343	0	50.6095	0	34.6632	8.47871	308.756	0	0	390.984	3.9881	0	0	0	0	29.044	0	0	0	0	0	0	0	34.7857
NODE_3499	554	TVAG_343970	86.391	91.3357	60S ribosomal protein L11, putative [Trichomonas vaginalis G3]	0	200.002	0	28.9197	0	86.6581	0	0	0	0	0	231.31	0	0	227.074	0	60.5084	0	0	0	0	0	0	0	34.7697
NODE_3701	541	TVAG_083260	62.069	80.2218	ribosomal protein L22, putative [Trichomonas vaginalis G3]	0	250.003	0	79.5292	0	103.99	0	0	0	0	0	251.25	0	0	64.8782	0	84.7117	0	0	0	0	0	0	0	34.7651
NODE_16933	255	TVAG_090470	82.051	91.3725	actin [Trichomonas vaginalis G3]	0	258.336	0	21.6898	0	121.321	0	0	0	0	0	239.286	0	0	0	0	193.627	0	0	0	0	0	0	0	34.7608
NODE_14675	277	TVAG_264700	100	99.278	polyubiquitin, putative [Trichomonas vaginalis G3]	0	69.4452	0	151.828	0	34.6632	0	280.688	0	120.934	114.995	11.9643	0	0	0	0	48.4067	0	0	0	0	0	0	0	34.7052
NODE_7115	407	TVAG_212500	74.436	97.7887	ATP-dependent Zn protease, putative [Trichomonas vaginalis G3]	0	0	0	0	0	0	0	0	0	0	0	0	0	49.6019	0	206.377	0	39.2989	107.481	0	23.0197	201.565	130.157	75.253	34.6981
NODE_10042	341	TVAG_420390	63.717	99.1202	phosphoenol pyruvate carboxykinase, putative [Trichomonas vaginalis	0	0	0	0	0	0	0	0	0	0	0	0	363.471	0	0	154.783	12.1017	0	0	0	0	302.348	0	0	34.696
NODE_1486	802	TVAG_238350	78.846	77.6808	Phosphatidylinositol transfer protein [Trichomonas vaginalis G3]	0	13.889	0	57.8394	134.028	103.99	131.42	0	0	0	0	7.9762	0	99.2039	97.3173	51.5943	48.4067	0	0	0	0	0	86.7717	0	34.6848
NODE_2463	639	TVAG_276360	77.723	94.6792	60S ribosomal protein L15-1, putative [Trichomonas vaginalis G3]	0	0	0	0	0	0	0	0	0	0	0	0	0	223.209	0	0	0	0	0	60.2755	414.355	134.377	0	0	34.6757
NODE_1729	748	TVAG_480600	76.733	80.8824	ribosomal protein, putative [Trichomonas vaginalis G3]	0	0	0	0	0	0	0	0	0	0	0	0	0	0	0	0	0	39.2989	0	60.2755	698.265	33.5942	0	0	34.6431
NODE_7041	409	TVAG_013450	30.657	94.3765	Glycosyl hydrolase family 3 N terminal domain containing protein	0	0	171.371	0	8.93519	0	0	0	248.148	0	0	3.9881	0	0	32.4391	0	14.522	314.391	0	0	0	33.5942	0	0	34.4745
NODE_1764	741	TVAG_067980	70.293	96.6262	60S ribosomal protein L7-2, putative [Trichomonas vaginalis G3]	109.806	22.2225	0	137.369	160.833	0	190.771	56.1375	0	0	45.9982	0	0	0	0	0	104.074	0	0	0	0	0	0	0	34.4671
NODE_6616	420	TVAG_113270	57.746	99.0476	hypothetical protein TVAG_113270 [Trichomonas vaginalis G3]	0	0	0	0	0	0	0	0	0	0	0	0	0	0	0	0	0	0	0	120.551	705.938	0	0	0	34.4371
NODE_980	967	TVAG_165340	82.143	95.1396	hypothetical protein TVAG_165340 [Trichomonas vaginalis G3]	0	0	0	0	0	0	0	0	0	0	0	0	0	148.806	0	0	0	0	0	0	606.186	33.5942	0	37.6265	34.4255
NODE_5326	465	TVAG_319220	84.173	89.4624	ribosomal protein S24e, putative [Trichomonas vaginalis G3]	54.9028	52.7784	0	50.6095	107.222	0	390.021	56.1375	0	0	45.9982	0	0	0	0	0	67.7694	0	0	0	0	0	0	0	34.3933
NODE_1619	773	TVAG_005910	80.952	89.5213	ribosomal protein L8, putative [Trichomonas vaginalis G3]	0	19.4447	0	86.7591	35.7408	0	114.463	179.64	0	0	298.988	7.9762	0	0	0	0	82.2914	0	0	0	0	0	0	0	34.3876
NODE_8530	372	TVAG_271200	59.783	73.9247	Valyl tRNA Synthetase, putative [Trichomonas vaginalis G3]	0	0	0	0	0	17.3316	16.9574	0	0	0	0	0	45.4339	0	194.635	0	12.1017	117.897	268.702	0	7.67324	100.783	43.3858	0	34.3708
NODE_3063	586	TVAG_204680	95.58	92.4915	ADP-ribosylation factor, putative [Trichomonas vaginalis G3]	0	25.0003	48.9632	72.2993	62.5464	242.643	195.01	0	0	0	0	3.9881	0	24.801	0	0	55.6677	78.5978	0	0	15.3465	0	0	0	34.3693
NODE_109	2240	TVAG_006480	78.418	99.8661	Dynein heavy chain family protein [Trichomonas vaginalis G3]	0	2.77781	0	57.8394	8.93519	34.6632	0	202.095	0	0	367.985	0	0	0	0	0	36.305	0	0	0	0	0	0	112.88	34.3117
NODE_937	988	TVAG_375220	48.366	92.8138	Acyltransferase family protein [Trichomonas vaginalis G3]	0	11.1112	0	137.369	0	0	0	544.534	0	0	68.9972	0	0	0	0	0	60.5084	0	0	0	0	0	0	0	34.2716
NODE_2180	671	TVAG_044310	53.67	97.3174	aldehyde oxidase and xanthine dehydrogenase, putative [Trichomonas	0	230.558	0	28.9197	0	69.3265	0	0	0	0	0	390.834	45.4339	0	32.4391	0	24.2033	0	0	0	0	0	0	0	34.2381
NODE_1622	773	TVAG_481370	73.733	84.088	AMP-binding enzyme family protein [Trichomonas vaginalis G3]	54.9028	0	0	43.3796	44.676	51.9949	254.361	0	0	60.4668	0	0	0	24.801	64.8782	0	24.2033	0	0	0	7.67324	33.5942	43.3858	112.88	34.2165
NODE_1361	832	TVAG_165340	82.197	95.0721	hypothetical protein TVAG_165340 [Trichomonas vaginalis G3]	0	13.889	0	0	0	0	0	0	0	0	0	15.9524	0	74.4029	0	0	16.9423	0	0	90.4132	575.493	33.5942	0	0	34.1953
NODE_3298	568	TVAG_454000	45.355	91.7254	ribosomal protein L5 [Trichomonas vaginalis G3]	0	208.336	0	65.0693	8.93519	34.6632	0	0	35.4497	0	0	251.25	90.8678	0	0	0	125.857	0	0	0	0	0	0	0	34.1845
NODE_50	2847	TVAG_358210	28.068	71.5139	Leucine Rich Repeat family protein [Trichomonas vaginalis G3]	0	8.33343	0	7.22993	0	0	4.23935	129.116	0	0	91.9963	0	0	0	0	0	578.46	0	0	0	0	0	0	0	34.1406
NODE_7036	409	TVAG_133150	72.868	93.643	ribosomal protein S27a, putative [Trichomonas vaginalis G3]	0	16.6669	0	79.5292	0	17.3316	16.9574	230.164	0	181.4	206.992	11.9643	0	0	0	0	24.2033	0	0	0	0	33.5942	0	0	34.1168
NODE_2309	655	TVAG_139990	75.145	79.084	hypothetical protein TVAG_139990 [Trichomonas vaginalis G3]	0	261.114	0	86.7591	0	17.3316	0	0	0	0	0	283.155	0	0	97.3173	0	72.61	0	0	0	0	0	0	0	34.0953
NODE_5660	452	TVAG_479540	63.846	86.0619	phosphoenol pyruvate carboxykinase, putative [Trichomonas vaginalis	0	0	0	0	196.574	0	144.138	84.2063	0	0	0	0	0	0	0	0	0	0	0	331.515	23.0197	0	0	37.6265	34.045
NODE_1906	712	TVAG_414510	68.722	95.5056	ribosomal protein S3Ae, putative [Trichomonas vaginalis G3]	0	13.889	0	115.679	17.8704	0	67.8297	145.958	0	60.4668	367.985	7.9762	0	0	0	0	19.3627	0	0	0	0	0	0	0	34.0424
NODE_1646	768	TVAG_238350	29.73	97.526	Phosphatidylinositol transfer protein [Trichomonas vaginalis G3]	0	0	0	0	0	0	4.23935	572.603	0	120.934	45.9982	0	0	0	0	0	19.3627	0	53.7403	0	0	0	0	0	34.0365
NODE_7440	398	TVAG_158830	69.672	91.7085	ribosomal protein L29, putative [Trichomonas vaginalis G3]	0	11.1112	0	50.6095	0	17.3316	33.9148	202.095	0	0	413.983	0	0	0	0	0	19.3627	0	0	0	0	67.1885	0	0	33.9832
NODE_18294	244	TVAG_038530	50	97.9508	carbamoyl transferase Z4209 , putative [Trichomonas vaginalis G3]	274.514	8.33343	0	0	0	0	4.23935	0	35.4497	0	91.9963	0	0	0	0	0	2.42033	0	0	180.826	0	67.1885	0	150.506	33.9781
NODE_4252	512	TVAG_141940	79.747	92.3828	ribosomal protein L21e, putative [Trichomonas vaginalis G3]	0	25.0003	0	101.219	44.676	0	203.489	50.5238	0	0	252.99	11.9643	0	0	0	51.5943	72.61	0	0	0	0	0	0	0	33.9194
NODE_113	2219	TVAG_329880	30.515	96.8905	hypothetical protein TVAG_329880 [Trichomonas vaginalis G3]	0	16.6669	0	108.449	0	0	0	202.095	0	0	459.982	11.9643	0	0	0	0	14.522	0	0	0	0	0	0	0	33.9033
NODE_2564	627	TVAG_026230	75.5	95.5343	ribosomal protein L13, putative [Trichomonas vaginalis G3]	0	30.5559	0	86.7591	26.8056	0	339.148	112.275	0	0	114.995	0	0	0	0	0	101.654	0	0	0	0	0	0	0	33.8414
NODE_8877	364	TVAG_025980	41.732	97.8022	glutamate dehydrogenase, putative [Trichomonas vaginalis G3]	0	0	0	0	0	0	4.23935	0	0	0	0	0	0	0	0	773.914	0	0	0	0	0	33.5942	0	0	33.8228
NODE_5290	467	TVAG_222040	31.333	87.7944	4-alpha-glucanotransferase family protein [Trichomonas vaginalis	0	2.77781	73.4448	0	8.93519	0	16.9574	0	0	0	0	11.9643	0	0	129.756	0	4.84067	78.5978	161.221	241.102	0	0	43.3858	37.6265	33.7754
NODE_369	1426	TVAG_405240	86.316	99.8597	adenosylhomocysteinase, putative [Trichomonas vaginalis G3]	54.9028	2.77781	0	93.989	0	0	4.23935	376.121	0	0	206.992	7.9762	0	0	0	0	62.9287	0	0	0	0	0	0	0	33.747
NODE_45177	141	TVAG_013330	91.304	97.1631	elongation factor 1 alpha, putative [Trichomonas vaginalis G3]	0	155.557	48.9632	57.8394	0	225.311	0	0	0	0	0	195.417	0	0	32.4391	0	94.3931	0	0	0	0	0	0	0	33.7467
NODE_808	1059	TVAG_067400	78.078	94.2398	elongation factor 1 alpha, putative [Trichomonas vaginalis G3]	0	83.3343	0	28.9197	0	69.3265	0	0	0	0	0	119.643	0	0	64.8782	0	70.1897	0	0	120.551	214.851	0	0	37.6265	33.7216
NODE_4886	482	TVAG_337710	83.75	99.3776	dihydroorotate dehydrogenase family protein [Trichomonas vaginalis	0	0	0	0	259.121	0	504.483	0	0	0	0	0	0	0	0	0	0	0	0	0	7.67324	0	0	37.6265	33.7043
NODE_972	973	TVAG_165340	88.312	94.8613	hypothetical protein TVAG_165340 [Trichomonas vaginalis G3]	0	16.6669	0	65.0693	62.5464	0	402.739	72.9788	0	0	68.9972	0	0	24.801	0	0	94.3931	0	0	0	0	0	0	0	33.6746
NODE_1104	916	TVAG_029280	68.182	93.559	chaperonin subunit gamma CCTgamma, putative [Trichomonas vaginalis	0	0	0	0	98.2871	0	457.85	0	0	0	0	0	45.4339	0	0	0	0	0	53.7403	150.689	0	0	0	0	33.5833
NODE_1784	737	TVAG_056190	57.265	94.3012	Clan MH, family M20, peptidase T-like metallopeptidase [Trichomonas	0	36.1115	0	115.679	241.25	0	228.925	50.5238	0	0	0	3.9881	0	24.801	0	0	104.074	0	0	0	0	0	0	0	33.5564
NODE_598	1206	TVAG_465440	37.088	90.2156	ankyrin repeat protein, putative [Trichomonas vaginalis G3]	0	2.77781	0	101.219	0	0	8.47871	454.714	0	0	206.992	0	0	0	0	0	29.044	0	0	0	0	0	0	0	33.4677
NODE_11029	324	TVAG_025980	50	70.0617	glutamate dehydrogenase, putative [Trichomonas vaginalis G3]	0	0	48.9632	0	26.8056	0	8.47871	11.2275	106.349	0	0	0	0	0	97.3173	154.783	7.261	157.196	0	30.1377	0	67.1885	86.7717	0	33.4366
NODE_1875	718	TVAG_162680	76.889	93.8719	hypothetical protein TVAG_162680 [Trichomonas vaginalis G3]	0	161.113	0	86.7591	0	155.985	0	0	0	0	0	275.179	0	0	64.8782	0	58.088	0	0	0	0	0	0	0	33.4167
NODE_10453	334	TVAG_050440	49.091	98.503	Serine/threonine protein phosphatase PP-V, putative [Trichomonas	0	2.77781	0	0	0	17.3316	4.23935	0	0	0	0	0	272.603	74.4029	32.4391	0	7.261	39.2989	268.702	0	15.3465	67.1885	0	0	33.3996
NODE_6851	414	TVAG_247060	86.275	73.6715	40S ribosomal protein S17-B, putative [Trichomonas vaginalis G3]	0	166.669	0	57.8394	0	103.99	0	0	0	0	0	299.107	0	24.801	0	0	41.1457	0	0	0	107.425	0	0	0	33.374
NODE_6822	415	TVAG_154640	56.429	99.5181	surface antigen BspA-like [Trichomonas vaginalis G3]	0	0	0	0	0	0	0	0	0	0	0	0	0	0	0	0	0	0	0	120.551	375.989	0	303.701	0	33.3434
NODE_803	1062	TVAG_282750	50.489	86.629	hypothetical protein TVAG_282750 [Trichomonas vaginalis G3]	0	11.1112	0	101.219	0	0	8.47871	499.624	0	0	91.9963	7.9762	45.4339	0	0	0	33.8847	0	0	0	0	0	0	0	33.3218
NODE_4579	496	TVAG_021440	95.122	74.1935	Histone H2A-IV, putative [Trichomonas vaginalis G3]	0	258.336	0	7.22993	0	34.6632	0	0	0	0	0	311.072	0	0	64.8782	0	123.437	0	0	0	0	0	0	0	33.3173
NODE_5171	470	TVAG_071920	90.21	91.0638	40S ribosomal protein S23, putative [Trichomonas vaginalis G3]	54.9028	22.2225	0	108.449	71.4815	0	211.968	67.365	70.8994	60.4668	68.9972	7.9762	0	0	0	0	53.2474	0	0	0	0	0	0	0	33.249
NODE_2305	655	TVAG_438370	63.291	71.7557	ribosomal protein L13e, putative [Trichomonas vaginalis G3]	0	263.892	0	43.3796	0	34.6632	0	0	0	0	0	223.334	0	0	97.3173	0	91.9727	0	0	0	0	0	43.3858	0	33.2477
NODE_6405	427	TVAG_265950	61.157	84.7775	ribosomal protein L32, putative [Trichomonas vaginalis G3]	54.9028	50.0006	0	101.219	116.158	0	305.233	33.6825	0	0	22.9991	3.9881	0	0	0	0	108.915	0	0	0	0	0	0	0	33.2124
NODE_3956	527	TVAG_228300	82.39	90.3226	60S ribosomal protein L12, putative [Trichomonas vaginalis G3]	0	16.6669	0	122.909	35.7408	0	127.181	145.958	0	120.934	183.993	3.9881	0	0	0	0	38.7254	0	0	0	0	0	0	0	33.1706
NODE_1277	857	TVAG_461030	74.648	99.2999	ABC transporter family protein [Trichomonas vaginalis G3]	0	11.1112	0	101.219	26.8056	103.99	364.584	0	0	0	0	0	0	99.2039	64.8782	0	24.2033	0	0	0	0	0	0	0	33.1665
NODE_542	1242	TVAG_497090	66.667	94.847	eukaryotic translation initiation factor, putative [Trichomonas	0	8.33343	0	93.989	0	0	8.47871	280.688	0	60.4668	252.99	7.9762	0	0	0	0	43.566	0	0	0	0	0	0	37.6265	33.0881
NODE_8186	380	TVAG_142060	65.041	96.0526	ribosomal protein S3Ae, putative [Trichomonas vaginalis G3]	0	283.336	0	43.3796	0	51.9949	0	0	0	0	0	231.31	0	0	64.8782	0	118.596	0	0	0	0	0	0	0	33.0623
NODE_4209	514	TVAG_169060	88.095	97.8599	Cdc42 homolog, putative [Trichomonas vaginalis G3]	219.611	25.0003	0	50.6095	17.8704	69.3265	122.941	0	0	0	0	0	0	49.6019	97.3173	0	24.2033	78.5978	0	0	38.3662	0	0	0	33.0602
NODE_4559	497	TVAG_148040	97.484	95.7746	ADP-ribosylation factor 1, putative [Trichomonas vaginalis G3]	54.9028	252.781	0	115.679	71.4815	0	76.3084	11.2275	0	0	0	11.9643	0	0	0	0	198.467	0	0	0	0	0	0	0	33.0338
NODE_4540	498	TVAG_164700	83.077	78.1124	ribosomal protein S15a, putative [Trichomonas vaginalis G3]	0	225.002	0	79.5292	0	103.99	0	0	0	0	0	299.107	0	0	32.4391	0	36.305	0	0	0	15.3465	0	0	0	32.9883
NODE_1876	718	TVAG_224980	67.22	99.7214	Clan MH, family M20, peptidase T-like metallopeptidase [Trichomonas	0	0	24.4816	0	214.445	0	411.217	0	0	0	0	0	136.302	0	0	0	4.84067	0	0	0	0	0	0	0	32.9702
NODE_4521	499	TVAG_378180	70.44	95.3908	60S ribosomal protein L12, putative [Trichomonas vaginalis G3]	0	255.558	0	65.0693	0	173.316	0	0	0	0	0	255.238	0	0	0	0	41.1457	0	0	0	0	0	0	0	32.9303
NODE_8618	370	TVAG_318860	47.059	96.2162	hypothetical protein TVAG_318860 [Trichomonas vaginalis G3]	0	0	0	0	0	0	0	39.2963	0	0	0	0	45.4339	0	0	103.189	0	0	53.7403	421.928	7.67324	0	43.3858	75.253	32.9125
NODE_9521	351	TVAG_457430	87.387	94.5869	polyubiquitin, putative [Trichomonas vaginalis G3]	0	152.779	0	50.6095	0	86.6581	0	0	0	0	0	207.381	90.8678	0	129.756	0	70.1897	0	0	0	0	0	0	0	32.8434
NODE_182	1873	TVAG_113320	46.006	98.2915	hypothetical protein TVAG_113320 [Trichomonas vaginalis G3]	0	8.33343	0	79.5292	0	17.3316	0	370.508	0	120.934	91.9963	0	0	0	0	0	24.2033	0	0	0	0	0	0	75.253	32.837
NODE_138	2054	TVAG_005750	55.077	94.0117	conserved hypothetical protein [Trichomonas vaginalis G3]	0	19.4447	0	72.2993	0	0	0	162.799	0	241.867	91.9963	7.9762	0	0	0	0	188.786	0	0	0	0	0	0	0	32.7154
NODE_7480	397	TVAG_494400	85.95	90.4282	conserved hypothetical protein [Trichomonas vaginalis G3]	0	13.889	0	108.449	53.6112	103.99	139.899	0	0	0	0	0	0	74.4029	0	0	4.84067	157.196	0	60.2755	30.693	0	0	37.6265	32.703
NODE_196	1816	TVAG_333620	57.868	97.2467	WD repeat protein, putative [Trichomonas vaginalis G3]	0	2.77781	0	43.3796	0	0	0	331.211	0	0	367.985	7.9762	0	0	0	0	31.4644	0	0	0	0	0	0	0	32.6998
NODE_29511	186	TVAG_024690	62.295	97.8495	isoleucyl-tRNA synthetase family protein [Trichomonas vaginalis	0	0	0	0	0	0	0	0	0	0	0	0	318.037	24.801	64.8782	0	0	0	107.481	0	0	0	43.3858	225.759	32.6809
NODE_6169	435	TVAG_247060	86.275	70.1149	40S ribosomal protein S17-B, putative [Trichomonas vaginalis G3]	0	252.781	0	43.3796	0	51.9949	0	0	0	0	0	315.06	0	0	32.4391	0	72.61	0	0	0	15.3465	0	0	0	32.6504
NODE_3735	539	TVAG_378180	71.069	88.3117	60S ribosomal protein L12, putative [Trichomonas vaginalis G3]	0	213.891	0	14.4599	0	103.99	4.23935	0	35.4497	0	0	255.238	0	0	32.4391	0	123.437	0	0	0	0	0	0	0	32.631
NODE_6058	439	TVAG_178000	86.131	93.3941	ribosomal protein L23, putative [Trichomonas vaginalis G3]	0	27.7781	0	122.909	89.3519	17.3316	305.233	28.0688	35.4497	60.4668	0	7.9762	0	0	0	0	79.871	0	0	0	7.67324	0	0	0	32.5879
NODE_15866	265	TVAG_073860	45.205	82.2642	pyruvate, phosphate dikinase family protein [Trichomonas vaginalis	109.806	0	0	21.6898	44.676	17.3316	0	5.61375	141.799	362.801	22.9991	15.9524	0	0	0	0	0	39.2989	0	0	0	0	0	0	32.5819
NODE_7251	403	TVAG_480600	70.149	99.5037	ribosomal protein, putative [Trichomonas vaginalis G3]	0	211.113	0	43.3796	0	121.321	0	0	0	0	0	203.393	0	0	32.4391	51.5943	118.596	0	0	0	0	0	0	0	32.5766
NODE_6969	411	TVAG_466700	58.088	99.0268	hypothetical protein TVAG_466700 [Trichomonas vaginalis G3]	0	0	0	0	0	0	8.47871	0	0	0	0	0	0	0	0	51.5943	0	196.495	53.7403	0	0	0	433.858	37.6265	32.5747
NODE_9125	359	TVAG_171670	79.63	89.9721	cytoplasmic heat shock protein 70 [Trichomonas vaginalis G3]	0	13.889	0	144.599	44.676	155.985	241.643	0	0	0	0	7.9762	0	24.801	0	0	7.261	117.897	0	0	23.0197	0	0	0	32.5727
NODE_1496	799	TVAG_397250	76.981	99.3742	hypothetical protein TVAG_397250 [Trichomonas vaginalis G3]	0	11.1112	24.4816	21.6898	142.963	0	199.25	0	0	0	0	0	0	148.806	0	0	48.4067	117.897	0	0	23.0197	0	43.3858	0	32.5421
NODE_12319	305	TVAG_110530	85.556	88.1967	ribosomal protein S10p/S20e, putative [Trichomonas vaginalis G3]	0	169.446	0	21.6898	0	294.638	0	0	0	0	0	175.476	0	0	32.4391	0	87.132	0	0	0	0	0	0	0	32.5342
NODE_259	1640	TVAG_150410	34.677	90.4878	ankyrin repeat protein, putative [Trichomonas vaginalis G3]	0	8.33343	0	115.679	0	0	0	218.936	0	0	436.983	0	0	0	0	0	0	0	0	0	0	0	0	0	32.4971
NODE_4836	484	TVAG_464120	88	77.2727	ribosomal protein S14, putative [Trichomonas vaginalis G3]	0	55.5562	0	50.6095	125.093	0	233.164	61.7513	0	0	0	3.9881	90.8678	49.6019	0	0	108.915	0	0	0	0	0	0	0	32.4811
NODE_9606	349	TVAG_190230	64	85.6734	ribosomal protein L24, putative [Trichomonas vaginalis G3]	0	8.33343	0	101.219	44.676	225.311	224.686	0	0	0	0	0	0	49.6019	0	51.5943	19.3627	39.2989	0	0	15.3465	0	0	0	32.4762
NODE_216	1761	TVAG_412220	83.069	96.5361	malate dehydrogenase:SUBUNIT=A, putative [Trichomonas vaginalis	0	11.1112	0	274.737	160.833	103.99	63.5903	0	0	0	0	0	0	24.801	0	0	77.4507	39.2989	0	0	23.0197	0	0	0	32.4513
NODE_1590	778	TVAG_527480	45.161	95.5013	Pyruvate phosphate dikinase, PEP/pyruvate binding domain containing	384.32	0	0	21.6898	17.8704	34.6632	0	0	35.4497	241.867	22.9991	19.9405	0	0	0	0	0	0	0	0	0	0	0	0	32.45
NODE_1128	906	TVAG_203880	79.094	93.5982	hypothetical protein TVAG_203880 [Trichomonas vaginalis G3]	0	38.8893	0	122.909	107.222	173.316	220.446	0	0	60.4668	0	3.9881	0	0	0	0	12.1017	39.2989	0	0	0	0	0	0	32.4433
NODE_6028	440	TVAG_364620	94.286	95.2273	pyrophosphate-dependent fructose 6-phosphate 1-phosphotransferase,	109.806	25.0003	0	159.058	98.2871	0	93.2658	78.5925	0	0	22.9991	7.9762	0	0	0	0	145.22	0	0	0	0	0	0	37.6265	32.4097
NODE_10971	325	TVAG_422780	65.421	98.4615	alcohol dehydrogensae, putative [Trichomonas vaginalis G3]	0	2.77781	0	14.4599	0	0	38.1542	11.2275	106.349	362.801	68.9972	0	0	0	64.8782	0	0	0	107.481	0	0	0	0	0	32.3802
NODE_852	1031	TVAG_327610	69.345	97.6722	cytidyltransferase-related domain containing protein [Trichomonas	0	8.33343	0	108.449	0	0	0	297.529	0	60.4668	275.989	0	0	0	0	0	16.9423	0	0	0	7.67324	0	0	0	32.3076
NODE_9664	348	TVAG_198370	68.478	79.023	hypothetical protein TVAG_198370 [Trichomonas vaginalis G3]	0	13.889	0	159.058	0	17.3316	12.7181	207.709	0	60.4668	275.989	3.9881	0	0	0	0	21.783	0	0	0	0	0	0	0	32.2055
NODE_181	1874	TVAG_061300	28.659	99.1996	hypothetical protein TVAG_061300 [Trichomonas vaginalis G3]	0	5.55562	0	72.2993	0	34.6632	4.23935	454.714	0	0	22.9991	7.9762	0	0	0	0	94.3931	0	0	0	0	0	0	75.253	32.1705
NODE_6591	421	TVAG_534990	59.836	86.6983	actin [Trichomonas vaginalis G3]	0	13.889	24.4816	7.22993	0	0	0	106.661	0	0	114.995	11.9643	227.169	49.6019	0	0	9.68134	0	0	30.1377	0	100.783	0	75.253	32.1603
NODE_1297	848	TVAG_006480	87.004	97.8774	Dynein heavy chain family protein [Trichomonas vaginalis G3]	0	286.114	0	7.22993	0	155.985	0	0	0	0	0	219.345	0	0	32.4391	0	70.1897	0	0	0	0	0	0	0	32.1376
NODE_561	1231	TVAG_430210	78.03	96.4257	aminotransferase, classes I and II family protein [Trichomonas	0	8.33343	0	72.2993	0	103.99	0	162.799	0	0	413.983	3.9881	0	0	0	0	4.84067	0	0	0	0	0	0	0	32.0931
NODE_130	2096	TVAG_006480	79.801	99.8569	Dynein heavy chain family protein [Trichomonas vaginalis G3]	109.806	16.6669	0	93.989	321.667	0	33.9148	72.9788	0	0	22.9991	7.9762	0	0	0	0	50.827	39.2989	0	0	0	0	0	0	32.0885
NODE_5173	470	TVAG_205910	47.015	85.3191	Phosphoglucomutase/phosphomannomutase, alpha/beta/alpha domain I	0	0	0	14.4599	0	0	343.388	0	0	0	0	0	0	24.801	0	0	387.254	0	0	0	0	0	0	0	32.0793
NODE_8277	378	TVAG_039010	32.283	98.9418	hypothetical protein TVAG_039010 [Trichomonas vaginalis G3]	0	0	0	0	0	34.6632	0	0	0	0	0	0	0	173.607	162.195	0	0	0	376.182	0	23.0197	0	0	0	32.0695
NODE_902	1004	TVAG_405240	79.154	98.8048	adenosylhomocysteinase, putative [Trichomonas vaginalis G3]	0	0	0	0	0	0	0	0	0	0	0	0	0	124.005	0	0	0	0	0	120.551	491.088	33.5942	0	0	32.0516
NODE_1867	720	TVAG_010580	29.412	91.9444	hypothetical protein TVAG_010580 [Trichomonas vaginalis G3]	0	11.1112	0	93.989	0	69.3265	0	263.846	0	60.4668	206.992	0	0	0	0	51.5943	9.68134	0	0	0	0	0	0	0	31.9586
NODE_15635	267	TVAG_110540	100	98.5019	polyubiquitin, putative [Trichomonas vaginalis G3]	0	125.001	0	7.22993	0	0	0	16.8413	0	0	137.994	159.524	0	0	97.3173	0	222.671	0	0	0	0	0	0	0	31.9408
NODE_4927	480	TVAG_136250	73.51	93.5417	V-type ATPase, C subunit family protein [Trichomonas vaginalis G3]	0	0	0	0	187.639	0	356.106	0	177.248	0	0	0	0	0	0	0	7.261	0	0	0	0	0	0	37.6265	31.9117
NODE_506	1276	TVAG_346790	63.059	99.6082	fatty aldehyde dehydrogenase variant form, putative [Trichomonas	0	0	0	101.219	0	51.9949	0	460.328	0	0	114.995	0	0	0	0	0	33.8847	0	0	0	0	0	0	0	31.7676
NODE_485	1300	TVAG_175670	67.536	96.8462	Glycosyl hydrolase family 14 protein [Trichomonas vaginalis G3]	54.9028	16.6669	0	79.5292	0	17.3316	0	207.709	0	0	275.989	3.9881	0	0	0	0	72.61	0	0	0	0	33.5942	0	0	31.7634
NODE_446	1349	TVAG_407760	50.957	91.5493	Lecithin:cholesterol acyltransferase family protein [Trichomonas	0	2.77781	0	72.2993	0	17.3316	0	263.846	0	60.4668	160.994	0	0	0	0	0	108.915	0	0	0	0	0	0	75.253	31.7451
NODE_47	2854	TVAG_446710	25.783	72.2845	surface antigen BspA-like [Trichomonas vaginalis G3]	0	2.77781	0	36.1496	0	17.3316	0	185.254	0	0	252.99	3.9881	45.4339	0	0	0	215.41	0	0	0	0	0	0	0	31.6389
NODE_257	1649	TVAG_106750	53.888	99.8181	Clan M-, family M49, dipeptidylpeptidase III-like metallopeptidase	0	0	0	122.909	0	0	4.23935	190.868	0	60.4668	344.986	15.9524	0	0	0	0	19.3627	0	0	0	0	0	0	0	31.616
NODE_956	979	TVAG_318670	88.889	93.667	adhesin protein AP33-1 [Trichomonas vaginalis G3]	0	5.55562	0	122.909	0	69.3265	0	303.143	0	0	206.992	0	0	0	0	0	50.827	0	0	0	0	0	0	0	31.6147
NODE_8102	382	TVAG_237140	57.48	99.4764	mitochondrial-type HSP70, putative [Trichomonas vaginalis G3]	0	0	0	0	0	0	0	0	0	0	0	0	0	0	0	0	0	78.5978	0	0	23.0197	0	130.157	526.771	31.6061
NODE_6225	433	TVAG_453470	89.516	85.6813	40S ribosomal protein S17-B, putative [Trichomonas vaginalis G3]	0	30.5559	0	166.288	53.6112	0	267.079	61.7513	0	0	91.9963	0	0	0	0	0	87.132	0	0	0	0	0	0	0	31.6006
NODE_3798	536	TVAG_378980	50	96.6418	rubrerythrin, putative [Trichomonas vaginalis G3]	0	36.1115	244.816	0	26.8056	121.321	21.1968	16.8413	35.4497	0	0	0	0	99.2039	32.4391	0	4.84067	117.897	0	0	0	0	0	0	31.5384
NODE_286	1579	TVAG_436740	51.91	82.3939	Formin Homology 2 Domain containing protein [Trichomonas vaginalis	0	5.55562	0	65.0693	0	0	12.7181	286.301	0	0	275.989	7.9762	0	0	0	0	31.4644	0	0	0	0	33.5942	0	37.6265	31.5123
NODE_1395	823	TVAG_198100	90.541	80.8019	hypothetical protein TVAG_198100 [Trichomonas vaginalis G3]	54.9028	22.2225	0	108.449	125.093	0	237.404	67.365	0	0	0	0	0	0	0	0	140.379	0	0	0	0	0	0	0	31.4923
NODE_960	979	TVAG_165340	81.818	93.9734	hypothetical protein TVAG_165340 [Trichomonas vaginalis G3]	0	0	0	0	0	0	0	0	0	0	0	0	0	223.209	0	0	0	0	0	30.1377	299.256	201.565	0	0	31.4237
NODE_697	1126	TVAG_476810	84.824	97.9574	ribosomal protein, putative [Trichomonas vaginalis G3]	0	27.7781	24.4816	43.3796	89.3519	69.3265	182.292	0	35.4497	60.4668	0	0	0	74.4029	32.4391	0	16.9423	0	0	0	53.7127	0	43.3858	0	31.3921
NODE_2681	617	TVAG_163450	86.842	92.2204	40S ribosomal protein S5, putative [Trichomonas vaginalis G3]	0	13.889	0	93.989	44.676	0	97.5051	202.095	0	0	229.991	7.9762	0	0	0	0	62.9287	0	0	0	0	0	0	0	31.3771
NODE_15537	268	TVAG_433250	76.812	76.8657	ribosomal protein L36e, putative [Trichomonas vaginalis G3]	0	27.7781	0	137.369	26.8056	0	300.994	56.1375	0	0	91.9963	19.9405	0	0	0	0	91.9727	0	0	0	0	0	0	0	31.3747
NODE_105	2270	TVAG_394580	40.801	86.3877	hypothetical protein TVAG_394580 [Trichomonas vaginalis G3]	54.9028	0	0	101.219	0	34.6632	0	291.915	0	60.4668	183.993	0	0	0	0	0	24.2033	0	0	0	0	0	0	0	31.3068
NODE_5497	458	TVAG_228640	96.85	81.0044	Histone H2B, putative [Trichomonas vaginalis G3]	0	33.3337	0	28.9197	44.676	138.653	305.233	0	0	0	0	0	0	0	0	51.5943	16.9423	0	0	0	30.693	100.783	0	0	31.2845
NODE_7792	389	TVAG_162980	64.567	97.6864	Dynein heavy chain family protein [Trichomonas vaginalis G3]	0	0	0	0	26.8056	0	12.7181	0	0	0	0	0	136.302	74.4029	0	154.783	4.84067	0	0	30.1377	7.67324	0	0	301.012	31.1948
NODE_2290	656	TVAG_178710	87.192	92.6829	ribosomal protein S3, putative [Trichomonas vaginalis G3]	0	11.1112	0	28.9197	53.6112	121.321	233.164	0	35.4497	0	0	0	0	24.801	32.4391	0	12.1017	157.196	0	0	38.3662	0	0	0	31.1867
NODE_7949	385	TVAG_300000	62.016	98.7013	fructose-1,6-bisphosphate aldolase, putative [Trichomonas vaginalis	0	0	0	0	0	0	0	0	0	0	0	0	0	24.801	0	0	0	0	0	723.306	0	0	0	0	31.1711
NODE_81	2516	TVAG_194360	26.331	81.7568	surface antigen BspA-like [Trichomonas vaginalis G3]	0	5.55562	0	115.679	0	0	0	247.005	0	0	229.991	15.9524	0	0	0	0	133.118	0	0	0	0	0	0	0	31.1375
NODE_1081	926	TVAG_497260	69.805	99.676	Dynein heavy chain family protein [Trichomonas vaginalis G3]	54.9028	25.0003	0	151.828	223.38	0	59.351	50.5238	0	0	22.9991	3.9881	0	0	0	0	79.871	0	0	0	0	0	0	75.253	31.1291
NODE_5703	450	TVAG_484570	75.168	98.4444	thioredoxin peroxidase [Trichomonas vaginalis G3]	0	230.558	0	180.748	0	207.979	0	0	0	0	0	79.762	0	0	32.4391	0	14.522	0	0	0	0	0	0	0	31.0837
NODE_5001	477	TVAG_030390	71.429	87.8407	Ubiquitin-conjugating enzyme family protein [Trichomonas vaginalis	0	25.0003	24.4816	93.989	53.6112	86.6581	309.473	0	0	0	0	0	0	49.6019	32.4391	0	16.9423	0	0	0	53.7127	0	0	0	31.0795
NODE_1082	926	TVAG_213390	32.283	80.2376	hypothetical protein TVAG_213390 [Trichomonas vaginalis G3]	0	8.33343	0	72.2993	0	17.3316	0	280.688	0	0	252.99	0	0	0	0	0	60.5084	0	53.7403	0	0	0	0	0	31.0788
NODE_5093	473	TVAG_088220	69.767	81.6068	aminotransferase, classes I and II family protein [Trichomonas	0	13.889	0	21.6898	125.093	86.6581	199.25	0	0	0	0	0	0	74.4029	64.8782	0	19.3627	78.5978	0	0	61.3859	0	0	0	31.0503
NODE_838	1041	TVAG_208470	84.302	99.0394	threonyl-tRNA synthetase family protein [Trichomonas vaginalis G3]	0	16.6669	0	79.5292	80.4167	155.985	169.574	0	0	0	0	7.9762	0	124.005	0	51.5943	12.1017	39.2989	0	0	7.67324	0	0	0	31.0342
NODE_15031	273	TVAG_433250	67.164	73.2601	ribosomal protein L36e, putative [Trichomonas vaginalis G3]	0	175.002	0	21.6898	0	173.316	0	0	0	0	0	255.238	0	0	97.3173	0	21.783	0	0	0	0	0	0	0	31.0144
NODE_1904	712	TVAG_414510	68.722	95.5056	ribosomal protein S3Ae, putative [Trichomonas vaginalis G3]	0	50.0006	0	166.288	71.4815	0	279.797	28.0688	0	0	45.9982	19.9405	0	0	0	0	82.2914	0	0	0	0	0	0	0	30.9944
NODE_4991	478	TVAG_153560	37.013	95.1883	heat shock protein, putative [Trichomonas vaginalis G3]	0	0	0	0	0	0	0	0	0	0	0	0	0	49.6019	0	0	0	0	0	0	0	0	694.173	0	30.9906
NODE_735	1105	TVAG_344880	80.618	96.5611	NADP-dependent alcohol dehydrogenase, putative [Trichomonas	0	0	0	0	214.445	0	415.457	0	35.4497	0	0	0	45.4339	0	32.4391	0	0	0	0	0	0	0	0	0	30.9677
NODE_8149	381	TVAG_072100	46.341	96.5879	glutamate dehydrogenase, putative [Trichomonas vaginalis G3]	0	2.77781	244.816	0	0	0	8.47871	28.0688	35.4497	0	0	3.9881	136.302	0	0	51.5943	0	39.2989	161.221	30.1377	0	0	0	0	30.9222
NODE_14771	276	TVAG_073810	63.953	93.1159	beta-tubulin, putative [Trichomonas vaginalis G3]	0	0	0	0	0	0	0	0	0	0	0	0	181.736	49.6019	64.8782	103.189	0	39.2989	268.702	0	0	33.5942	0	0	30.875
NODE_13125	295	TVAG_231350	68.367	98.3051	heat shock cognate protein, putative [Trichomonas vaginalis G3]	0	0	0	0	0	0	0	0	0	0	0	0	0	0	162.195	0	0	0	0	90.4132	0	33.5942	303.701	150.506	30.8504
NODE_13937	285	TVAG_422780	71.277	98.5965	alcohol dehydrogensae, putative [Trichomonas vaginalis G3]	0	0	0	0	0	0	0	0	0	0	0	0	0	24.801	64.8782	206.377	0	157.196	53.7403	150.689	15.3465	67.1885	0	0	30.8423
NODE_5209	469	TVAG_198100	82.883	70.7889	hypothetical protein TVAG_198100 [Trichomonas vaginalis G3]	0	0	0	0	0	0	0	0	0	0	0	0	0	74.4029	0	0	0	0	0	60.2755	437.375	167.971	0	0	30.8344
NODE_5146	471	TVAG_143790	79.73	91.5074	hypothetical protein TVAG_143790 [Trichomonas vaginalis G3]	0	172.224	0	43.3796	0	173.316	0	0	0	0	0	239.286	0	0	64.8782	0	38.7254	0	0	0	7.67324	0	0	0	30.8118
NODE_11097	323	TVAG_418970	59.804	94.4272	Thioredoxin family protein [Trichomonas vaginalis G3]	0	5.55562	24.4816	43.3796	250.185	0	288.276	39.2963	0	0	0	0	0	0	0	0	87.132	0	0	0	0	0	0	0	30.7628
NODE_855	1029	TVAG_023840	56.105	99.6113	hypothetical protein TVAG_023840 [Trichomonas vaginalis G3]	0	258.336	0	28.9197	0	34.6632	0	0	0	0	0	127.619	0	0	162.195	0	125.857	0	0	0	0	0	0	0	30.733
NODE_5312	466	TVAG_433790	55.556	98.2833	Clan MH, family M20, peptidase T-like metallopeptidase [Trichomonas	0	0	0	0	0	0	0	0	0	0	0	0	0	0	0	0	0	0	0	0	30.693	705.479	0	0	30.6738
NODE_5278	467	TVAG_159980	90.769	83.2976	polyubiquitin, putative [Trichomonas vaginalis G3]	0	75.0008	0	0	0	86.6581	0	0	0	0	0	103.691	0	0	64.8782	0	288.02	117.897	0	0	0	0	0	0	30.6727
NODE_6201	434	TVAG_094730	82.883	76.4977	ribosomal protein L34e, putative [Trichomonas vaginalis G3]	54.9028	19.4447	0	72.2993	80.4167	86.6581	228.925	0	0	0	0	0	0	74.4029	0	0	16.9423	78.5978	0	0	23.0197	0	0	0	30.6504
NODE_6264	432	TVAG_418720	41.379	99.7685	CAMK family protein kinase [Trichomonas vaginalis G3]	0	5.55562	0	0	0	0	8.47871	0	0	0	0	0	181.736	24.801	0	0	12.1017	0	0	30.1377	7.67324	33.5942	130.157	301.012	30.6353
NODE_2168	673	TVAG_249850	83.857	99.2571	hypothetical protein TVAG_249850 [Trichomonas vaginalis G3]	0	27.7781	0	86.7591	80.4167	207.979	110.223	0	0	120.934	0	0	0	0	0	0	38.7254	39.2989	0	0	23.0197	0	0	0	30.6306
NODE_7403	399	TVAG_383350	51.818	82.4561	GTP-binding protein YPTM2, putative [Trichomonas vaginalis G3]	0	0	0	0	0	0	0	11.2275	0	0	0	0	45.4339	0	0	0	0	39.2989	53.7403	210.964	38.3662	0	260.315	75.253	30.6083
NODE_4750	488	TVAG_362020	72.5	98.1557	threonine dehydratase family protein [Trichomonas vaginalis G3]	0	8.33343	0	36.1496	17.8704	51.9949	364.584	0	0	0	0	0	0	0	64.8782	0	26.6237	117.897	0	0	46.0395	0	0	0	30.5988
NODE_2748	611	TVAG_429360	61.084	99.509	guanine nucleotide-binding protein beta subunit, putative	0	0	0	0	0	0	0	0	0	0	0	0	0	24.801	0	0	0	0	0	90.4132	514.107	67.1885	0	37.6265	30.589
NODE_17163	253	TVAG_243780	74.074	95.6522	Clan MA, family M41, FtsH endopeptidase-like metallopeptidase	0	0	0	0	0	0	0	0	0	0	0	0	90.8678	74.4029	32.4391	51.5943	0	0	161.221	60.2755	7.67324	0	216.929	37.6265	30.5429
NODE_4962	479	TVAG_230580	51.095	84.9687	pyruvate:ferredoxin oxidoreductase BI [Trichomonas vaginalis G3]	384.32	8.33343	0	14.4599	8.93519	69.3265	0	0	0	60.4668	45.9982	11.9643	0	24.801	64.8782	0	0	39.2989	0	0	0	0	0	0	30.5326
NODE_24884	202	TVAG_052570	52.239	99.0099	Clan CA, family C1, cathepsin L-like cysteine peptidase	0	0	0	0	0	0	12.7181	0	35.4497	0	0	0	0	0	0	0	0	0	107.481	30.1377	0	0	433.858	112.88	30.5218
NODE_5202	469	TVAG_071920	90.071	89.9787	40S ribosomal protein S23, putative [Trichomonas vaginalis G3]	0	11.1112	0	137.369	44.676	0	211.968	123.503	0	0	91.9963	0	0	0	0	0	58.088	0	53.7403	0	0	0	0	0	30.5188
NODE_1382	826	TVAG_142440	90.09	80.5085	hypothetical protein TVAG_142440 [Trichomonas vaginalis G3]	0	2.77781	0	28.9197	0	34.6632	0	185.254	0	60.4668	367.985	0	0	0	0	0	50.827	0	0	0	0	0	0	0	30.4539
NODE_5501	458	TVAG_208960	74.101	90.8297	ribosomal protein S19, putative [Trichomonas vaginalis G3]	0	236.114	0	43.3796	0	51.9949	0	0	0	0	0	235.298	0	24.801	32.4391	0	67.7694	0	0	0	38.3662	0	0	0	30.4234
NODE_11157	322	TVAG_076520	50.962	96.5839	F/Y-rich N-terminus family protein [Trichomonas vaginalis G3]	0	0	0	0	8.93519	0	4.23935	0	0	0	0	0	45.4339	24.801	291.952	51.5943	0	78.5978	0	180.826	0	0	43.3858	0	30.4069
NODE_1174	893	TVAG_365110	71.034	97.3124	kinase, pfkB family protein [Trichomonas vaginalis G3]	0	5.55562	0	36.1496	0	17.3316	0	421.031	0	0	183.993	23.9286	0	0	0	0	41.1457	0	0	0	0	0	0	0	30.3806
NODE_1265	861	TVAG_081630	84.727	95.7027	Phosphorylase family protein [Trichomonas vaginalis G3]	0	5.55562	0	108.449	0	0	0	157.185	0	302.334	137.994	0	0	0	0	0	16.9423	0	0	0	0	0	0	0	30.3525
NODE_5179	470	TVAG_270790	67.347	93.617	renin binding protein, putative [Trichomonas vaginalis G3]	0	5.55562	73.4448	7.22993	0	34.6632	0	0	0	0	68.9972	0	0	0	32.4391	0	2.42033	0	161.221	30.1377	0	268.754	43.3858	0	30.3437
NODE_149	2012	TVAG_446710	26.068	99.4036	surface antigen BspA-like [Trichomonas vaginalis G3]	0	0	0	86.7591	0	0	0	336.825	0	0	298.988	0	0	0	0	0	4.84067	0	0	0	0	0	0	0	30.3089
NODE_1686	758	TVAG_497260	73.222	94.4591	Dynein heavy chain family protein [Trichomonas vaginalis G3]	109.806	11.1112	0	86.7591	44.676	69.3265	118.702	0	35.4497	0	0	3.9881	0	24.801	0	0	43.566	117.897	0	30.1377	30.693	0	0	0	30.288
NODE_4251	512	TVAG_083260	58.71	90.625	ribosomal protein L22, putative [Trichomonas vaginalis G3]	0	175.002	0	50.6095	0	121.321	0	0	0	0	0	191.429	0	0	129.756	0	58.088	0	0	0	0	0	0	0	30.2586
NODE_274	1608	TVAG_291920	55.699	86.505	dnaK protein [Trichomonas vaginalis G3]	0	0	0	50.6095	0	0	0	308.756	0	0	344.986	0	0	0	0	0	21.783	0	0	0	0	0	0	0	30.2556
NODE_17906	247	TVAG_013320	65.714	84.6154	elongation factor 1 alpha [Trichomonas vaginalis G3]	0	0	0	0	0	0	0	16.8413	35.4497	0	0	0	45.4339	0	0	51.5943	0	0	161.221	90.4132	61.3859	100.783	86.7717	75.253	30.2144
NODE_11478	317	TVAG_237140	57.692	98.1073	mitochondrial-type HSP70, putative [Trichomonas vaginalis G3]	0	0	0	0	0	0	0	0	0	0	0	0	272.603	74.4029	0	51.5943	0	0	0	30.1377	0	134.377	86.7717	75.253	30.2142
NODE_21312	223	TVAG_197730	84.722	96.4126	hypothetical protein TVAG_197730 [Trichomonas vaginalis G3]	0	213.891	0	21.6898	0	138.653	0	0	0	0	0	235.298	0	0	97.3173	0	16.9423	0	0	0	0	0	0	0	30.158
NODE_14849	275	TVAG_509780	40.476	90.1818	glycogen/starch/alpha-glucan phosphorylases family protein	0	0	0	0	0	0	0	0	0	0	0	0	0	0	0	0	0	0	0	723.306	0	0	0	0	30.1377
NODE_484	1301	TVAG_044310	72.581	99.7694	aldehyde oxidase and xanthine dehydrogenase, putative [Trichomonas	109.806	19.4447	0	86.7591	205.509	0	72.069	56.1375	0	0	91.9963	0	0	0	0	0	43.566	0	0	0	0	0	0	37.6265	30.1214
NODE_1547	789	TVAG_024690	80.153	99.493	isoleucyl-tRNA synthetase family protein [Trichomonas vaginalis	0	19.4447	0	57.8394	44.676	86.6581	127.181	0	0	120.934	0	0	0	74.4029	32.4391	0	19.3627	39.2989	0	0	61.3859	0	0	37.6265	30.052
NODE_8554	371	TVAG_314840	60.163	99.1914	phosphoenolpyruvate carboxykinase, putative [Trichomonas vaginalis	0	22.2225	0	14.4599	107.222	51.9949	237.404	0	0	0	0	0	0	173.607	0	0	19.3627	0	0	0	7.67324	0	86.7717	0	30.0299
NODE_637	1175	TVAG_239660	75.521	97.7021	IscS/NifS-like protein [Trichomonas vaginalis G3]	0	5.55562	0	79.5292	0	0	0	336.825	0	60.4668	206.992	3.9881	0	0	0	0	19.3627	0	0	0	7.67324	0	0	0	30.0164
NODE_3061	586	TVAG_026230	74.742	99.1468	ribosomal protein L13, putative [Trichomonas vaginalis G3]	0	41.6671	0	50.6095	80.4167	86.6581	262.84	0	70.8994	0	0	0	0	49.6019	64.8782	0	12.1017	0	0	0	0	0	0	0	29.9864
NODE_195	1827	TVAG_172140	59.508	99.6169	ABC transporter family protein [Trichomonas vaginalis G3]	0	2.77781	0	43.3796	0	0	0	460.328	0	0	137.994	0	0	0	0	0	75.0304	0	0	0	0	0	0	0	29.9796
NODE_1262	861	TVAG_454000	66.558	96.748	ribosomal protein L5 [Trichomonas vaginalis G3]	54.9028	27.7781	0	144.599	89.3519	0	195.01	33.6825	0	0	68.9972	11.9643	0	0	0	0	91.9727	0	0	0	0	0	0	0	29.9274
NODE_4982	478	TVAG_276410	91.824	99.5816	hypothetical protein TVAG_276410 [Trichomonas vaginalis G3]	54.9028	36.1115	0	130.139	160.833	17.3316	50.8722	84.2063	70.8994	0	68.9972	0	0	0	0	0	43.566	0	0	0	0	0	0	0	29.9108
NODE_2915	597	TVAG_156680	64.646	99.33	actinin, putative [Trichomonas vaginalis G3]	0	0	24.4816	0	134.028	0	419.696	0	70.8994	0	0	0	0	0	0	0	0	0	0	30.1377	0	0	0	37.6265	29.8695
NODE_4811	485	TVAG_401900	77.419	95.6701	hypothetical protein TVAG_401900 [Trichomonas vaginalis G3]	0	33.3337	0	7.22993	0	34.6632	0	0	0	0	0	19.9405	0	0	0	0	0	0	0	60.2755	560.147	0	0	0	29.8162
NODE_3094	584	TVAG_362020	71.875	97.9452	threonine dehydratase family protein [Trichomonas vaginalis G3]	54.9028	0	0	36.1496	35.7408	86.6581	254.361	0	0	0	0	0	0	0	0	0	16.9423	117.897	0	0	69.0592	0	43.3858	0	29.7957
NODE_3465	556	TVAG_164550	69.886	94.7842	ribosomal protein, putative [Trichomonas vaginalis G3]	0	5.55562	0	108.449	17.8704	0	0	218.936	0	0	321.987	0	0	0	0	0	12.1017	0	0	30.1377	0	0	0	0	29.7932
NODE_8483	373	TVAG_226870	53.659	97.8552	4-alpha-glucanotransferase family protein [Trichomonas vaginalis	0	27.7781	0	43.3796	0	34.6632	0	5.61375	389.946	120.934	91.9963	0	0	0	0	0	0	0	0	0	0	0	0	0	29.763
NODE_19555	235	TVAG_433250	67.164	85.1064	ribosomal protein L36e, putative [Trichomonas vaginalis G3]	0	175.002	0	7.22993	0	86.6581	0	0	0	0	0	346.965	0	0	32.4391	0	65.349	0	0	0	0	0	0	0	29.7351
NODE_3382	562	TVAG_206300	87.293	96.4413	hypothetical protein TVAG_206300 [Trichomonas vaginalis G3]	0	27.7781	0	57.8394	35.7408	51.9949	326.43	5.61375	0	0	0	0	0	74.4029	0	0	33.8847	0	0	0	99.7522	0	0	0	29.7265
NODE_6097	438	TVAG_457430	94.574	88.1279	polyubiquitin, putative [Trichomonas vaginalis G3]	54.9028	50.0006	0	115.679	44.676	0	135.659	89.82	0	0	22.9991	0	0	74.4029	0	0	53.2474	0	0	0	0	33.5942	0	37.6265	29.692
NODE_4456	503	TVAG_237140	58.594	76.1431	mitochondrial-type HSP70, putative [Trichomonas vaginalis G3]	0	0	0	0	0	0	0	0	0	0	0	0	45.4339	0	0	0	48.4067	275.092	0	90.4132	0	100.783	0	150.506	29.6098
NODE_1708	752	TVAG_460580	53.383	97.6064	calcium-translocating P-type ATPase, PMCA-type family protein	0	0	0	0	134.028	0	470.568	0	0	0	0	0	0	0	0	0	0	0	0	30.1377	0	0	0	75.253	29.5828
NODE_5906	444	TVAG_071920	87.943	95.045	40S ribosomal protein S23, putative [Trichomonas vaginalis G3]	0	316.67	0	14.4599	0	103.99	0	0	0	0	0	247.262	0	0	0	0	26.6237	0	0	0	0	0	0	0	29.5419
NODE_2562	627	TVAG_206300	89.529	91.2281	hypothetical protein TVAG_206300 [Trichomonas vaginalis G3]	0	13.889	0	72.2993	0	0	33.9148	95.4338	0	0	436.983	7.9762	0	0	0	0	48.4067	0	0	0	0	0	0	0	29.5376
NODE_5120	472	TVAG_125360	73.248	99.5763	thioredoxin-disulfide reductase family protein [Trichomonas	0	33.3337	0	187.978	196.574	0	110.223	44.91	0	0	0	0	0	0	0	0	135.539	0	0	0	0	0	0	0	29.5232
NODE_8652	369	TVAG_099980	80.508	95.664	ribosomal protein S10p/S20e, putative [Trichomonas vaginalis G3]	0	188.891	0	43.3796	0	69.3265	0	0	0	0	0	223.334	45.4339	0	64.8782	0	72.61	0	0	0	0	0	0	0	29.4939
NODE_9872	344	TVAG_192480	73	86.9186	hypothetical protein TVAG_192480 [Trichomonas vaginalis G3]	0	30.5559	0	36.1496	53.6112	51.9949	233.164	0	0	0	0	3.9881	0	49.6019	0	0	31.4644	117.897	0	30.1377	69.0592	0	0	0	29.4843
NODE_3264	570	TVAG_239310	42.935	95.0877	actinin, putative [Trichomonas vaginalis G3]	0	197.224	0	50.6095	0	17.3316	0	0	35.4497	0	0	203.393	0	0	32.4391	0	169.423	0	0	0	0	0	0	0	29.4113
NODE_1963	702	TVAG_433230	88.889	84.4729	conserved hypothetical protein [Trichomonas vaginalis G3]	0	5.55562	0	93.989	62.5464	51.9949	67.8297	0	0	0	0	0	0	74.4029	0	51.5943	14.522	275.092	0	0	7.67324	0	0	0	29.3833
NODE_5129	472	TVAG_236550	90.446	99.5763	Dynein heavy chain family protein [Trichomonas vaginalis G3]	109.806	5.55562	0	28.9197	17.8704	51.9949	42.3935	0	0	60.4668	0	0	0	99.2039	0	0	4.84067	117.897	0	120.551	7.67324	0	0	37.6265	29.3666
NODE_317	1510	TVAG_008720	38.947	74.8344	hypothetical protein TVAG_008720 [Trichomonas vaginalis G3]	0	0	0	65.0693	0	0	0	499.624	0	0	68.9972	0	0	0	0	0	16.9423	0	53.7403	0	0	0	0	0	29.3489
NODE_6885	413	TVAG_213730	80	72.3971	Heat shock 70 kDa protein-related protein [Trichomonas vaginalis	0	5.55562	24.4816	187.978	0	69.3265	0	95.4338	0	0	229.991	3.9881	0	0	0	0	12.1017	0	0	0	0	0	0	75.253	29.3379
NODE_438	1354	TVAG_222920	67.406	99.1876	inosine guanosine and xanthosine phosphorylase family protein	0	5.55562	0	101.219	0	0	8.47871	207.709	0	0	344.986	3.9881	0	0	0	0	24.2033	0	0	0	7.67324	0	0	0	29.3255
NODE_199	1802	TVAG_532880	76.096	75.8602	Clathrin and VPS domain-containing protein [Trichomonas vaginalis	0	0	0	28.9197	0	34.6632	12.7181	241.391	0	0	367.985	7.9762	0	0	0	0	9.68134	0	0	0	0	0	0	0	29.3056
NODE_1847	724	TVAG_361590	71.967	98.895	64kDa iron hydrogenase, putative [Trichomonas vaginalis G3]	54.9028	211.113	0	50.6095	0	51.9949	0	0	0	0	0	199.405	0	0	0	0	133.118	0	0	0	0	0	0	0	29.2143
NODE_2337	652	TVAG_282960	88.36	86.8098	ribosomal protein S6e, putative [Trichomonas vaginalis G3]	0	25.0003	24.4816	28.9197	17.8704	0	245.883	0	0	0	0	7.9762	0	173.607	0	0	33.8847	0	0	0	99.7522	0	43.3858	0	29.1983
NODE_1196	882	TVAG_420260	83.103	98.5261	hypothetical protein TVAG_420260 [Trichomonas vaginalis G3]	0	208.336	0	159.058	0	69.3265	0	5.61375	0	0	0	195.417	0	0	0	0	62.9287	0	0	0	0	0	0	0	29.195
NODE_13857	286	TVAG_145700	60.638	98.2517	methionine adenosyltransferase, putative [Trichomonas vaginalis	0	0	0	0	0	17.3316	0	22.455	35.4497	0	0	0	45.4339	24.801	0	0	0	0	322.442	30.1377	0	201.565	0	0	29.1507
NODE_17160	253	TVAG_150270	80.952	99.2095	actin, putative [Trichomonas vaginalis G3]	0	16.6669	0	0	0	0	0	0	0	0	0	11.9643	0	74.4029	0	0	4.84067	0	0	0	322.276	268.754	0	0	29.121
NODE_1246	865	TVAG_034390	66.786	96.6474	conserved hypothetical protein [Trichomonas vaginalis G3]	0	5.55562	0	101.219	0	34.6632	0	202.095	0	120.934	206.992	7.9762	0	0	0	0	19.3627	0	0	0	0	0	0	0	29.1165
NODE_1033	944	TVAG_261970	80.386	97.7754	Carbamate kinase, putative [Trichomonas vaginalis G3]	0	5.55562	0	57.8394	0	0	0	145.958	0	181.4	298.988	3.9881	0	0	0	0	4.84067	0	0	0	0	0	0	0	29.1071
NODE_614	1193	TVAG_351310	75.389	96.9824	fimbrin, putative [Trichomonas vaginalis G3]	0	25.0003	0	195.208	62.5464	0	271.319	28.0688	0	0	0	0	0	0	0	0	116.176	0	0	0	0	0	0	0	29.0966
NODE_5352	464	TVAG_464120	74.809	84.4828	ribosomal protein S14, putative [Trichomonas vaginalis G3]	0	0	0	0	35.7408	0	326.43	0	35.4497	0	0	0	45.4339	49.6019	32.4391	0	7.261	0	0	90.4132	0	0	0	75.253	29.0843
NODE_4867	483	TVAG_283020	79.355	95.4451	translation initiation factor eIF-5A family protein [Trichomonas	0	2.77781	0	173.518	0	17.3316	0	101.048	0	0	390.984	3.9881	0	0	0	0	7.261	0	0	0	0	0	0	0	29.0379
NODE_11470	317	TVAG_432450	88.75	75.3943	60S ribosomal protein L37-B, putative [Trichomonas vaginalis G3]	0	50.0006	0	50.6095	89.3519	0	334.909	16.8413	0	0	22.9991	11.9643	0	49.6019	0	0	70.1897	0	0	0	0	0	0	0	29.0195
NODE_9609	349	TVAG_277590	43.119	93.4097	calcium-translocating P-type ATPase, PMCA-type family protein	54.9028	44.4449	146.89	0	0	0	0	0	141.799	0	0	0	0	0	129.756	0	12.1017	0	0	150.689	15.3465	0	0	0	28.9971
NODE_321	1508	TVAG_340390	82.114	97.8117	mitochondrial-type HSP70, putative [Trichomonas vaginalis G3]	0	0	0	108.449	26.8056	69.3265	0	235.778	0	0	252.99	0	0	0	0	0	2.42033	0	0	0	0	0	0	0	28.9904
NODE_660	1154	TVAG_402580	85.677	99.74	Ribonucleotide reductase, all-alpha domain containing protein	0	27.7781	48.9632	36.1496	0	86.6581	148.377	0	0	60.4668	0	0	0	148.806	32.4391	0	14.522	0	0	0	53.7127	0	0	37.6265	28.9791
NODE_3135	581	TVAG_487470	76.923	93.2874	ribosomal protein S6e, putative [Trichomonas vaginalis G3]	0	175.002	0	57.8394	0	69.3265	0	0	0	0	0	247.262	0	0	32.4391	0	111.335	0	0	0	0	0	0	0	28.8835
NODE_8488	373	TVAG_212500	52.066	96.2466	ATP-dependent Zn protease, putative [Trichomonas vaginalis G3]	0	0	0	0	0	0	0	0	0	0	0	0	0	0	0	0	0	0	0	693.168	0	0	0	0	28.882
NODE_9290	356	TVAG_345360	69.167	99.1573	fructose-1,6-bisphosphate aldolase, putative [Trichomonas vaginalis	0	0	0	0	0	0	4.23935	0	0	60.4668	0	0	227.169	49.6019	0	0	0	39.2989	0	0	0	268.754	43.3858	0	28.8715
NODE_535	1246	TVAG_226350	34.324	82.2632	Adaptor complexes medium subunit family protein [Trichomonas	0	11.1112	0	93.989	0	0	0	392.963	0	0	91.9963	0	0	0	0	0	2.42033	39.2989	0	60.2755	0	0	0	0	28.8356
NODE_504	1277	TVAG_452120	71.733	77.2122	guanine nucleotide regulatory protein, putative [Trichomonas	0	2.77781	0	43.3796	0	0	0	269.46	0	120.934	252.99	0	0	0	0	0	2.42033	0	0	0	0	0	0	0	28.8317
NODE_4767	487	TVAG_464120	79.528	78.0287	ribosomal protein S14, putative [Trichomonas vaginalis G3]	0	205.558	0	101.219	0	34.6632	0	0	0	0	0	235.298	0	0	32.4391	0	82.2914	0	0	0	0	0	0	0	28.8112
NODE_1354	833	TVAG_021240	55.273	98.5594	conserved hypothetical protein [Trichomonas vaginalis G3]	54.9028	36.1115	0	86.7591	98.2871	0	203.489	151.571	0	0	22.9991	7.9762	0	0	0	0	29.044	0	0	0	0	0	0	0	28.7975
NODE_9132	359	TVAG_265070	36.735	81.6156	surface antigen BspA-like [Trichomonas vaginalis G3]	0	0	0	0	0	0	0	0	0	0	0	0	0	0	0	0	0	0	0	60.2755	23.0197	0	607.402	0	28.779
NODE_96	2363	TVAG_258220	67.057	97.3339	glycosyl transferase, group 1 family protein [Trichomonas vaginalis	0	38.8893	0	108.449	80.4167	0	46.6329	202.095	0	0	22.9991	3.9881	0	0	0	0	186.366	0	0	0	0	0	0	0	28.7432
NODE_1289	852	TVAG_256820	84.926	95.6573	Phosphorylase family protein [Trichomonas vaginalis G3]	0	8.33343	24.4816	86.7591	125.093	34.6632	305.233	0	0	0	0	3.9881	0	0	0	0	7.261	78.5978	0	0	15.3465	0	0	0	28.7399
NODE_1118	908	TVAG_021240	61.258	99.0088	conserved hypothetical protein [Trichomonas vaginalis G3]	0	66.6674	0	93.989	142.963	0	161.095	129.116	0	0	0	0	0	49.6019	0	0	45.9864	0	0	0	0	0	0	0	28.7258
NODE_5934	443	TVAG_457430	83.333	89.1648	polyubiquitin, putative [Trichomonas vaginalis G3]	0	186.113	0	50.6095	8.93519	69.3265	0	0	0	0	0	227.322	0	0	97.3173	0	48.4067	0	0	0	0	0	0	0	28.6679
NODE_1062	935	TVAG_318670	82.45	96.7914	adhesin protein AP33-1 [Trichomonas vaginalis G3]	0	152.779	0	0	0	155.985	0	0	0	0	0	171.488	0	0	97.3173	0	108.915	0	0	0	0	0	0	0	28.6035
NODE_2758	610	TVAG_408160	82.54	92.7869	small GTP-binding protein, putative [Trichomonas vaginalis G3]	0	25.0003	0	187.978	62.5464	0	237.404	89.82	0	0	0	11.9643	0	24.801	0	0	45.9864	0	0	0	0	0	0	0	28.5625
NODE_12491	303	TVAG_433250	76	73.9274	ribosomal protein L36e, putative [Trichomonas vaginalis G3]	0	25.0003	0	28.9197	35.7408	86.6581	279.797	0	0	120.934	0	0	0	24.801	0	0	21.783	0	0	0	61.3859	0	0	0	28.5425
NODE_10629	331	TVAG_064320	84.884	77.6435	ribosomal protein S27, putative [Trichomonas vaginalis G3]	109.806	2.77781	0	65.0693	107.222	103.99	114.463	0	0	0	0	0	0	74.4029	0	0	21.783	39.2989	0	0	46.0395	0	0	0	28.5355
NODE_1175	893	TVAG_493430	52.83	88.5778	NLP/P60 family protein, putative [Trichomonas vaginalis G3]	0	8.33343	0	115.679	0	0	0	319.984	0	0	0	3.9881	0	0	0	0	33.8847	0	0	0	0	201.565	0	0	28.4764
NODE_5024	476	TVAG_192620	87.234	88.6555	Cofilin/tropomyosin-type actin-binding protein [Trichomonas	0	13.889	0	14.4599	98.2871	155.985	156.856	0	0	0	0	0	0	99.2039	32.4391	0	36.305	0	0	0	38.3662	0	0	37.6265	28.4757
NODE_7391	399	TVAG_120740	78.992	89.2231	ribosomal protein L7Ae, putative [Trichomonas vaginalis G3]	0	0	0	115.679	0	17.3316	8.47871	140.344	0	0	252.99	3.9881	0	0	0	103.189	38.7254	0	0	0	0	0	0	0	28.3635
NODE_1485	802	TVAG_003950	45.956	94.5137	hypothetical protein TVAG_003950 [Trichomonas vaginalis G3]	0	13.889	0	79.5292	35.7408	207.979	228.925	0	0	0	0	0	0	24.801	0	0	12.1017	39.2989	0	0	0	0	0	37.6265	28.3288
NODE_6965	411	TVAG_192910	95.536	81.5085	60S ribosomal protein L30, putative [Trichomonas vaginalis G3]	0	47.2227	0	72.2993	44.676	69.3265	258.601	0	0	0	0	7.9762	0	49.6019	32.4391	0	12.1017	39.2989	0	0	46.0395	0	0	0	28.3159
NODE_2567	627	TVAG_468230	60.766	99.362	Pyridine nucleotide-disulphide oxidoreductase family protein	0	166.669	0	21.6898	0	86.6581	0	0	0	0	0	151.548	136.302	0	64.8782	0	50.827	0	0	0	0	0	0	0	28.2738
NODE_238	1695	TVAG_043290	25.091	95.5162	surface antigen BspA-like [Trichomonas vaginalis G3]	0	19.4447	0	115.679	0	0	0	190.868	0	0	275.989	7.9762	0	0	0	0	67.7694	0	0	0	0	0	0	0	28.2386
NODE_767	1080	TVAG_026370	28.03	72.6852	surface antigen BspA-like [Trichomonas vaginalis G3]	0	2.77781	0	36.1496	0	51.9949	0	252.619	0	0	137.994	7.9762	0	0	0	0	75.0304	0	0	0	0	0	0	112.88	28.2259
NODE_4748	488	TVAG_139990	76.623	94.4672	hypothetical protein TVAG_139990 [Trichomonas vaginalis G3]	0	152.779	0	79.5292	0	69.3265	0	0	0	0	0	315.06	0	0	0	0	60.5084	0	0	0	0	0	0	0	28.2168
NODE_8000	384	TVAG_318870	68.504	98.9583	spermatogenesis associated factor, putative [Trichomonas vaginalis	0	0	0	7.22993	0	69.3265	33.9148	22.455	70.8994	0	0	0	363.471	0	0	0	2.42033	0	107.481	0	0	0	0	0	28.2166
NODE_24144	206	TVAG_254890	65.672	97.0874	pyruvate:ferredoxin oxidoreductase E [Trichomonas vaginalis G3]	54.9028	5.55562	0	0	0	0	0	0	106.349	0	0	7.9762	0	0	0	51.5943	0	235.793	214.961	0	0	0	0	0	28.2139
NODE_2582	626	TVAG_388330	57.895	99.5208	sarcoplasmic-endoplasmic reticulum calcium ATPase [Trichomonas	0	0	0	0	250.185	0	326.43	0	0	0	0	0	0	0	0	0	2.42033	0	0	60.2755	0	0	0	37.6265	28.2057
NODE_5658	452	TVAG_208960	72.917	95.354	ribosomal protein S19, putative [Trichomonas vaginalis G3]	0	230.558	0	50.6095	0	17.3316	0	0	0	0	0	303.096	45.4339	0	0	0	29.044	0	0	0	0	0	0	0	28.1697
NODE_6465	425	TVAG_417810	84.483	81.6471	ribosomal protein L34e, putative [Trichomonas vaginalis G3]	54.9028	33.3337	0	166.288	26.8056	0	292.515	16.8413	0	0	0	0	0	0	0	0	84.7117	0	0	0	0	0	0	0	28.1416
NODE_2844	603	TVAG_228300	85.443	78.4411	60S ribosomal protein L12, putative [Trichomonas vaginalis G3]	0	13.889	0	43.3796	26.8056	121.321	245.883	0	0	0	0	0	0	24.801	64.8782	0	9.68134	78.5978	0	0	46.0395	0	0	0	28.1365
NODE_10798	328	TVAG_022100	83.908	79.2683	40S ribosomal protein S21, putative [Trichomonas vaginalis G3]	0	27.7781	0	65.0693	26.8056	17.3316	216.207	123.503	0	0	160.994	7.9762	0	0	0	0	29.044	0	0	0	0	0	0	0	28.1128
NODE_5860	446	TVAG_228640	98.45	86.5471	Histone H2B, putative [Trichomonas vaginalis G3]	0	11.1112	0	50.6095	35.7408	86.6581	165.335	0	0	60.4668	0	0	0	148.806	0	0	38.7254	0	0	0	76.7324	0	0	0	28.091
NODE_3384	562	TVAG_198680	64.706	90.5694	40S ribosomal protein S7, putative [Trichomonas vaginalis G3]	0	11.1112	0	86.7591	8.93519	0	33.9148	140.344	0	0	298.988	7.9762	0	0	0	0	48.4067	0	0	0	0	0	0	37.6265	28.0859
NODE_2211	667	TVAG_238350	73.874	99.7001	Phosphatidylinositol transfer protein [Trichomonas vaginalis G3]	54.9028	16.6669	0	101.219	169.769	0	118.702	95.4338	0	0	0	0	0	0	0	0	77.4507	39.2989	0	0	0	0	0	0	28.0601
NODE_11888	311	TVAG_218830	51.064	90.3537	Clan CA, family C1, cathepsin L-like cysteine peptidase	0	0	0	0	0	0	0	0	0	0	0	0	90.8678	0	64.8782	103.189	0	0	0	0	0	0	0	413.892	28.0344
NODE_7006	410	TVAG_099560	87.97	97.0732	hypothetical protein TVAG_099560 [Trichomonas vaginalis G3]	0	8.33343	0	93.989	0	0	0	297.529	0	0	137.994	3.9881	0	0	0	0	24.2033	0	0	0	0	67.1885	0	37.6265	27.9522
NODE_26078	196	TVAG_393120	77.193	86.7347	40S ribosomal protein S29, putative [Trichomonas vaginalis G3]	0	2.77781	0	0	17.8704	0	390.021	0	35.4497	0	0	0	90.8678	0	0	0	0	0	0	90.4132	0	0	43.3858	0	27.9494
NODE_10444	334	TVAG_420370	96.629	79.6407	Dynein light chain 1, cytoplasmic, putative [Trichomonas vaginalis	0	5.55562	0	50.6095	71.4815	69.3265	190.771	0	0	0	0	7.9762	0	223.209	0	0	19.3627	0	0	0	30.693	0	0	0	27.8744
NODE_2402	645	TVAG_487470	77.473	84.031	ribosomal protein S6e, putative [Trichomonas vaginalis G3]	0	183.335	0	14.4599	0	103.99	0	0	0	0	0	267.203	0	0	32.4391	0	65.349	0	0	0	0	0	0	0	27.7823
NODE_5588	455	TVAG_228640	89.844	84.1758	Histone H2B, putative [Trichomonas vaginalis G3]	0	163.891	0	14.4599	0	34.6632	0	0	0	0	0	143.572	90.8678	0	129.756	0	89.5524	0	0	0	0	0	0	0	27.7817
NODE_7604	394	TVAG_391920	39.062	97.2081	small GTP-binding protein, putative [Trichomonas vaginalis G3]	0	0	0	0	8.93519	0	8.47871	0	0	0	0	0	45.4339	24.801	0	0	12.1017	39.2989	107.481	30.1377	61.3859	134.377	43.3858	150.506	27.7634
NODE_1607	775	TVAG_053280	30	73.0323	hypothetical protein TVAG_053280 [Trichomonas vaginalis G3]	0	5.55562	0	65.0693	0	0	8.47871	280.688	0	0	252.99	11.9643	0	0	0	0	41.1457	0	0	0	0	0	0	0	27.7455
NODE_6313	430	TVAG_015800	92.029	96.0465	60S ribosomal protein L23, putative [Trichomonas vaginalis G3]	0	13.889	0	130.139	62.5464	0	228.925	84.2063	0	0	45.9982	0	0	24.801	0	0	75.0304	0	0	0	0	0	0	0	27.7306
NODE_842	1039	TVAG_176890	36.778	91.7228	CAMK family protein kinase [Trichomonas vaginalis G3]	0	0	0	65.0693	0	0	0	348.053	0	60.4668	137.994	7.9762	0	0	0	0	12.1017	0	0	0	0	33.5942	0	0	27.719
NODE_2199	668	TVAG_185080	85.915	95.509	hypothetical protein TVAG_185080 [Trichomonas vaginalis G3]	0	161.113	0	7.22993	0	242.643	0	5.61375	0	0	0	187.441	0	0	32.4391	0	26.6237	0	0	0	0	0	0	0	27.6293
NODE_5426	461	TVAG_015800	82.857	90.8894	60S ribosomal protein L23, putative [Trichomonas vaginalis G3]	0	147.224	0	72.2993	0	51.9949	0	0	0	60.4668	0	215.357	0	0	64.8782	0	50.827	0	0	0	0	0	0	0	27.627
NODE_6886	413	TVAG_133150	52.985	95.6416	ribosomal protein S27a, putative [Trichomonas vaginalis G3]	0	25.0003	0	7.22993	0	0	0	0	0	0	0	27.9167	0	24.801	0	0	4.84067	0	0	0	337.623	235.16	0	0	27.6071
NODE_217	1758	TVAG_129420	54.855	99.4312	TKL family protein kinase [Trichomonas vaginalis G3]	0	2.77781	0	43.3796	0	0	4.23935	342.439	0	0	160.994	7.9762	0	0	0	0	24.2033	0	0	0	0	0	0	75.253	27.5526
NODE_6283	431	TVAG_347960	81.356	81.9026	40S ribosomal protein S26, putative [Trichomonas vaginalis G3]	0	33.3337	0	65.0693	17.8704	34.6632	356.106	0	0	0	0	3.9881	0	0	32.4391	0	16.9423	39.2989	0	0	61.3859	0	0	0	27.5457
NODE_8734	367	TVAG_101690	69.369	90.4632	ribosomal protein L24e, putative [Trichomonas vaginalis G3]	0	30.5559	0	108.449	53.6112	0	241.643	95.4338	0	0	0	0	0	24.801	0	0	106.495	0	0	0	0	0	0	0	27.5412
NODE_1114	909	TVAG_198100	76.339	73.8174	hypothetical protein TVAG_198100 [Trichomonas vaginalis G3]	0	233.336	0	43.3796	0	51.9949	0	0	0	0	0	179.464	0	0	64.8782	0	87.132	0	0	0	0	0	0	0	27.5077
NODE_6660	419	TVAG_247060	86.275	72.7924	40S ribosomal protein S17-B, putative [Trichomonas vaginalis G3]	0	2.77781	0	7.22993	0	0	0	0	0	0	0	3.9881	0	74.4029	0	0	7.261	0	0	120.551	375.989	67.1885	0	0	27.4745
NODE_5511	458	TVAG_276530	62.5	98.69	Pyridoxal-phosphate dependent enzyme family protein [Trichomonas	0	0	0	14.4599	17.8704	69.3265	21.1968	22.455	0	0	0	7.9762	45.4339	173.607	97.3173	51.5943	4.84067	117.897	0	0	15.3465	0	0	0	27.4717
NODE_2971	592	TVAG_121100	84.239	93.0743	60S ribosomal protein L18, putative [Trichomonas vaginalis G3]	54.9028	27.7781	0	130.139	80.4167	0	178.053	44.91	70.8994	0	0	3.9881	0	0	0	0	67.7694	0	0	0	0	0	0	0	27.4523
NODE_2080	684	TVAG_064490	82.632	83.1871	rubrerythrin, putative [Trichomonas vaginalis G3]	54.9028	25.0003	0	173.518	142.963	0	118.702	56.1375	0	0	45.9982	3.9881	0	0	0	0	36.305	0	0	0	0	0	0	0	27.3965
NODE_5634	453	TVAG_162680	80.342	77.2627	hypothetical protein TVAG_162680 [Trichomonas vaginalis G3]	0	0	0	0	0	0	0	0	0	0	0	0	0	99.2039	0	0	0	0	0	30.1377	460.395	67.1885	0	0	27.3719
NODE_359	1438	TVAG_076400	24.691	92.3505	conserved hypothetical protein [Trichomonas vaginalis G3]	0	0	0	21.6898	0	0	0	241.391	0	0	367.985	0	0	0	0	0	24.2033	0	0	0	0	0	0	0	27.3029
NODE_1284	854	TVAG_397250	56.738	98.9461	hypothetical protein TVAG_397250 [Trichomonas vaginalis G3]	0	0	0	0	0	0	0	0	0	0	0	0	0	322.413	0	0	0	0	0	60.2755	138.118	134.377	0	0	27.2993
NODE_174	1907	TVAG_044510	36.335	98.8988	cytoplasmic heat shock protein 70, putative [Trichomonas vaginalis	0	0	0	65.0693	0	34.6632	0	286.301	0	0	252.99	15.9524	0	0	0	0	0	0	0	0	0	0	0	0	27.2907
NODE_210	1772	TVAG_351310	75.593	99.8307	fimbrin, putative [Trichomonas vaginalis G3]	0	11.1112	0	93.989	134.028	0	139.899	44.91	70.8994	0	0	3.9881	0	24.801	0	0	130.698	0	0	0	0	0	0	0	27.2635
NODE_7606	394	TVAG_117320	34.752	97.9695	hypothetical protein TVAG_117320 [Trichomonas vaginalis G3]	0	0	0	0	0	34.6632	0	0	0	0	0	0	0	0	0	0	0	0	0	210.964	76.7324	33.5942	260.315	37.6265	27.2456
NODE_3520	552	TVAG_190450	62.842	99.2754	alpha-actinin, putative [Trichomonas vaginalis G3]	0	172.224	0	21.6898	0	0	4.23935	0	0	0	0	203.393	0	0	97.3173	0	154.901	0	0	0	0	0	0	0	27.2402
NODE_6100	438	TVAG_430560	45.946	74.4292	AGC family protein kinase [Trichomonas vaginalis G3]	0	0	0	0	0	0	21.1968	0	0	0	0	0	0	0	0	361.16	0	39.2989	107.481	0	0	0	86.7717	37.6265	27.2306
NODE_8041	383	TVAG_192910	90.909	85.9008	60S ribosomal protein L30, putative [Trichomonas vaginalis G3]	0	230.558	0	28.9197	0	69.3265	0	0	0	0	0	263.215	0	0	32.4391	0	29.044	0	0	0	0	0	0	0	27.2292
NODE_3053	587	TVAG_532880	73.846	99.4889	Clathrin and VPS domain-containing protein [Trichomonas vaginalis	0	0	0	0	169.769	0	254.361	0	0	0	0	0	45.4339	0	0	0	2.42033	0	0	30.1377	0	0	0	150.506	27.1928
NODE_655	1159	TVAG_026290	58.808	98.7921	hypothetical protein TVAG_026290 [Trichomonas vaginalis G3]	0	5.55562	0	50.6095	0	0	0	213.323	0	181.4	114.995	0	0	0	0	0	19.3627	0	0	0	0	67.1885	0	0	27.1848
NODE_373	1422	TVAG_224980	67.521	98.6639	Clan MH, family M20, peptidase T-like metallopeptidase [Trichomonas	0	0	0	130.139	0	0	0	174.026	0	60.4668	275.989	3.9881	0	0	0	0	7.261	0	0	0	0	0	0	0	27.1612
NODE_403	1389	TVAG_091940	48.026	97.9842	Transmembrane amino acid transporter protein [Trichomonas vaginalis	0	0	0	115.679	0	0	0	314.37	0	181.4	22.9991	0	0	0	0	0	16.9423	0	0	0	0	0	0	0	27.1413
NODE_2476	638	TVAG_481370	61.386	94.8276	AMP-binding enzyme family protein [Trichomonas vaginalis G3]	0	0	0	0	223.38	0	351.866	0	0	0	0	0	0	0	0	0	0	0	0	0	0	0	0	75.253	27.1041
NODE_3195	575	TVAG_136250	80.347	89.0435	V-type ATPase, C subunit family protein [Trichomonas vaginalis G3]	0	11.1112	0	108.449	53.6112	155.985	195.01	5.61375	0	60.4668	0	0	0	0	32.4391	0	12.1017	0	0	0	15.3465	0	0	0	27.0889
NODE_603	1204	TVAG_358210	28.96	97.5914	Leucine Rich Repeat family protein [Trichomonas vaginalis G3]	0	2.77781	0	93.989	0	0	0	84.2063	0	120.934	252.99	0	0	0	0	0	19.3627	0	0	0	0	0	0	75.253	27.063
NODE_961	979	TVAG_239990	68.438	97.9571	lactate dehydrogenase isozyme 2, putative [Trichomonas vaginalis	0	0	0	7.22993	0	34.6632	0	162.799	0	181.4	183.993	0	0	0	0	0	12.1017	0	0	0	0	67.1885	0	0	27.0573
NODE_12104	308	TVAG_329660	58.824	98.0519	conserved hypothetical protein [Trichomonas vaginalis G3]	0	0	0	0	0	0	0	0	0	0	0	0	45.4339	396.816	0	0	0	0	0	60.2755	145.792	0	0	0	27.0132
NODE_761	1089	TVAG_203880	76.243	99.0817	hypothetical protein TVAG_203880 [Trichomonas vaginalis G3]	0	0	0	0	125.093	0	406.978	0	35.4497	0	0	0	0	0	0	0	4.84067	0	0	0	0	0	0	75.253	26.9839
NODE_4940	480	TVAG_233760	30.573	84.1667	metallo-beta-lactamase superfamily protein [Trichomonas vaginalis	0	0	0	0	0	0	0	0	0	0	0	0	45.4339	24.801	32.4391	0	16.9423	0	322.442	60.2755	0	100.783	43.3858	0	26.9376
NODE_8318	377	TVAG_015800	91.304	91.2467	60S ribosomal protein L23, putative [Trichomonas vaginalis G3]	164.708	27.7781	0	65.0693	98.2871	0	173.814	16.8413	0	0	0	0	0	24.801	0	0	75.0304	0	0	0	0	0	0	0	26.9304
NODE_3645	544	TVAG_341090	85.714	84.7426	ribosomal protein S13p/S18e, putative [Trichomonas vaginalis G3]	0	25.0003	48.9632	28.9197	26.8056	17.3316	224.686	0	0	0	0	0	0	0	64.8782	0	12.1017	0	107.481	0	46.0395	0	43.3858	0	26.8997
NODE_1859	722	TVAG_055330	63.18	99.169	Type III restriction enzyme, res subunit family protein	0	25.0003	0	195.208	107.222	0	127.181	61.7513	0	0	0	0	0	0	0	0	89.5524	39.2989	0	0	0	0	0	0	26.8839
NODE_5972	442	TVAG_464120	75.591	85.9729	ribosomal protein S14, putative [Trichomonas vaginalis G3]	0	0	0	0	53.6112	0	305.233	0	0	0	0	0	90.8678	0	32.4391	0	12.1017	0	0	0	0	0	0	150.506	26.865
NODE_2625	622	TVAG_139990	72.067	86.1736	hypothetical protein TVAG_139990 [Trichomonas vaginalis G3]	0	152.779	0	36.1496	0	138.653	0	0	0	0	0	131.607	0	0	129.756	0	55.6677	0	0	0	0	0	0	0	26.8589
NODE_3036	588	TVAG_408160	70.588	95.2381	small GTP-binding protein, putative [Trichomonas vaginalis G3]	0	130.557	0	21.6898	0	86.6581	0	0	0	0	0	239.286	0	0	129.756	0	36.305	0	0	0	0	0	0	0	26.8438
NODE_6366	428	TVAG_329650	76.056	99.2991	alcohol dehydrogenase, iron-containing family protein [Trichomonas	0	11.1112	0	43.3796	53.6112	34.6632	144.138	0	0	0	0	0	0	49.6019	0	0	41.1457	235.793	0	0	30.693	0	0	0	26.8391
NODE_479	1305	TVAG_175210	31.19	90.9579	hypothetical protein TVAG_175210 [Trichomonas vaginalis G3]	0	8.33343	0	65.0693	0	34.6632	0	196.481	0	0	160.994	0	0	0	0	0	65.349	0	0	0	0	0	0	112.88	26.8237
NODE_976	971	TVAG_156640	80.757	97.8373	asparaginyl-tRNA synthetase family protein [Trichomonas vaginalis	0	22.2225	0	347.036	151.898	0	29.6755	50.5238	0	0	0	0	0	0	0	0	41.1457	0	0	0	0	0	0	0	26.7709
NODE_1165	897	TVAG_359510	63.986	95.5407	conserved hypothetical protein [Trichomonas vaginalis G3]	0	5.55562	0	173.518	0	0	4.23935	381.735	0	0	45.9982	11.9643	0	0	0	0	19.3627	0	0	0	0	0	0	0	26.7656
NODE_6925	412	TVAG_314840	65.354	92.233	phosphoenolpyruvate carboxykinase, putative [Trichomonas vaginalis	0	0	0	36.1496	0	17.3316	0	286.301	0	60.4668	137.994	0	0	0	0	0	104.074	0	0	0	0	0	0	0	26.7633
NODE_2563	627	TVAG_026230	76	95.5343	ribosomal protein L13, putative [Trichomonas vaginalis G3]	0	16.6669	0	151.828	44.676	0	275.558	61.7513	0	0	0	11.9643	0	0	0	0	79.871	0	0	0	0	0	0	0	26.7632
NODE_2571	627	TVAG_205590	74.586	86.4434	hypothetical protein TVAG_205590 [Trichomonas vaginalis G3]	109.806	16.6669	0	21.6898	8.93519	69.3265	97.5051	0	0	0	0	0	0	74.4029	0	51.5943	19.3627	157.196	0	0	15.3465	0	0	0	26.743
NODE_5708	450	TVAG_208960	95.139	95.7778	ribosomal protein S19, putative [Trichomonas vaginalis G3]	0	13.889	0	86.7591	8.93519	103.99	38.1542	112.275	0	0	229.991	7.9762	0	0	0	0	38.7254	0	0	0	0	0	0	0	26.6956
NODE_8824	365	TVAG_211390	59.091	89.3151	ribosomal protein L31e, putative [Trichomonas vaginalis G3]	0	0	0	0	80.4167	0	330.67	0	0	0	0	0	90.8678	0	32.4391	0	0	0	0	30.1377	0	0	0	75.253	26.6577
NODE_19149	238	TVAG_249740	82.54	78.9916	ribosomal protein L10a [Trichomonas vaginalis G3]	54.9028	27.7781	0	101.219	89.3519	0	148.377	50.5238	0	0	45.9982	0	0	0	0	0	82.2914	39.2989	0	0	0	0	0	0	26.6559
NODE_835	1043	TVAG_203880	69.653	98.5618	hypothetical protein TVAG_203880 [Trichomonas vaginalis G3]	0	175.002	0	57.8394	0	173.316	4.23935	0	0	0	0	207.381	0	0	0	0	21.783	0	0	0	0	0	0	0	26.6484
NODE_2260	661	TVAG_358110	69.444	97.4281	enolase family protein [Trichomonas vaginalis G3]	0	11.1112	24.4816	28.9197	0	0	0	224.55	0	0	206.992	3.9881	0	0	0	0	26.6237	0	0	0	0	0	0	112.88	26.6477
NODE_811	1058	TVAG_497260	84.024	95.7467	Dynein heavy chain family protein [Trichomonas vaginalis G3]	109.806	5.55562	0	115.679	223.38	0	55.1116	44.91	0	0	22.9991	3.9881	0	0	0	0	58.088	0	0	0	0	0	0	0	26.6465
NODE_3782	537	TVAG_228300	82.39	88.6406	60S ribosomal protein L12, putative [Trichomonas vaginalis G3]	0	2.77781	0	57.8394	0	0	4.23935	106.661	0	120.934	321.987	7.9762	0	0	0	0	16.9423	0	0	0	0	0	0	0	26.6399
NODE_574	1223	TVAG_041130	46.906	75.2249	CMGC family protein kinase [Trichomonas vaginalis G3]	0	25.0003	0	43.3796	0	69.3265	0	353.666	0	0	68.9972	3.9881	0	0	0	0	36.305	0	0	0	0	0	0	37.6265	26.5954
NODE_8366	376	TVAG_094730	67.742	73.9362	ribosomal protein L34e, putative [Trichomonas vaginalis G3]	0	100.001	0	36.1496	0	17.3316	0	0	0	0	0	159.524	45.4339	0	194.635	0	50.827	0	0	0	0	33.5942	0	0	26.5623
NODE_5172	470	TVAG_071920	90.21	91.0638	40S ribosomal protein S23, putative [Trichomonas vaginalis G3]	0	22.2225	0	93.989	125.093	0	165.335	44.91	0	60.4668	0	0	0	0	0	0	58.088	0	0	0	0	67.1885	0	0	26.5538
NODE_730	1107	TVAG_532880	74.493	93.4056	Clathrin and VPS domain-containing protein [Trichomonas vaginalis	0	55.5562	0	159.058	223.38	0	25.4361	61.7513	0	0	0	7.9762	0	0	0	0	104.074	0	0	0	0	0	0	0	26.5513
NODE_4386	506	TVAG_283020	77.439	92.8854	translation initiation factor eIF-5A family protein [Trichomonas	0	5.55562	0	79.5292	8.93519	17.3316	12.7181	179.64	0	0	321.987	3.9881	0	0	0	0	7.261	0	0	0	0	0	0	0	26.5394
NODE_493	1287	TVAG_462840	45.714	73.1158	dnaK protein [Trichomonas vaginalis G3]	0	0	0	101.219	0	0	0	134.73	0	0	390.984	3.9881	0	0	0	0	4.84067	0	0	0	0	0	0	0	26.4901
NODE_5833	447	TVAG_402580	41.104	97.0917	Ribonucleotide reductase, all-alpha domain containing protein	0	0	0	0	0	0	0	0	0	0	0	0	181.736	0	32.4391	51.5943	0	39.2989	161.221	0	38.3662	0	130.157	0	26.4505
NODE_1490	800	TVAG_379260	79.528	95.125	40S ribosomal protein S4-C, putative [Trichomonas vaginalis G3]	54.9028	16.6669	0	36.1496	35.7408	0	182.292	95.4338	0	0	137.994	3.9881	0	24.801	0	0	45.9864	0	0	0	0	0	0	0	26.4148
NODE_146	2015	TVAG_424960	59.762	99.5533	hypothetical protein TVAG_424960 [Trichomonas vaginalis G3]	0	11.1112	0	28.9197	0	34.6632	0	376.121	0	0	137.994	3.9881	0	0	0	0	41.1457	0	0	0	0	0	0	0	26.4143
NODE_3081	585	TVAG_460580	64.467	98.2906	calcium-translocating P-type ATPase, PMCA-type family protein	0	11.1112	0	202.438	44.676	155.985	152.617	0	0	0	0	0	0	49.6019	0	0	9.68134	0	0	0	7.67324	0	0	0	26.4076
NODE_244	1678	TVAG_256520	28.21	90.584	surface antigen BspA-like [Trichomonas vaginalis G3]	0	2.77781	0	93.989	0	51.9949	0	291.915	0	60.4668	91.9963	3.9881	0	0	0	0	36.305	0	0	0	0	0	0	0	26.393
NODE_1605	775	TVAG_420260	74.219	98.9677	hypothetical protein TVAG_420260 [Trichomonas vaginalis G3]	0	152.779	24.4816	115.679	0	51.9949	0	0	0	0	0	195.417	0	0	32.4391	0	60.5084	0	0	0	0	0	0	0	26.3875
NODE_4766	487	TVAG_259540	76.923	87.885	hypothetical protein TVAG_259540 [Trichomonas vaginalis G3]	0	194.447	0	7.22993	0	69.3265	0	0	0	0	0	191.429	45.4339	0	64.8782	0	60.5084	0	0	0	0	0	0	0	26.3855
NODE_360	1438	TVAG_299450	70.105	99.0264	alanyl-tRNA synthetase family protein [Trichomonas vaginalis G3]	0	0	0	101.219	0	17.3316	8.47871	129.116	0	120.934	252.99	0	0	0	0	0	2.42033	0	0	0	0	0	0	0	26.3537
NODE_272	1612	TVAG_334040	66.791	99.5037	leucyl-tRNA synthetase family protein [Trichomonas vaginalis G3]	54.9028	33.3337	0	173.518	35.7408	0	8.47871	95.4338	0	0	160.994	0	0	0	0	0	26.6237	0	0	0	0	0	43.3858	0	26.3505
NODE_2088	683	TVAG_497260	82.464	92.5329	Dynein heavy chain family protein [Trichomonas vaginalis G3]	0	22.2225	0	79.5292	35.7408	190.648	105.984	0	0	0	0	0	0	74.4029	0	0	14.522	78.5978	0	0	30.693	0	0	0	26.3475
NODE_1618	773	TVAG_005910	80.519	89.5213	ribosomal protein L8, putative [Trichomonas vaginalis G3]	0	25.0003	0	122.909	89.3519	0	173.814	56.1375	0	0	45.9982	0	0	0	0	0	118.596	0	0	0	0	0	0	0	26.3253
NODE_5632	453	TVAG_015800	92.143	92.4945	60S ribosomal protein L23, putative [Trichomonas vaginalis G3]	0	55.5562	0	72.2993	26.8056	17.3316	89.0264	140.344	0	0	91.9963	23.9286	0	24.801	0	0	55.6677	0	0	0	0	33.5942	0	0	26.3063
NODE_3064	586	TVAG_096520	54.872	99.6587	pyruvate:ferredoxin oxidoreductase D [Trichomonas vaginalis G3]	0	155.557	0	21.6898	0	103.99	0	0	0	0	0	219.345	0	0	64.8782	0	65.349	0	0	0	0	0	0	0	26.2837
NODE_3240	572	TVAG_433470	56.701	99.4755	aldehyde oxidase and xanthine dehydrogenase, putative [Trichomonas	0	180.558	0	21.6898	0	121.321	0	0	0	0	0	231.31	0	24.801	0	0	50.827	0	0	0	0	0	0	0	26.2711
NODE_1136	904	TVAG_190450	69.435	99.4469	alpha-actinin, putative [Trichomonas vaginalis G3]	109.806	33.3337	0	21.6898	35.7408	69.3265	203.489	0	0	0	0	0	0	24.801	32.4391	0	16.9423	0	0	0	7.67324	0	0	75.253	26.2706
NODE_15542	268	TVAG_483760	40.909	98.1343	Glycosyl hydrolases family 2, sugar binding domain containing	0	0	0	0	0	0	0	0	0	0	0	0	181.736	148.806	0	51.5943	0	117.897	0	0	0	0	130.157	0	26.2579
NODE_8140	381	TVAG_071920	86.508	98.9501	40S ribosomal protein S23, putative [Trichomonas vaginalis G3]	0	25.0003	0	21.6898	0	69.3265	0	0	0	0	0	55.8334	0	49.6019	32.4391	0	2.42033	0	0	120.551	253.217	0	0	0	26.2533
NODE_4643	493	TVAG_143790	85.235	89.2495	hypothetical protein TVAG_143790 [Trichomonas vaginalis G3]	109.806	30.5559	0	93.989	35.7408	0	220.446	28.0688	0	0	22.9991	0	45.4339	0	0	0	41.1457	0	0	0	0	0	0	0	26.1744
NODE_5775	448	TVAG_190230	76.271	78.7946	ribosomal protein L24, putative [Trichomonas vaginalis G3]	54.9028	19.4447	0	108.449	62.5464	0	203.489	84.2063	0	0	45.9982	7.9762	0	0	0	0	41.1457	0	0	0	0	0	0	0	26.1733
NODE_7261	403	TVAG_040090	78.03	98.0149	cysteine synthases family protein [Trichomonas vaginalis G3]	0	0	0	0	0	0	0	0	0	0	0	0	0	421.617	0	0	0	0	0	90.4132	115.099	0	0	0	26.1303
NODE_7922	386	TVAG_198110	37.778	93.7824	pyruvate:ferredoxin oxidoreductase A [Trichomonas vaginalis G3]	0	0	24.4816	0	0	0	0	11.2275	0	0	0	0	181.736	24.801	97.3173	206.377	2.42033	78.5978	0	0	0	0	0	0	26.1233
NODE_530	1254	TVAG_125550	70.631	93.9394	hypothetical protein TVAG_125550 [Trichomonas vaginalis G3]	0	191.669	0	43.3796	0	51.9949	0	0	0	0	0	183.453	0	0	32.4391	0	116.176	0	0	0	7.67324	0	0	0	26.116
NODE_171	1922	TVAG_258220	70.806	96.5661	glycosyl transferase, group 1 family protein [Trichomonas vaginalis	0	0	0	72.2993	0	17.3316	0	297.529	0	0	45.9982	0	0	0	0	154.783	38.7254	0	0	0	0	0	0	0	26.1111
NODE_9604	349	TVAG_183500	74.545	94.2693	adhesin protein AP51-3, putative [Trichomonas vaginalis G3]	0	105.557	0	36.1496	0	121.321	0	0	0	0	0	179.464	0	0	64.8782	0	118.596	0	0	0	0	0	0	0	26.0819
NODE_826	1048	TVAG_229200	57.851	99.5229	hypothetical protein TVAG_229200 [Trichomonas vaginalis G3]	0	33.3337	0	151.828	8.93519	51.9949	275.558	0	0	0	0	3.9881	0	49.6019	0	0	19.3627	0	0	0	30.693	0	0	0	26.054
NODE_900	1005	TVAG_123260	63.636	98.408	Aldose 1-epimerase family protein [Trichomonas vaginalis G3]	0	52.7784	0	14.4599	44.676	0	228.925	72.9788	0	0	0	0	0	0	0	0	157.322	0	53.7403	0	0	0	0	0	26.0367
NODE_1024	948	TVAG_061930	82.857	99.2616	glucose-6-phosphate isomerase family protein [Trichomonas vaginalis	0	16.6669	0	101.219	71.4815	0	135.659	101.048	0	0	0	0	0	0	0	0	198.467	0	0	0	0	0	0	0	26.0226
NODE_7259	403	TVAG_164700	86.047	95.7816	ribosomal protein S15a, putative [Trichomonas vaginalis G3]	0	13.889	0	0	0	69.3265	241.643	0	35.4497	0	0	0	0	148.806	0	0	9.68134	39.2989	0	0	23.0197	0	43.3858	0	26.0208
NODE_829	1047	TVAG_055690	56.207	82.7125	Ser/Thr protein phosphatase, putative [Trichomonas vaginalis G3]	0	13.889	0	108.449	26.8056	17.3316	59.351	174.026	0	0	183.993	0	0	0	0	0	38.7254	0	0	0	0	0	0	0	25.9404
NODE_676	1141	TVAG_436740	40.21	72.2174	Formin Homology 2 Domain containing protein [Trichomonas vaginalis	0	2.77781	0	7.22993	0	17.3316	0	207.709	0	0	367.985	0	0	0	0	0	19.3627	0	0	0	0	0	0	0	25.9332
NODE_3079	585	TVAG_198100	82.822	83.4188	hypothetical protein TVAG_198100 [Trichomonas vaginalis G3]	0	252.781	0	50.6095	0	17.3316	0	0	35.4497	0	0	227.322	0	0	0	0	38.7254	0	0	0	0	0	0	0	25.9258
NODE_3833	534	TVAG_142060	57.865	98.6891	ribosomal protein S3Ae, putative [Trichomonas vaginalis G3]	0	0	0	0	0	0	0	0	0	0	0	0	0	24.801	0	0	0	0	0	60.2755	537.127	0	0	0	25.9251
NODE_7750	390	TVAG_462940	89.147	98.9744	14-3-3 protein [Trichomonas vaginalis G3]	0	0	0	43.3796	17.8704	0	29.6755	106.661	0	0	229.991	3.9881	0	0	0	0	2.42033	0	0	0	0	0	0	188.133	25.9216
NODE_8148	381	TVAG_437410	63.415	96.5879	pyruvate, phosphate dikinase family protein [Trichomonas vaginalis	54.9028	13.889	24.4816	28.9197	0	17.3316	8.47871	0	106.349	120.934	45.9982	15.9524	0	24.801	0	0	7.261	0	0	0	7.67324	100.783	43.3858	0	25.8809
NODE_3607	547	TVAG_006480	66.477	96.3437	Dynein heavy chain family protein [Trichomonas vaginalis G3]	0	0	73.4448	0	214.445	0	135.659	0	35.4497	0	0	0	0	0	0	0	0	0	0	0	0	0	86.7717	75.253	25.876
NODE_4253	512	TVAG_408160	81.944	84.1797	small GTP-binding protein, putative [Trichomonas vaginalis G3]	109.806	13.889	0	57.8394	80.4167	86.6581	72.069	0	0	0	0	0	0	24.801	0	51.5943	29.044	0	0	0	7.67324	0	86.7717	0	25.8568
NODE_12497	303	TVAG_407170	55.208	94.7195	hypothetical protein TVAG_407170 [Trichomonas vaginalis G3]	0	0	0	0	0	0	4.23935	0	0	60.4668	0	0	181.736	0	32.4391	0	4.84067	196.495	0	30.1377	23.0197	0	86.7717	0	25.8394
NODE_11614	315	TVAG_491670	74.51	96.8254	malic enzyme, putative [Trichomonas vaginalis G3]	0	0	0	0	0	0	0	0	0	0	0	0	0	0	0	0	0	0	0	30.1377	30.693	0	520.63	37.6265	25.7953
NODE_3337	565	TVAG_185180	76.129	82.1239	60S ribosomal protein L19-3, putative [Trichomonas vaginalis G3]	54.9028	219.447	0	7.22993	0	51.9949	0	0	0	0	0	227.322	0	0	0	0	58.088	0	0	0	0	0	0	0	25.791
NODE_427	1363	TVAG_464680	21.185	90.609	Clan CA, family C19, ubiquitin hydrolase-like cysteine peptidase	0	8.33343	0	28.9197	0	0	0	61.7513	0	60.4668	436.983	0	0	0	0	0	21.783	0	0	0	0	0	0	0	25.7599
NODE_889	1010	TVAG_354040	81.538	96.4356	Actin family protein [Trichomonas vaginalis G3]	0	13.889	0	101.219	0	17.3316	0	224.55	0	0	252.99	7.9762	0	0	0	0	0	0	0	0	0	0	0	0	25.7482
NODE_1124	907	TVAG_237690	49.667	98.7872	actin-binding protein, putative [Trichomonas vaginalis G3]	0	22.2225	0	86.7591	0	17.3316	0	196.481	0	0	275.989	15.9524	0	0	0	0	2.42033	0	0	0	0	0	0	0	25.7148
NODE_23772	208	TVAG_067970	75.862	83.1731	60S acidic ribosomal protein P1, putative [Trichomonas vaginalis	0	136.113	0	57.8394	0	17.3316	0	0	0	0	0	338.988	0	0	0	0	31.4644	0	0	0	0	33.5942	0	0	25.6388
NODE_12575	302	TVAG_271200	32.353	98.0132	Valyl tRNA Synthetase, putative [Trichomonas vaginalis G3]	0	0	0	0	0	0	0	0	0	0	0	0	0	99.2039	227.074	0	0	0	53.7403	0	0	235.16	0	0	25.6324
NODE_1366	829	TVAG_142440	90.541	80.2171	hypothetical protein TVAG_142440 [Trichomonas vaginalis G3]	109.806	5.55562	0	14.4599	44.676	0	29.6755	101.048	0	120.934	137.994	0	0	0	0	0	50.827	0	0	0	0	0	0	0	25.624
NODE_17426	251	TVAG_171670	86.585	97.6096	cytoplasmic heat shock protein 70 [Trichomonas vaginalis G3]	54.9028	0	0	7.22993	98.2871	51.9949	139.899	0	0	0	0	0	0	223.209	0	0	0	39.2989	0	0	0	0	0	0	25.6175
NODE_9708	347	TVAG_197730	86.957	79.2507	hypothetical protein TVAG_197730 [Trichomonas vaginalis G3]	0	233.336	24.4816	14.4599	0	51.9949	0	0	0	0	0	167.5	0	24.801	0	0	21.783	0	0	30.1377	46.0395	0	0	0	25.6056
NODE_4753	488	TVAG_265530	53.205	95.6967	hypothetical protein TVAG_265530 [Trichomonas vaginalis G3]	0	2.77781	73.4448	43.3796	0	34.6632	122.941	0	0	0	0	0	0	99.2039	0	0	7.261	78.5978	0	0	76.7324	0	0	75.253	25.594
NODE_1596	777	TVAG_198100	78.378	85.5856	hypothetical protein TVAG_198100 [Trichomonas vaginalis G3]	0	0	0	0	0	0	0	0	0	0	0	0	0	0	0	0	0	0	0	150.689	429.702	33.5942	0	0	25.5827
NODE_245	1674	TVAG_073830	26.923	76.6428	Clan CA, family C19, ubiquitin hydrolase-like cysteine peptidase	0	2.77781	0	28.9197	0	17.3316	0	190.868	0	60.4668	298.988	3.9881	0	0	0	0	9.68134	0	0	0	0	0	0	0	25.5425
NODE_1457	809	TVAG_283490	28.854	84.4252	eRF1 domain 3 family protein [Trichomonas vaginalis G3]	0	11.1112	0	101.219	0	0	4.23935	291.915	0	60.4668	114.995	3.9881	0	0	0	0	24.2033	0	0	0	0	0	0	0	25.5058
NODE_467	1318	TVAG_144430	42.956	98.0273	hypothetical protein TVAG_144430 [Trichomonas vaginalis G3]	0	2.77781	0	65.0693	0	0	12.7181	151.571	0	241.867	137.994	0	0	0	0	0	0	0	0	0	0	0	0	0	25.4999
NODE_7877	387	TVAG_013020	79.07	99.7416	alcohol acetaldehyde dehydrogenase, putative [Trichomonas vaginalis	0	0	0	0	0	0	0	0	0	0	0	0	0	24.801	0	0	0	0	376.182	210.964	0	0	0	0	25.4978
NODE_1054	937	TVAG_261970	80.064	98.5059	Carbamate kinase, putative [Trichomonas vaginalis G3]	54.9028	5.55562	0	209.668	116.158	0	148.377	16.8413	0	0	22.9991	7.9762	0	0	0	0	29.044	0	0	0	0	0	0	0	25.4801
NODE_107	2251	TVAG_151830	71.407	87.9165	Dihydroorotate dehydrogenase family protein [Trichomonas vaginalis	0	5.55562	0	86.7591	0	17.3316	25.4361	213.323	0	0	252.99	3.9881	0	0	0	0	4.84067	0	0	0	0	0	0	0	25.426
NODE_153	1992	TVAG_256520	25.746	93.6245	surface antigen BspA-like [Trichomonas vaginalis G3]	0	5.55562	0	50.6095	8.93519	34.6632	0	258.233	0	0	114.995	0	0	0	0	0	106.495	0	0	30.1377	0	0	0	0	25.401
NODE_9562	350	TVAG_283240	91.304	78.5714	hypothetical protein TVAG_283240 [Trichomonas vaginalis G3]	54.9028	19.4447	0	43.3796	26.8056	69.3265	279.797	0	0	0	0	0	45.4339	24.801	0	0	7.261	0	0	0	38.3662	0	0	0	25.3966
NODE_593	1209	TVAG_299450	76.796	89.7436	alanyl-tRNA synthetase family protein [Trichomonas vaginalis G3]	0	55.5562	24.4816	253.047	98.2871	0	38.1542	67.365	0	0	22.9991	0	0	0	0	0	19.3627	0	0	30.1377	0	0	0	0	25.3913
[truncated: 15,604 more rows]
