# Supplementary material for: Revisiting fecal metatranscriptomics analyses of macaques with idiopathic chronic diarrhoea with a focus on trichomonad parasites
Source: Parasitology. 2022 Dec 12;150(3):248–61. doi: 10.1017/S0031182022001688 (PMC10090643; doi:10.1017/S0031182022001688)
Supplement: Supplementary file 1 [file S0031182022001688sup.zip › S0031182022001688sup004.xlsx]

## Sheet: TopBacteria_Correlations_withPh
Genus	Phylum	Tetratrichomonas Correlation	Tetratrichomonas p-value	Pentatrichomonas Correlation	Pentatrichomonas p-value	Trichomitus Correlation	Trichomitus p-value
Leeuwenhoekiella	Bacteroidetes	-0.823575	0	-0.592984	0.03	0	0.78
Algibacter	Bacteroidetes	-0.799578	0	0	0.16	0	0.9
Desulfocapsa	Proteobacteria	-0.793267	0	0	0.14	0	0.66
Veillonella	Firmicutes	-0.790302	0.01	0	0.09	0	0.11
Desulfitobacterium	Firmicutes	-0.784408	0	-0.597379	0.03	0	0.75
Alteromonas	Proteobacteria	-0.76498	0	0	0.19	0	0.89
Emticicia	Bacteroidetes	-0.751368	0	0	0.34	0	1
Xenorhabdus	Proteobacteria	-0.739843	0.01	0	0.15	0	0.29
Prevotella	Bacteroidetes	-0.721271	0	0	0.31	0	0.62
Psychrobacter	Proteobacteria	-0.717854	0	0	0.24	0	0.97
Acaryochloris	Cyanobacteria	-0.716374	0.03	0	0.47	0	1
Nonlabens	Bacteroidetes	-0.716242	0.02	0	0.54	0	0.7
Gemella	Firmicutes	-0.706866	0.01	-0.675257	0	0	0.06
Providencia	Proteobacteria	-0.705293	0	0	0.06	0	0.42
unclassified..genus	NA	-0.704354	0.01	0	0.43	0	0.61
Aggregatibacter	Proteobacteria	-0.696759	0.01	-0.617231	0.04	0	0.22
Actinobacillus	Proteobacteria	-0.696267	0.02	-0.595244	0.02	0	0.43
Haemophilus	Proteobacteria	-0.684479	0.01	0	0.07	0	0.32
Pedobacter	Bacteroidetes	-0.679253	0.02	0	0.47	0	0.8
Roseburia	Firmicutes	-0.677186	0.01	-0.629929	0.03	0	0.82
Mannheimia	Proteobacteria	-0.674055	0.01	-0.613881	0.03	0	0.39
Avibacterium	Proteobacteria	-0.660315	0	-0.638175	0	0	0.46
Maribacter	Bacteroidetes	-0.653619	0.04	0	0.22	0	0.89
Marinomonas	Proteobacteria	-0.652016	0.01	0	0.22	0	0.32
Candidatus Cardinium	Bacteroidetes	-0.651417	0.02	0	0.31	0	0.76
Elizabethkingia	Bacteroidetes	-0.648275	0.01	0	0.32	0	0.68
Flavisolibacter	Bacteroidetes	-0.646534	0.02	0	0.4	0	0.57
Rufibacter	Bacteroidetes	-0.636011	0.01	0	0.66	0	0.57
Chania	Proteobacteria	-0.6301	0.05	-0.613863	0.04	0	0.47
Granulibacter	Proteobacteria	-0.628826	0.01	0	0.28	0	0.16
Aequorivita	Bacteroidetes	-0.6261	0.02	0	0.79	0	0.79
Sphingobacterium	Bacteroidetes	-0.625847	0.02	0	0.83	0	0.76
Cellulophaga	Bacteroidetes	-0.623118	0.03	0	0.19	0	0.78
Pasteurella	Proteobacteria	-0.622216	0.05	-0.601257	0.04	0	0.12
Dokdonia	Bacteroidetes	-0.619514	0.02	0	0.49	0	0.57
Dysgonomonas	Bacteroidetes	-0.61459	0.03	0	0.4	0	0.66
Brevibacillus	Firmicutes	-0.608807	0.04	0	0.35	0	0.64
Glaesserella	Proteobacteria	-0.607629	0.03	-0.555009	0.04	0	0.41
Rodentibacter	Proteobacteria	-0.601625	0.05	0	0.15	0	0.2
Basfia	Proteobacteria	-0.596836	0.04	-0.734946	0	0	0.66
Lactococcus	Firmicutes	-0.570248	0.04	0	0.06	0	0.69
Paludibacter	Bacteroidetes	-0.564191	0.05	0	0.87	0	0.87
Faecalibacterium	Firmicutes	-0.557902	0.02	0	0.37	0	0.26
Pantoea	Proteobacteria	-0.521249	0.05	0	0.35	0	0.26
Dickeya	Proteobacteria	0	0.75	0	0.59	-0.696075	0
Kocuria	Actinobacteria	0	0.29	0	0.41	-0.688688	0.02
Amycolatopsis	Actinobacteria	0	0.09	0	0.27	-0.632751	0.05
Aerococcus	Firmicutes	0	0.06	0	0.14	-0.613611	0.03
Prochlorococcus	Cyanobacteria	0	0.52	0	0.26	-0.544913	0.04
Phascolarctobacterium	Firmicutes	0	0.87	0	0.1	-0.527212	0.05
Desulfosporosinus	Firmicutes	0	0.21	0	0.4	-0.507825	0.05
Moraxella	Proteobacteria	0	0.47	-0.638786	0.03	0	1
Acidaminococcus	Firmicutes	0	0.33	-0.634523	0.05	0	0.57
Thalassospira	Proteobacteria	0	0.7	-0.610179	0.05	0	0.64
Anaerotignum	Firmicutes	0	0.06	0	0.09	0	0.98
Bordetella	Proteobacteria	0	0.06	0	0.31	0	0.25
Geobacter	Proteobacteria	0	0.06	0	0.1	0	0.34
Olsenella	Actinobacteria	0	0.06	0	0.16	0	0.71
Selenomonas	Firmicutes	0	0.06	0	0.26	0	0.46
Sphingomonas	Proteobacteria	0	0.06	0	0.29	0	0.06
Tardibacter	Proteobacteria	0	0.06	0	0.98	0	0.97
Dialister	Firmicutes	0	0.07	0	0.47	0	0.6
Flammeovirga	Bacteroidetes	0	0.07	0	0.23	0	0.31
Flavobacterium	Bacteroidetes	0	0.07	0	0.74	0	0.49
Hungatella	Firmicutes	0	0.07	0	0.43	0	0.33
Mycoplasma	Tenericutes	0	0.07	0	0.16	0	0.79
Ruminococcus	Firmicutes	0	0.07	0	0.68	0	0.36
Winogradskyella	Bacteroidetes	0	0.07	0	0.26	0	0.7
Altererythrobacter	Proteobacteria	0	0.08	0	0.38	0	0.29
Desulfovibrio	Proteobacteria	0	0.08	0	0.07	0	0.91
Erythrobacter	Proteobacteria	0	0.08	0	0.9	0	0.18
Limnochorda	Firmicutes	0	0.08	0	0.52	0	0.81
Mucilaginibacter	Bacteroidetes	0	0.08	0	0.38	0	0.6
Parolsenella	Actinobacteria	0	0.08	0	0.17	0	0.19
Pseudomonas	Proteobacteria	0	0.08	0	0.11	0	0.67
Spirosoma	Bacteroidetes	0	0.08	0	0.25	0	0.91
Bacteroides	Bacteroidetes	0	0.09	0	0.37	0	0.85
Echinicola	Bacteroidetes	0	0.09	0	0.32	0	0.4
Gramella	Bacteroidetes	0	0.09	0	0.92	0	0.59
Myroides	Bacteroidetes	0	0.09	0	0.81	0	0.74
Negativicoccus	Firmicutes	0	0.09	0	0.28	0	0.27
Tannerella	Bacteroidetes	0	0.09	0	0.24	0	1
Arachidicoccus	Bacteroidetes	0	0.1	0	0.95	0	0.62
Fibrella	Bacteroidetes	0	0.1	0	0.65	0	0.4
Lachnospira	Firmicutes	0	0.1	0	0.91	0	0.13
Paraprevotella	Bacteroidetes	0	0.1	0	0.58	0	0.72
Serratia	Proteobacteria	0	0.1	0	0.36	0	0.4
Vagococcus	Firmicutes	0	0.1	0	0.28	0	0.91
Alcanivorax	Proteobacteria	0	0.11	0	0.21	0	0.28
Blautia	Firmicutes	0	0.11	0	0.72	0	0.6
Pediococcus	Firmicutes	0	0.11	0	0.1	0	0.82
Nocardioides	Actinobacteria	0	0.12	0	0.48	0	0.93
Paraflavitalea	Bacteroidetes	0	0.13	0	0.24	0	0.92
Planococcus	Firmicutes	0	0.13	0	0.06	0	0.14
Eubacterium	Firmicutes	0	0.14	0	0.58	0	0.59
Lactobacillus	Firmicutes	0	0.14	0	0.92	0	0.33
Brevibacterium	Actinobacteria	0	0.15	0	0.11	0	0.4
Edwardsiella	Proteobacteria	0	0.15	0	0.94	0	0.6
Faecalitalea	Firmicutes	0	0.15	0	0.23	0	0.56
Halioglobus	Proteobacteria	0	0.15	0	0.23	0	0.98
Klebsiella	Proteobacteria	0	0.15	0	0.33	0	0.91
Bacillus	Firmicutes	0	0.16	0	0.59	0	0.94
Fusobacterium	Fusobacteria	0	0.16	0	0.17	0	0.52
Libanicoccus	Actinobacteria	0	0.16	0	0.31	0	0.71
Ornithobacterium	Bacteroidetes	0	0.16	0	0.99	0	0.63
Rubinisphaera	Planctomycetes	0	0.16	0	0.4	0	0.22
Comamonas	Proteobacteria	0	0.17	0	0.88	0	0.48
Romboutsia	Firmicutes	0	0.17	0	0.5	0	0.77
Weissella	Firmicutes	0	0.17	0	0.92	0	0.32
Anaerobutyricum	Firmicutes	0	0.18	0	0.9	0	0.58
Clostridium	Firmicutes	0	0.18	0	0.51	0	0.21
Pseudobutyrivibrio	Firmicutes	0	0.18	0	0.42	0	0.28
Thermoanaerobacterium	Firmicutes	0	0.18	0	0.97	0	0.7
Megamonas	Firmicutes	0	0.19	0	0.13	0	0.52
Mycobacteroides	Actinobacteria	0	0.19	0	0.47	0	0.31
Sporosarcina	Firmicutes	0	0.19	0	0.07	0	0.73
Variovorax	Proteobacteria	0	0.19	0	0.17	0	0.95
Vibrio	Proteobacteria	0	0.19	0	0.49	0	0.41
Formosa	Bacteroidetes	0	0.2	0	0.16	0	0.95
Proteus	Proteobacteria	0	0.2	0	0.6	0	0.19
Acetobacter	Proteobacteria	0	0.21	0	0.55	0	0.37
Bibersteinia	Proteobacteria	0	0.21	0	0.18	0	0.35
Chlorobium	Chlorobi	0	0.21	0	0.11	0	0.72
Chryseobacterium	Bacteroidetes	0	0.21	0	0.96	0	0.77
Labilibaculum	Bacteroidetes	0	0.21	0	0.86	0	0.96
Lacrimispora	Firmicutes	0	0.21	0	0.8	0	0.2
Spirochaeta	Spirochaetes	0	0.21	0	0.36	0	0.44
Alloprevotella	Bacteroidetes	0	0.22	0	0.33	0	0.5
Clostridioides	Firmicutes	0	0.22	0	0.79	0	0.8
Enterococcus	Firmicutes	0	0.23	0	0.95	0	0.5
Haliscomenobacter	Bacteroidetes	0	0.23	0	1	0	0.7
Antarcticibacterium	Bacteroidetes	0	0.24	0	0.98	0	0.79
Candidatus Phaeomarinobacter	Proteobacteria	0	0.24	0	1	0	0.32
Draconibacterium	Bacteroidetes	0	0.24	0	0.59	0	0.13
Aminipila	Firmicutes	0	0.25	0	0.68	0	0.14
Cyclobacterium	Bacteroidetes	0	0.25	0	0.36	0	0.44
Rhodococcus	Actinobacteria	0	0.25	0	0.15	0	0.4
Sulfurimonas	Proteobacteria	0	0.25	0	0.66	0	0.08
Akkermansia	Verrucomicrobia	0	0.26	0	0.3	0	0.47
Absiella	Firmicutes	0	0.27	0	0.11	0	0.75
Sutterella	Proteobacteria	0	0.27	0	0.84	0	0.42
Ectothiorhodospira	Proteobacteria	0	0.28	0	0.84	0	0.08
Komagataeibacter	Proteobacteria	0	0.28	0	0.92	0	0.68
Megasphaera	Firmicutes	0	0.28	0	0.67	0	0.83
Proteiniphilum	Bacteroidetes	0	0.28	0	0.81	0	0.81
Enterocloster	Firmicutes	0	0.3	0	0.95	0	0.55
Nocardiopsis	Actinobacteria	0	0.31	0	0.43	0	0.23
Pontibacter	Bacteroidetes	0	0.31	0	0.93	0	0.85
Stenotrophomonas	Proteobacteria	0	0.31	0	0.28	0	0.31
Collimonas	Proteobacteria	0	0.32	0	0.34	0	0.82
Bosea	Proteobacteria	0	0.34	0	0.11	0	0.88
Candidatus Actinomarina	Actinobacteria	0	0.34	0	0.08	0	0.95
Odoribacter	Bacteroidetes	0	0.34	0	0.53	0	0.22
Peptoniphilus	Firmicutes	0	0.34	0	0.42	0	0.68
Pseudoclostridium	Firmicutes	0	0.34	0	0.85	0	0.09
Streptococcus	Firmicutes	0	0.34	0	0.06	0	0.43
Photobacterium	Proteobacteria	0	0.35	0	0.54	0	0.55
Cellulosilyticum	Firmicutes	0	0.36	0	0.35	0	0.26
Leuconostoc	Firmicutes	0	0.36	0	0.46	0	0.46
Tenacibaculum	Bacteroidetes	0	0.36	0	0.79	0	0.52
Azoarcus	Proteobacteria	0	0.37	0	0.26	0	0.17
Hymenobacter	Bacteroidetes	0	0.37	0	0.81	0	0.98
Corynebacterium	Actinobacteria	0	0.38	0	0.15	0	0.2
Porphyromonas	Bacteroidetes	0	0.38	0	0.89	0	0.42
Succinivibrio	Proteobacteria	0	0.39	0	0.25	0	0.36
Sulfurospirillum	Proteobacteria	0	0.39	0	0.89	0	0.08
Jeotgalibaca	Firmicutes	0	0.4	0	0.22	0	0.6
Microvirga	Proteobacteria	0	0.4	0	0.59	0	0.63
Pectobacterium	Proteobacteria	0	0.41	0	0.39	0	0.18
Anabaena	Cyanobacteria	0	0.42	0	0.51	0	0.07
Chlorobaculum	Chlorobi	0	0.42	0	0.41	0	0.21
Thermoanaerobacter	Firmicutes	0	0.42	0	0.15	0	0.27
Pelosinus	Firmicutes	0	0.44	0	0.74	0	0.18
Capnocytophaga	Bacteroidetes	0	0.45	0	0.89	0	0.09
Catenulispora	Actinobacteria	0	0.45	0	0.14	0	0.15
Massilistercora	Firmicutes	0	0.45	0	0.44	0	0.63
Nostoc	Cyanobacteria	0	0.46	0	0.59	0	0.25
Muricauda	Bacteroidetes	0	0.47	0	0.86	0	0.77
Polaribacter	Bacteroidetes	0	0.47	0	0.74	0	0.69
Virgibacillus	Firmicutes	0	0.47	0	0.91	0	0.78
Buchnera	Proteobacteria	0	0.48	0	0.93	0	0.32
Runella	Bacteroidetes	0	0.48	0	0.77	0	0.27
Anaerostipes	Firmicutes	0	0.49	0	0.83	0	0.96
Macrococcus	Firmicutes	0	0.49	0	0.2	0	0.27
Aliivibrio	Proteobacteria	0	0.5	0	0.85	0	0.11
Thiomicrorhabdus	Proteobacteria	0	0.5	0	0.06	0	0.29
Carnobacterium	Firmicutes	0	0.52	0	0.31	0	0.8
Duncaniella	Bacteroidetes	0	0.52	0	0.68	0	0.32
Neisseria	Proteobacteria	0	0.52	0	0.27	0	0.27
Cedecea	Proteobacteria	0	0.53	0	0.36	0	0.38
Xanthomonas	Proteobacteria	0	0.53	0	0.86	0	0.14
Petrimonas	Bacteroidetes	0	0.54	0	0.95	0	0.8
Acidovorax	Proteobacteria	0	0.55	0	0.15	0	0.07
Lachnoanaerobaculum	Firmicutes	0	0.56	0	0.77	0	0.9
Salmonella	Proteobacteria	0	0.56	0	0.64	0	0.31
Coprococcus	Firmicutes	0	0.57	0	0.88	0	0.55
Labrenzia	Proteobacteria	0	0.57	0	0.7	0	1
Sulfuriferula	Proteobacteria	0	0.57	0	0.7	0	0.09
Alkalitalea	Bacteroidetes	0	0.58	0	0.07	0	0.4
Zunongwangia	Bacteroidetes	0	0.58	0	0.18	0	0.7
Butyrivibrio	Firmicutes	0	0.59	0	0.5	0	0.17
Pelobacter	Proteobacteria	0	0.59	0	0.86	0	0.52
Xylophilus	Proteobacteria	0	0.59	0	0.61	0	0.92
Bifidobacterium	Actinobacteria	0	0.6	0	0.54	0	0.62
Neokomagataea	Proteobacteria	0	0.6	0	0.47	0	0.96
Caldicellulosiruptor	Firmicutes	0	0.61	0	0.79	0	0.51
Alistipes	Bacteroidetes	0	0.64	0	0.86	0	0.61
Hydrogenophaga	Proteobacteria	0	0.64	0	0.92	0	0.07
Leclercia	Proteobacteria	0	0.66	0	0.52	0	0.66
Methylomonas	Proteobacteria	0	0.66	0	0.59	0	0.32
Escherichia	Proteobacteria	0	0.67	0	0.83	0	0.36
Muribaculum	Bacteroidetes	0	0.67	0	0.91	0	0.46
Prosthecochloris	Chlorobi	0	0.67	0	0.4	0	0.28
Salinivirga	Bacteroidetes	0	0.67	0	0.34	0	0.71
Chryseolinea	Bacteroidetes	0	0.68	0	0.3	0	0.6
Collinsella	Actinobacteria	0	0.68	0	0.58	0	0.45
Faecalibaculum	Firmicutes	0	0.68	0	0.86	0	0.83
Shewanella	Proteobacteria	0	0.68	0	0.27	0	0.82
Spiroplasma	Tenericutes	0	0.68	0	0.61	0	0.63
Leptospira	Spirochaetes	0	0.69	0	0.27	0	0.4
Erwinia	Proteobacteria	0	0.7	0	0.45	0	0.13
Herbinix	Firmicutes	0	0.7	0	0.9	0	0.27
Fluviicola	Bacteroidetes	0	0.71	0	0.94	0	0.32
Frankia	Actinobacteria	0	0.71	0	0.14	0	0.2
Blattabacterium	Bacteroidetes	0	0.74	0	0.42	0	0.83
Agrobacterium	Proteobacteria	0	0.75	0	0.59	0	0.67
Butyricimonas	Bacteroidetes	0	0.76	0	0.4	0	0.98
Mucinivorans	Bacteroidetes	0	0.76	0	0.59	0	0.44
Ralstonia	Proteobacteria	0	0.76	0	0.53	0	0.52
Listeria	Firmicutes	0	0.77	0	0.86	0	0.14
Anaerocolumna	Firmicutes	0	0.78	0	0.82	0	1
Citrobacter	Proteobacteria	0	0.79	0	0.58	0	0.63
Neorhizobium	Proteobacteria	0	0.79	0	0.96	0	0.28
Arcobacter	Proteobacteria	0	0.81	0	0.64	0	0.13
Ochrobactrum	Proteobacteria	0	0.81	0	0.94	0	0.22
Erysipelothrix	Firmicutes	0	0.83	0	0.39	0	0.47
Polynucleobacter	Proteobacteria	0	0.83	0	0.78	0	0.77
Staphylococcus	Firmicutes	0	0.83	0	0.39	0	0.67
Fermentimonas	Bacteroidetes	0	0.84	0	0.14	0	0.52
Yersinia	Proteobacteria	0	0.84	0	0.86	0	0.08
Bdellovibrio	Proteobacteria	0	0.85	0	0.29	0	0.39
Atopobium	Actinobacteria	0	0.86	0	0.73	0	0.23
Chitinophaga	Bacteroidetes	0	0.86	0	0.79	0	0.29
Phaeobacter	Proteobacteria	0	0.86	0	0.07	0	0.18
Pseudobacter	Bacteroidetes	0	0.86	0	0.43	0	0.66
Lachnoclostridium	Firmicutes	0	0.87	0	0.99	0	0.11
Sphingorhabdus	Proteobacteria	0	0.87	0	0.52	0	0.54
Trichomitus	Parabasalia	0	0.87	0	0.8	0	1
Helicobacter	Proteobacteria	0	0.88	0	0.88	0	0.06
Rhizobium	Proteobacteria	0	0.88	0	0.57	0	0.28
Barnesiella	Bacteroidetes	0	0.89	0	0.85	0	0.97
Desulfotomaculum	Firmicutes	0	0.89	0	0.87	0	0.46
Intestinibaculum	Firmicutes	0	0.9	0	0.71	0	0.26
Lysinibacillus	Firmicutes	0	0.91	0	0.54	0	0.69
Lysobacter	Proteobacteria	0	0.93	0	0.52	0	0.82
Microbulbifer	Proteobacteria	0	0.93	0	0.75	0	0.47
Pandoraea	Proteobacteria	0	0.93	0	0.82	0	0.65
Paraclostridium	Firmicutes	0	0.93	0	0.75	0	0.36
Dyadobacter	Bacteroidetes	0	0.94	0	0.4	0	0.77
Baekduia	Actinobacteria	0	0.95	0	0.68	0	0.61
Enterobacter	Proteobacteria	0	0.95	0	0.17	0	0.46
Brachyspira	Spirochaetes	0	0.96	0	0.67	0	0.86
Planomicrobium	Firmicutes	0	0.96	0	0.6	0	1
Sulfitobacter	Proteobacteria	0	0.97	0	0.74	0	0.63
Leptotrichia	Fusobacteria	0	0.98	0	0.32	0	0.27
Pluralibacter	Proteobacteria	0	0.98	0	0.35	0	0.97
Terriglobus	Acidobacteria	0	0.98	0	0.97	0	0.35
Mediterraneibacter	Firmicutes	0	0.99	0	0.29	0	0.42
Aeromonas	Proteobacteria	0	1	0	0.64	0	0.68
Candidatus Azobacteroides	Bacteroidetes	0	1	0	0.72	0	0.18
Gordonia	Actinobacteria	0	1	0	0.88	0	0.25
Acinetobacter	Proteobacteria	0	0.23	0.576802	0.02	0	0.77
Exiguobacterium	Firmicutes	0	0.21	0.581577	0.04	0	0.15
Polaromonas	Proteobacteria	0	0.63	0.592948	0.03	0	0.19
Sphingobium	Proteobacteria	0	0.07	0.595432	0.04	0	0.37
Halomonas	Proteobacteria	0	0.4	0.608018	0.02	0	0.59
Nonomuraea	Actinobacteria	0	0.33	0.628502	0.02	0	0.33
Bartonella	Proteobacteria	0	0.4	0.649426	0.01	0	0.54
Tetratrichomonas	Parabasalia	0	1	0.664475	0.05	0	0.87
Massilia	Proteobacteria	0	0.55	0.687879	0.02	0	0.68
Methylovulum	Proteobacteria	0	0.27	0.753373	0.02	0	0.42
Microbacterium	Actinobacteria	0	0.09	0.755787	0	0	0.5
Mesorhizobium	Proteobacteria	0	0.14	0.785868	0.01	0	0.84
Niastella	Bacteroidetes	0	0.53	0	0.69	0.536562	0.03
Francisella	Proteobacteria	0	0.68	0	0.2	0.5616	0.03
Thermanaerovibrio	Synergistetes	0	0.45	0	0.33	0.566249	0.05
Colwellia	Proteobacteria	0	0.62	0	0.93	0.5799	0.05
Pseudoalteromonas	Proteobacteria	0	0.54	0	0.86	0.61591	0.04
Methylobacillus	Proteobacteria	0	0.45	0	0.6	0.640392	0
Campylobacter	Proteobacteria	0	0.94	0	0.91	0.644817	0
Euzebyella	Bacteroidetes	0	0.23	0	0.71	0.725005	0
Calothrix	Cyanobacteria	0	0.35	0	0.23	0.88001	0
Ruthenibacterium	Firmicutes	0.501674	0.05	0	0.21	0	0.41
Parashewanella	Proteobacteria	0.549462	0.05	0	0.97	0	0.61
Cellulomonas	Actinobacteria	0.557591	0.05	0.680584	0.03	0	0.93
Legionella	Proteobacteria	0.564828	0.01	0	0.17	0	0.25
Marinobacter	Proteobacteria	0.596491	0.04	0	0.08	0	0.87
Acholeplasma	Tenericutes	0.59915	0.04	0	0.45	0	0.69
Adlercreutzia	Actinobacteria	0.612566	0.05	0	0.54	0	0.51
Gordonibacter	Actinobacteria	0.613499	0.03	0	0.44	0	0.58
Flintibacter	Firmicutes	0.615842	0.05	0	0.56	0	0.43
Slackia	Actinobacteria	0.624269	0.05	0	0.34	0	0.45
Bradyrhizobium	Proteobacteria	0.626582	0.01	0	0.21	0	0.24
Hungateiclostridium	Firmicutes	0.62925	0.04	0	0.48	0	0.96
Mogibacterium	Firmicutes	0.634995	0.02	0	0.37	0	0.98
Rhodoferax	Proteobacteria	0.638537	0.03	0.814164	0	0	0.85
Janthinobacterium	Proteobacteria	0.649229	0.01	0.599483	0.04	0	0.07
Parabacteroides	Bacteroidetes	0.650393	0.01	0	0.59	0	0.53
Desulfosarcina	Proteobacteria	0.655163	0.01	0	0.12	0	0.2
Thauera	Proteobacteria	0.661576	0.05	0	0.24	0	0.9
Eggerthella	Actinobacteria	0.663344	0	0	0.52	0	0.88
Pentatrichomonas	Parabasalia	0.664475	0.05	0	1	0	0.8
Sinorhizobium	Proteobacteria	0.66604	0	0.736776	0	0	0.42
Actinoplanes	Actinobacteria	0.666702	0	0	0.28	0	0.28
Deinococcus	Deinococcus-Thermus	0.671956	0	0.539787	0.05	0	0.13
Herbaspirillum	Proteobacteria	0.674165	0.01	0.668575	0.01	0	0.91
unclassified	NA	0.675185	0.02	0	0.09	0	0.98
Streptomyces	Actinobacteria	0.682007	0.01	0.657688	0.03	0	0.76
Nocardia	Actinobacteria	0.683924	0	0.579716	0.03	0	0.67
Achromobacter	Proteobacteria	0.684649	0.03	0.622145	0.04	0	0.39
Synechococcus	Cyanobacteria	0.685539	0	0.500557	0.04	0	0.89
Actinomyces	Actinobacteria	0.689189	0.01	0	0.14	0	0.89
Paraburkholderia	Proteobacteria	0.690624	0.01	0.648101	0.02	0	0.59
Christensenella	Firmicutes	0.697686	0.01	0	0.17	0	0.27
Treponema	Spirochaetes	0.698645	0.02	0	0.21	0	0.86
Pseudonocardia	Actinobacteria	0.699124	0.01	0	0.18	-0.525467	0.05
Methylobacterium	Proteobacteria	0.700486	0	0.584913	0.01	0	0.33
Cupriavidus	Proteobacteria	0.706604	0	0	0.16	0	0.51
Caproiciproducens	Firmicutes	0.711641	0.01	0	0.15	0	0.35
Rubrobacter	Actinobacteria	0.71488	0.01	0.60974	0.05	0	0.97
Intestinimonas	Firmicutes	0.716452	0	0	0.13	0	0.98
Brevundimonas	Proteobacteria	0.723269	0.02	0	0.06	0	0.65
Oceanispirochaeta	Spirochaetes	0.725672	0.01	0	0.35	0	0.55
Ethanoligenens	Firmicutes	0.733293	0	0	0.29	0	0.5
Arthrobacter	Actinobacteria	0.738465	0.01	0	0.06	0	0.57
Novosphingobium	Proteobacteria	0.759586	0	0.535889	0.05	0	0.96
Paracoccus	Proteobacteria	0.762866	0.01	0.661776	0.03	0	0.61
Geobacillus	Firmicutes	0.767898	0.02	0	0.35	0	0.56
Fibrobacter	Fibrobacteres	0.768735	0	0.622889	0.03	0	0.84
Sorangium	Proteobacteria	0.772103	0	0.774686	0	0	0.43
Flavonifractor	Firmicutes	0.781557	0	0	0.14	0	0.46
Rhodobacter	Proteobacteria	0.783844	0	0.782854	0.01	0	0.67
Mycolicibacterium	Actinobacteria	0.786385	0.02	0.651974	0.02	0	0.83
Tessaracoccus	Actinobacteria	0.81041	0	0.604099	0.01	0	0.61
Paenibacillus	Firmicutes	0.812124	0	0	0.2	0	0.53
Micromonospora	Actinobacteria	0.817499	0	0	0.1	0	0.35
Rhodopseudomonas	Proteobacteria	0.820393	0	0	0.16	0	0.33
Caulobacter	Proteobacteria	0.823888	0	0	0.08	0	0.79
Azospirillum	Proteobacteria	0.826569	0	0	0.06	0	0.45
Oscillibacter	Firmicutes	0.83165	0	0	0.11	0	0.52
Myxococcus	Proteobacteria	0.834532	0	0.55818	0.05	0	0.63
Pseudodesulfovibrio	Proteobacteria	0.835704	0.01	0.679758	0.01	0	0.63
Dysosmobacter	Firmicutes	0.836963	0	0	0.14	0	0.54
Burkholderia	Proteobacteria	0.838083	0	0.729815	0	0	0.74
Sphaerochaeta	Spirochaetes	0.839768	0	0.678186	0.02	0	0.73
Chromobacterium	Proteobacteria	0.853083	0	0.559189	0.05	0	0.69
Mycobacterium	Actinobacteria	0.915045	0	0	0.09	0	0.55
Sphingopyxis	Proteobacteria	0.957689	0	0.683323	0.02	0	0.92
The entries are sorted by ascending values for the Tetratrichomonas correlations column (C)
Siginficant correlations p-value ≤ 0.05
